# Supplementary material for: Immiscible inclusion bodies formed by polyglutamine and poly(glycine-alanine) are enriched with distinct proteomes but converge in proteins that are risk factors for disease and involved in protein degradation
Source: PLoS One. 2020 Aug 28;15(8):e0233247. doi: 10.1371/journal.pone.0233247 (PMC7455042; doi:10.1371/journal.pone.0233247)
Supplement: S1 Table — (XLSX) [file pone.0233247.s001.xlsx]

## Sheet: Table S1
	Table S1. List of random proteins from mouse Uniprot database.
	Accession	Entry name	Protein names	Gene names
	A3KGV1	ODFP2_MOUSE	Outer dense fiber protein 2 (84 kDa outer dense fiber protein) (Cenexin) (Outer dense fiber of sperm tails protein 2)	Odf2 Odf84
	B1AUE5	PEX10_MOUSE	Peroxisome biogenesis factor 10 (Peroxin-10) (Peroxisomal biogenesis factor 10) (Peroxisome assembly protein 10)	Pex10
	B1AXH1	NHSL2_MOUSE	NHS-like protein 2	Nhsl2
	E0CZ16	KLHL3_MOUSE	Kelch-like protein 3	Klhl3
	O35174	KCNS2_MOUSE	Potassium voltage-gated channel subfamily S member 2 (Delayed-rectifier K(+) channel alpha subunit 2) (Voltage-gated potassium channel subunit Kv9.2)	Kcns2
	O35405	PLD3_MOUSE	5'-3' exonuclease PLD3 (EC 3.1.16.1) (Choline phosphatase 3) (Phosphatidylcholine-hydrolyzing phospholipase D3) (Phospholipase D3) (PLD 3) (Schwannoma-associated protein 9) (SAM-9)	Pld3 Sam9
	O70497	FCN2_MOUSE	Ficolin-2 (Collagen/fibrinogen domain-containing protein 2) (Ficolin-B) (Ficolin-beta) (L-ficolin)	Fcn2 Fcnb
	O88199	CHST3_MOUSE	Carbohydrate sulfotransferase 3 (EC 2.8.2.17) (Chondroitin 6-O-sulfotransferase 1) (C6ST-1) (Galactose/N-acetylglucosamine/N-acetylglucosamine 6-O-sulfotransferase 0) (GST-0)	Chst3 C6st Gst0
	P01587	CSF2_MOUSE	Granulocyte-macrophage colony-stimulating factor (GM-CSF) (Colony-stimulating factor) (CSF)	Csf2 Csfgm
	P01627	KV2A2_MOUSE	Ig kappa chain V-II region VKappa167	Gm5153
	P01845	LAC3_MOUSE	Ig lambda-3 chain C region	Iglc3
	P05533	LY6A_MOUSE	Lymphocyte antigen 6A-2/6E-1 (Ly-6A.2/Ly-6E.1) (Stem cell antigen 1) (SCA-1) (T-cell-activating protein) (TAP)	Ly6a Ly6
	P09056	LIF_MOUSE	Leukemia inhibitory factor (LIF) (Differentiation-stimulating factor) (D factor)	Lif
	P0CW03	LY6C2_MOUSE	Lymphocyte antigen 6C2 (Ly-6C2)	Ly6c2 Ly6c
	P12968	IAPP_MOUSE	Islet amyloid polypeptide (Amylin) (Diabetes-associated peptide) (DAP)	Iapp
	P15314	IRF1_MOUSE	Interferon regulatory factor 1 (IRF-1)	Irf1
	P15948	K1B22_MOUSE	Kallikrein 1-related peptidase b22 (EC 3.4.21.35) (Beta-NGF-endopeptidase) (Epidermal growth factor-binding protein type A) (EGF-BP A) (Glandular kallikrein K22) (mGK-22) (Nerve growth factor beta chain endopeptidase) (Tissue kallikrein 22)	Klk1b22 Klk-22 Klk22
	P21841	PSPC_MOUSE	Pulmonary surfactant-associated protein C (SP-C) (Pulmonary surfactant-associated proteolipid SPL(Val)) (SP5)	Sftpc Sftp2
	P23463	HXD8_MOUSE	Homeobox protein Hox-D8 (Homeobox protein Hox-4.3) (Homeobox protein Hox-5.4)	Hoxd8 Hox-4.3 Hoxd-8
	P29594	CASP2_MOUSE	Caspase-2 (CASP-2) (EC 3.4.22.55) (Neural precursor cell expressed developmentally down-regulated protein 2) (NEDD-2) (Protease ICH-1) [Cleaved into: Caspase-2 subunit p18; Caspase-2 subunit p13; Caspase-2 subunit p12]	Casp2 Ich1 Nedd-2 Nedd2
	P32507	NECT2_MOUSE	Nectin-2 (Herpes virus entry mediator B) (Herpesvirus entry mediator B) (HveB) (Murine herpes virus entry protein B) (mHveB) (Nectin cell adhesion molecule 2) (Poliovirus receptor homolog) (Poliovirus receptor-related protein 2) (CD antigen CD112)	Nectin2 Mph Pvr Pvrl2 Pvs
	P33609	DPOLA_MOUSE	DNA polymerase alpha catalytic subunit (EC 2.7.7.7) (DNA polymerase alpha catalytic subunit p180)	Pola1 Pola
	P35459	LY6D_MOUSE	Lymphocyte antigen 6D (Ly-6D) (Thymocyte B-cell antigen) (ThB)	Ly6d Ly61 Thb
	P35486	ODPA_MOUSE	Pyruvate dehydrogenase E1 component subunit alpha, somatic form, mitochondrial (EC 1.2.4.1) (PDHE1-A type I)	Pdha1 Pdha-1
	P46096	SYT1_MOUSE	Synaptotagmin-1 (Synaptotagmin I) (SytI) (p65)	Syt1
	P50715	DFAR7_MOUSE	Alpha-defensin-related sequence 7 (CRS4C2) (Cryptdin-related protein 4C-2) (Defensin-related cryptdin-related sequence 7)	Defa-rs7 Defcr-rs7
	P53568	CEBPG_MOUSE	CCAAT/enhancer-binding protein gamma (C/EBP gamma) (Granulocyte colony-stimulating factor promoter element 1-binding protein) (GPE1-BP) (GPE1-binding protein) (Immunoglobulin enhancer-binding protein 1) (IG/EBP-1)	Cebpg
	P55066	NCAN_MOUSE	Neurocan core protein (Chondroitin sulfate proteoglycan 3)	Ncan Cspg3
	P56655	CP238_MOUSE	Cytochrome P450 2C38 (EC 1.14.14.1) (CYPIIC38)	Cyp2c38
	P60202	MYPR_MOUSE	Myelin proteolipid protein (PLP) (Lipophilin)	Plp1 Plp
	P61082	UBC12_MOUSE	NEDD8-conjugating enzyme Ubc12 (EC 2.3.2.-) (NEDD8 carrier protein) (Ubiquitin-conjugating enzyme E2 M)	Ube2m Ubc-rs2 Ubc12
	P62960	YBOX1_MOUSE	Y-box-binding protein 1 (YB-1) (CCAAT-binding transcription factor I subunit A) (CBF-A) (DNA-binding protein B) (DBPB) (Enhancer factor I subunit A) (EFI-A) (Nuclease-sensitive element-binding protein 1) (Y-box transcription factor)	Ybx1 Msy-1 Msy1 Nsep1 Yb1
	P63154	CRNL1_MOUSE	Crooked neck-like protein 1 (Crooked neck homolog)	Crnkl1
	P97450	ATP5J_MOUSE	ATP synthase-coupling factor 6, mitochondrial (ATPase subunit F6) (ATP synthase peripheral stalk subunit F6)	Atp5pf Atp5j
	P97718	ADA1A_MOUSE	Alpha-1A adrenergic receptor (Alpha-1A adrenoreceptor) (Alpha-1A adrenoceptor) (Alpha-1C adrenergic receptor)	Adra1a Adra1c
	Q02566	MYH6_MOUSE	Myosin-6 (Myosin heavy chain 6) (Myosin heavy chain, cardiac muscle alpha isoform) (MyHC-alpha)	Myh6 Myhca
	Q04211	BTG2_MOUSE	Protein BTG2 (BTG family member 2) (NGF-inducible protein TIS21)	Btg2 Tis21
	Q3T9M1	MFS2B_MOUSE	Major facilitator superfamily domain-containing protein 2B (mMfsd2b)	Mfsd2b Gm1964
	Q3UDW8	HGNAT_MOUSE	Heparan-alpha-glucosaminide N-acetyltransferase (EC 2.3.1.78) (Transmembrane protein 76)	Hgsnat D8Ertd354e Tmem76
	Q3URY0	RTL4_MOUSE	Retrotransposon Gag-like protein 4 (Mammalian retrotransposon-derived protein 4) (Sushi-XF2b protein) (Sushi-ichi-related retrotransposon homolog 11) (Zinc finger CCHC domain-containing protein 16)	Rtl4 Mar4 Mart4 Sirh11 Zcchc16
	Q3V0Q1	DYH12_MOUSE	Dynein heavy chain 12, axonemal (Axonemal beta dynein heavy chain 12) (Axonemal dynein heavy chain 12-like protein) (Axonemal dynein heavy chain 7-like protein) (Ciliary dynein heavy chain 12)	Dnah12 Dnah12l Dnah7l Dnahc12 Dnahc7l
	Q4FZG8	OOSP2_MOUSE	Oocyte-secreted protein 2 (Placenta-specific 1-like protein)	Oosp2 Gm99 Plac1l Tmem122
	Q4V9Z5	SE6L2_MOUSE	Seizure 6-like protein 2 (Brain-specific receptor-like protein A) (BSRP-A)	Sez6l2
	Q61609	S20A1_MOUSE	Sodium-dependent phosphate transporter 1 (Gibbon ape leukemia virus receptor 1) (GLVR-1) (Leukemia virus receptor 1 homolog) (Phosphate transporter 1) (PiT-1) (Solute carrier family 20 member 1)	Slc20a1 Glvr1 Pit1
	Q6DVA0	LEMD2_MOUSE	LEM domain-containing protein 2 (Nuclear envelope transmembrane protein 25) (NET25)	Lemd2 Lem2
	Q6HA09	ASTL_MOUSE	Astacin-like metalloendopeptidase (EC 3.4.-.-) (Oocyte astacin) (Ovastacin) (Sperm acrosomal SLLP1-binding protein)	Astl Sas1b
	Q6IFX3	K1C40_MOUSE	Keratin, type I cytoskeletal 40 (Cytokeratin-40) (CK-40) (Keratin-40) (K40) (Type I hair keratin Ka36)	Krt40 Ka36
	Q6P2K3	CC067_MOUSE	Uncharacterized protein C3orf67 homolog
	Q6PB70	ANO8_MOUSE	Anoctamin-8 (Transmembrane protein 16H)	Ano8 Kiaa1623 Tmem16h
	Q6RKD8	FLRT1_MOUSE	Leucine-rich repeat transmembrane protein FLRT1 (Fibronectin leucine rich transmembrane protein 1)	Flrt1
	Q6ZPR4	KCNT1_MOUSE	Potassium channel subfamily T member 1	Kcnt1 Kiaa1422
	Q7TN88	PK1L2_MOUSE	Polycystic kidney disease protein 1-like 2 (PC1-like 2 protein) (Polycystin-1L2)	Pkd1l2
	Q7TNR6	IGS21_MOUSE	Immunoglobulin superfamily member 21 (IgSF21)	Igsf21
	Q80X56	TRI69_MOUSE	E3 ubiquitin-protein ligase TRIM69 (EC 2.3.2.27) (RING finger B-box coiled-coil transcription factor) (RING finger protein 36) (RING-type E3 ubiquitin transferase TRIM69) (Testis-specific RING finger protein) (Tripartite motif-containing protein 69)	Trim69 Rnf36 Trif
	Q80Y17	L2GL1_MOUSE	Lethal(2) giant larvae protein homolog 1 (LLGL) (Mgl-1) (Mlgl)	Llgl1 Llglh
	Q8BGF6	ELMD2_MOUSE	ELMO domain-containing protein 2	Elmod2
	Q8BH93	MISSL_MOUSE	MAPK-interacting and spindle-stabilizing protein-like (Mitogen-activated protein kinase 1-interacting protein 1-like)	Mapk1ip1l
	Q8BHM9	TM11F_MOUSE	Transmembrane protease serine 11F (EC 3.4.21.-) (Airway trypsin-like protease 4)	Tmprss11f Hatl4
	Q8BMC0	LPAR6_MOUSE	Lysophosphatidic acid receptor 6 (LPA receptor 6) (LPA-6) (Oleoyl-L-alpha-lysophosphatidic acid receptor) (P2Y purinoceptor 5) (P2Y5) (Purinergic receptor 5)	Lpar6 P2ry5 P2y5
	Q8BQH6	CDCP2_MOUSE	CUB domain-containing protein 2	Cdcp2
	Q8BX35	TNR27_MOUSE	Tumor necrosis factor receptor superfamily member 27 (X-linked ectodysplasin-A2 receptor) (EDA-A2 receptor)	Eda2r Tnfrsf27 Xedar
	Q8C0X0	LCA5L_MOUSE	Lebercilin-like protein (Leber congenital amaurosis 5-like protein)	Lca5l
	Q8CG46	SMC5_MOUSE	Structural maintenance of chromosomes protein 5 (SMC protein 5) (SMC-5) (mSMC5) (Protein expressed in male leptotene and zygotene spermatocytes 453) (MLZ-453)	Smc5 Kiaa0594 Smc5l1
	Q8CGM1	AGRB2_MOUSE	Adhesion G protein-coupled receptor B2 (Brain-specific angiogenesis inhibitor 2)	Adgrb2 Bai2
	Q8K015	CENPO_MOUSE	Centromere protein O (CENP-O)	Cenpo Mcm21r
	Q8R4D1	SL9A8_MOUSE	Sodium/hydrogen exchanger 8 (Na(+)/H(+) exchanger 8) (NHE-8) (Solute carrier family 9 member 8)	Slc9a8 Nhe8
	Q8VE52	OGRL1_MOUSE	Opioid growth factor receptor-like protein 1	Ogfrl1
	Q8VEM1	GOLI_MOUSE	E3 ubiquitin-protein ligase RNF130 (EC 2.3.2.27) (G1-related zinc finger protein) (Goliath homolog) (RING finger protein 130) (RING-type E3 ubiquitin transferase RNF130)	Rnf130 G1rp
	Q8VHA6	ASB18_MOUSE	Ankyrin repeat and SOCS box protein 18 (ASB-18)	Asb18
	Q91YX5	LGAT1_MOUSE	Acyl-CoA:lysophosphatidylglycerol acyltransferase 1 (EC 2.3.1.-)	Lpgat1 Fam34a
	Q91Z46	DUS7_MOUSE	Dual specificity protein phosphatase 7 (EC 3.1.3.16) (EC 3.1.3.48)	Dusp7
	Q91Z98	CHIL4_MOUSE	Chitinase-like protein 4 (Chitinase-3-like protein 4) (Secreted protein Ym2)	Chil4 Chi3l4 Ym2
	Q91ZA8	NRARP_MOUSE	Notch-regulated ankyrin repeat-containing protein	Nrarp
	Q91ZT9	ASB8_MOUSE	Ankyrin repeat and SOCS box protein 8 (ASB-8)	Asb8
	Q924P3	LCN8_MOUSE	Epididymal-specific lipocalin-8 (Epididymal 17 kDa lipocalin) (EP17) (mEP17)	Lcn8
	Q99K30	ES8L2_MOUSE	Epidermal growth factor receptor kinase substrate 8-like protein 2 (EPS8-like protein 2) (Epidermal growth factor receptor pathway substrate 8-related protein 2) (EPS8-related protein 2)	Eps8l2 Eps8r2
	Q99M96	ST7_MOUSE	Suppressor of tumorigenicity 7 protein (mRay)	St7
	Q9CR20	IR3IP_MOUSE	Immediate early response 3-interacting protein 1	Ier3ip1
	Q9CSB4	PAR3L_MOUSE	Partitioning defective 3 homolog B (Amyotrophic lateral sclerosis 2 chromosomal region candidate gene 19 protein homolog) (PAR3-beta) (Partitioning defective 3-like protein) (PAR3-L protein)	Pard3b Als2cr19 Par3l
	Q9CVB6	ARPC2_MOUSE	Actin-related protein 2/3 complex subunit 2 (Arp2/3 complex 34 kDa subunit) (p34-ARC)	Arpc2
	Q9CXP4	RHG08_MOUSE	Rho GTPase-activating protein 8 (Rho-type GTPase-activating protein 8)	Arhgap8
	Q9CZ28	SNF8_MOUSE	Vacuolar-sorting protein SNF8 (ESCRT-II complex subunit VPS22)	Snf8 D11Moh34
	Q9D0K0	TBCD7_MOUSE	TBC1 domain family member 7	Tbc1d7
	Q9D6G5	TM138_MOUSE	Transmembrane protein 138	Tmem138
	Q9D709	TMM79_MOUSE	Transmembrane protein 79 (Mattrin)	Tmem79 Matt
	Q9D780	SLAF9_MOUSE	SLAM family member 9	Slamf9
	Q9DB43	ZFPL1_MOUSE	Zinc finger protein-like 1	Zfpl1
	Q9DB77	QCR2_MOUSE	Cytochrome b-c1 complex subunit 2, mitochondrial (Complex III subunit 2) (Core protein II) (Ubiquinol-cytochrome-c reductase complex core protein 2)	Uqcrc2
	Q9DBC7	KAP0_MOUSE	cAMP-dependent protein kinase type I-alpha regulatory subunit [Cleaved into: cAMP-dependent protein kinase type I-alpha regulatory subunit, N-terminally processed]	Prkar1a
	Q9DCG2	CD302_MOUSE	CD302 antigen (C-type lectin domain family 13 member A) (Type I transmembrane C-type lectin receptor DCL-1) (CD antigen CD302)	Cd302 Clec13a
	Q9EP52	TWSG1_MOUSE	Twisted gastrulation protein homolog 1	Twsg1 Tsg
	Q9ES03	TBX20_MOUSE	T-box transcription factor TBX20 (T-box protein 20)	Tbx20 Tbx12
	Q9JLF6	TGM1_MOUSE	Protein-glutamine gamma-glutamyltransferase K (EC 2.3.2.13) (Epidermal TGase) (Transglutaminase K) (TG(K)) (TGK) (TGase K) (Transglutaminase-1) (TGase-1)	Tgm1
	Q9WTK0	NUPR1_MOUSE	Nuclear protein 1 (Protein p8)	Nupr1
	Q9WTU6	MK09_MOUSE	Mitogen-activated protein kinase 9 (MAP kinase 9) (MAPK 9) (EC 2.7.11.24) (Stress-activated protein kinase JNK2) (c-Jun N-terminal kinase 2)	Mapk9 Jnk2 Prkm9
	Q9WTW4	TFEC_MOUSE	Transcription factor EC (TFE-C) (mTFEC)	Tfec Tcfec
	Q9WUB4	DCTN6_MOUSE	Dynactin subunit 6 (Dynactin subunit p27) (Protein WS-3)	Dctn6 Ws3
	Q9Z0E6	GBP2_MOUSE	Guanylate-binding protein 2 (EC 3.6.5.-) (GTP-binding protein 2) (GBP-2) (mGBP-2) (mGBP2) (Guanine nucleotide-binding protein 2) (Interferon-induced guanylate-binding protein 2)	Gbp2
	Q9Z1B3	PLCB1_MOUSE	1-phosphatidylinositol 4,5-bisphosphate phosphodiesterase beta-1 (EC 3.1.4.11) (PLC-154) (Phosphoinositide phospholipase C-beta-1) (Phospholipase C-beta-1) (PLC-beta-1)	Plcb1 Plcb
	Q9Z287	KR121_MOUSE	Keratin-associated protein 12-1	Krtap12-1
