# Supplementary material for: Immiscible inclusion bodies formed by polyglutamine and poly(glycine-alanine) are enriched with distinct proteomes but converge in proteins that are risk factors for disease and involved in protein degradation
Source: PLoS One. 2020 Aug 28;15(8):e0233247. doi: 10.1371/journal.pone.0233247 (PMC7455042; doi:10.1371/journal.pone.0233247)
Supplement: S2 Table — Relates to Table 1 and Fig 2. (XLSX) [file pone.0233247.s002.xlsx]

## Sheet: Table S2 information
	Table S2. Proteins enriched in inclusions of polyGA101 and Httex1Q97. Relates to Table 1 & Fig 2.
	Experiment description
	Data showing dimethyl labelling (medium, and light) for aggregate proteomes matched for total protein amount.
	Samples included purified inclusions of polyGA101 and Httex1Q97
	Labelling strategy used in the aggregate proteome experiment
		Dimethylation 2plex method
		Light	Medium
		Httex1Q97	polyGA101
	Legend for the parameters appeared in the protein sheets
	Accession	UniProt identifiers of the proteins
	Description	The description of the protein extracted from the search sequence database
	Gene ID	The official gene symbol
	Σ Coverage, %	The percentage of protein sequences covered by identified peptides
	Σ# Unique Peptides	The total number of distinct peptide sequences unique to the protein group
	MW [kDa]	The molecular weight of the protein in kilodaltons without considering post-translational modifications (PTMs).
	Σ# PSMs	The total number of peptide spectrum matches identified from all included searches
	# AAs	The length of the protein sequence
	calc. pI	The theoretically calculated isoelectric point of the protein, which is the pH at which a particular molecule carries no net electrical charge.
	Modifications	The static and dynamic modifications identified in the protein consolidated from all PSMs
	Normalized abundance Light	The average peak heights of all unique peptides only for the 'light' versions that are associated with the protein after normalization to the total peptide amount
	Normalized abundance Medium	The average peak heights of all unique peptides only for the 'medium' versions that are associated with the protein after normalization to the total peptide amount
	Significant	"+" indicates it passes the statistical test (Paired Student's T-test with a permutation-based FDR of 5% and S0 of 0.1)
	Paired Student's T-test Difference	The difference between Log2 normalised abundances in GA101 versus Httex1-97Q from three biological replicates
	Negative log Welch's T-test p-value	Negative log10 transformed P-value generated from Paired Student's T-test with a permutation-based FDR of 5% and S0 of 0.1
	Mascot score	The cumulative protein score based on summing the ion scores of the unique peptides identified for that protein.
	Legend for the parameters appeared in the peptide sheets
	Confidence	The level of confidence of the identified peptide group
	Annotated Sequence	The peptide sequence with the flanking residues in the protein
	Modifications	The static and dynamic modifications identified in the PSMs of the peptide.
	Modifications in Proteins	The position of the modifications in the protein
	Qvality PEP	The posterior error probability for the identified peptide group
	Qvality q-value	The q-value for the identified peptide group
	# Protein Groups	The number of identified master proteins in which the peptide sequence is contained
	# Proteins	The number of identified proteins in which the peptide sequence is contained
	# PSMs	Number of peptide spectrum matches identified for the peptide group
	Master Protein Accessions	The unique identifiers (accessions) of all master proteins from all protein groups that include this peptide sequence.
	Positions in Proteins	The position of the peptide in the protein(s)
	# Missed Cleavages	The number of cleavage sites within the peptide that were missed by the digestion process
	Theo. MH+ [Da]	The theoritical Protonated monoisotopic mass of the peptides in Daltons, calculated from the amino acid sequence, inclusing the modifications
	Abundances (Normalized)	The average peak heights of all PSMs associated with this peptide after normalization to the total peptide amount
	Precursor Quan Result ID	Unique identifier for the precursor quantitative value
	Quan Info	The status of this peptide result for quantitation
	Mascot Confidence	The identification confidence of the PSM
	Mascot Charge	The charge of the peptide ion in the precursor spectrum
	Mascot RT [min]	The retension time when the peptide was observed
	Mascot m/z[Da]	The mass to charge ratio of the precursor ion in Dalton
	Mascot Delta m/z [Da]	The absolute difference in Dalton between the theoritical mass of the peptide and the experimental mass of the precursor ion
	Mascot Percolator q-Value	The minimal false discovery rate at which the collection of PSMs associated with the peptide is considered correct
	Mascot Percolator PEP	the probability of a random match being classed as significant
	Mascot Ions Score	The mascot ion score for an MS/MS match is based on the absolute probability (P) that the observed match between the experimnetal data and the data sequence is a random event.
	Top Apex RT [min]	The best apex retention time over all connected concensus features

## Sheet: Protein list
Accession	Description	Gene ID	Σ Coverage, %	Σ# Peptides	Σ# Unique Peptides	Σ# PSMs	# AAs	MW [kDa]	calc. pI	Modifications	Abundance Httex1Q97, Replicate I	Abundance Httex1Q97, Replicate II	Abundance Httex1Q97, Replicate III	Abundance 101xGA, Replicate I	Abundance 101xGA, Replicate II	Abundance 101xGA, Replicate III	Log2 Difference PolyGA101/Htt-97Q	Negative log10 Paired student's T-test p-value 101GA_Httex1Q97 (FDR=5%, S0=0.1)	Paired student's T-test Significant 101GA_Httex1Q97 (FDR=5%, S0=0.1)	Paired student's T-test significantly enriched 101xGA	Paired student's T-test significantly enriched Httex1Q97	Score Mascot	Specific to the aggregate type
Q62392	Pleckstrin homology-like domain family A member 1 OS=Mus musculus GN=Phlda1 PE=1 SV=2	Phlda1	10	2	2	3	405	45.6	9.7		1024	1024	1024	456464	533356	488585	8.90771	4.27362	+	101GA-enriched		38	Specific to polyGA, identified in all 3 replicates		Legend
Q99LC5	Electron transfer flavoprotein subunit alpha, mitochondrial OS=Mus musculus GN=Etfa PE=1 SV=2	Etfa	7	2	2	2	333	35	8.38		1024	1024	1024	252242	155558	95402.2	7.24443	2.50727	+	101GA-enriched		25	Specific to polyGA, identified in all 3 replicates			identified only in polyGA aggregates
O55187	E3 SUMO-protein ligase CBX4 OS=Mus musculus GN=Cbx4 PE=1 SV=2	Cbx4	9	3	3	3	551	60.5	9.33		1024	1024	1024	150414	338702	68181.1	7.20844	2.07219	+	101GA-enriched		50	Specific to polyGA, identified in all 3 replicates			identified only in Htt97Q aggregates
Q6NZL0	Protein SOGA3 OS=Mus musculus GN=Soga3 PE=1 SV=2	Soga3	3	2	2	2	945	103.4	6.14		1024	1024	1024	119590	137362	126452	6.9612	4.15759	+	101GA-enriched		35	Specific to polyGA, identified in all 3 replicates		Text	Significaltly enriched in aggregates
P70460	Vasodilator-stimulated phosphoprotein OS=Mus musculus GN=Vasp PE=1 SV=4	Vasp	9	2	2	3	375	39.6	8.53	Acetyl [N-Term]	1024	1024	1024	48361	172724	209414	6.87856	2.03749	+	101GA-enriched		26	Specific to polyGA, identified in all 3 replicates
Q9CZ04	COP9 signalosome complex subunit 7a OS=Mus musculus GN=Cops7a PE=1 SV=2	Cops7a	16	2	2	2	275	30.2	7.87		1024	1024	1024	163473	98972.7	98535.4	6.83393	2.90113	+	101GA-enriched		45	Specific to polyGA, identified in all 3 replicates
Q3UIR3	E3 ubiquitin-protein ligase DTX3L OS=Mus musculus GN=Dtx3l PE=1 SV=1	Dtx3l	4	2	2	3	748	83	8.09	Dimethyl [K361]	1024	1024	1024	20083	53517.8	200450	5.87143	1.58851	+	101GA-enriched		19	Specific to polyGA, identified in all 3 replicates
P48725	Pericentrin OS=Mus musculus GN=Pcnt PE=1 SV=2	Pcnt	1	2	2	2	2898	329.3	5.36	Dimethyl [K865;K1931]	27407.9	79831.9	31822.7	1024	1024	1024	-5.32825	2.09194	+		Httex1Q97-enriched	0	Specific to Htt97Q, identified in all 3 replicates
Q9D0R8	Protein LSM12 homolog OS=Mus musculus GN=Lsm12 PE=1 SV=1	Lsm12	15	2	2	3	195	21.7	7.74	Acetyl [N-Term];Dimethyl [K37]	51756.3	61514.8	72010.3	1024	1024	1024	-5.90134	3.26506	+		Httex1Q97-enriched	18	Specific to Htt97Q, identified in all 3 replicates
Q2KN98	Cytospin-A OS=Mus musculus GN=Specc1l PE=1 SV=1	Specc1l	3	2	2	2	1118	124.4	5.76	Dimethyl [K567]	167413	150801	96985.5	1024	1024	1024	-7.04027	2.93064	+		Httex1Q97-enriched	17	Specific to Htt97Q, identified in all 3 replicates
Q99K28	ADP-ribosylation factor GTPase-activating protein 2 OS=Mus musculus GN=Arfgap2 PE=1 SV=1	Arfgap2	5	2	2	2	520	56.6	8.18	Acetyl [N-Term];Dimethyl [K7;K15]	274926	408216	316348	1024	1024	1024	-8.32627	3.39615	+		Httex1Q97-enriched	33	Specific to Htt97Q, identified in all 3 replicates
Q04207	Transcription factor p65 OS=Mus musculus GN=Rela PE=1 SV=1	Rela	5	2	2	2	549	60.2	5.76		45042.7	69096.9	51845.7	18542.1	1024	1024	-4.33959	0.976474				17	Specific to Htt97Q, identified in 2 replicates
Q3UHJ0	AP2-associated protein kinase 1 OS=Mus musculus GN=Aak1 PE=1 SV=2	Aak1	4	2	2	2	959	103.3	6.7	Dimethyl [K419]	39001.8	1024	40837.8	1024	1024	1024	-3.52296	0.736318				37	Specific to Htt97Q, identified in 2 replicates
P54726	UV excision repair protein RAD23 homolog A OS=Mus musculus GN=Rad23a PE=1 SV=2	Rad23a	7	3	1	10	363	39.7	4.58	Dimethyl [K47;K78]	36257.9	1024	52142	1024	1024	1024	-3.60539	0.734097				87	Specific to Htt97Q, identified in 2 replicates
G3X9J0	Signal-induced proliferation-associated 1-like protein 3 OS=Mus musculus GN=Sipa1l3 PE=1 SV=1	Sipa1l3	2	2	2	2	1776	194.9	8.32	Acetyl [N-Term];Dimethyl [K474]	46545.5	1024	74845.1	1024	1024	1024	-3.89932	0.733061				44	Specific to Htt97Q, identified in 2 replicates
A2AUM9	Centrosomal protein of 152 kDa OS=Mus musculus GN=Cep152 PE=1 SV=1	Cep152	3	3	3	3	1736	196.4	5.66	Dimethyl [K529;K535;K971]	67988.4	1024	161592	1024	1024	1024	-4.45167	0.72804				21	Specific to Htt97Q, identified in 2 replicates
Q9ERS5	Pleckstrin homology domain-containing family A member 2 OS=Mus musculus GN=Plekha2 PE=1 SV=1	Plekha2	6	2	2	2	425	47.4	8.47		20698	1024	1024	220566	197088	427091	6.56877	1.2584	+	101GA-enriched		38
P32921	Tryptophan--tRNA ligase, cytoplasmic OS=Mus musculus GN=Wars PE=1 SV=2	Wars	5	2	2	2	481	54.3	6.89		19527.9	1024	1024	85835.1	75277.5	32703.3	4.44437	1.17841	+	101GA-enriched		21
P25206	DNA replication licensing factor MCM3 OS=Mus musculus GN=Mcm3 PE=1 SV=2	Mcm3	7	6	6	7	812	91.5	5.55	Acetyl [N-Term];Dimethyl [K283;K413]	268229	981625	515402	6.77364e+06	4.98446e+06	9.3581e+06	3.72835	1.46854	+	101GA-enriched		73
Q6ZWX6	Eukaryotic translation initiation factor 2 subunit 1 OS=Mus musculus GN=Eif2s1 PE=1 SV=3	Eif2s1	7	2	2	5	315	36.1	5.08		73910.4	222026	113549	1.11335e+06	1.58865e+06	2.0652e+06	3.64563	1.90429	+	101GA-enriched		176
Q91YL2	E3 ubiquitin-protein ligase RNF126 OS=Mus musculus GN=Rnf126 PE=1 SV=1	Rnf126	15	4	4	7	313	34.1	5.17	Acetyl [N-Term]	26775.1	120257	142900	521990	386359	1.11435e+06	2.97734	1.23564	+	101GA-enriched		84
Q922Y1	UBX domain-containing protein 1 OS=Mus musculus GN=Ubxn1 PE=1 SV=1	Ubxn1	16	4	4	8	297	33.6	5.26		169551	839211	223247	1.49205e+06	2.04838e+06	2.63248e+06	2.66153	1.20498	+	101GA-enriched		74
P99026	Proteasome subunit beta type-4 OS=Mus musculus GN=Psmb4 PE=1 SV=1	Psmb4	15	3	3	6	264	29.1	5.64		99113.6	114853	203119	771823	897859	743015	2.59962	1.71951	+	101GA-enriched		102
Q64337	Sequestosome-1 OS=Mus musculus GN=Sqstm1 PE=1 SV=1	Sqstm1	37	11	11	70	442	48.1	5.21	Dimethyl [K13;K141;K157;K238;K283;K437]	5.01362e+06	4.31699e+06	4.27737e+06	2.78969e+07	2.44527e+07	2.33083e+07	2.47471	4.37135	+	101GA-enriched		1251
Q9WTX2	Interferon-inducible double-stranded RNA-dependent protein kinase activator A OS=Mus musculus GN=Prkra PE=1 SV=1	Prkra	6	2	2	3	313	34.3	8.43		239229	103510	100955	715044	852510	607200	2.40335	1.51081	+	101GA-enriched		40
O70492	Sorting nexin-3 OS=Mus musculus GN=Snx3 PE=1 SV=3	Snx3	28	5	5	8	162	18.7	8.66	Dimethyl [K95]	757165	743194	994297	3.15511e+06	3.83563e+06	6.22806e+06	2.3579	2.28845	+	101GA-enriched		35
O35685	Nuclear migration protein nudC OS=Mus musculus GN=Nudc PE=1 SV=1	Nudc	8	2	2	6	332	38.3	5.26	Dimethyl [K68;K268]	122546	133874	144971	623801	827779	420688	2.17104	1.65818	+	101GA-enriched		73
P68040	Receptor of activated protein C kinase 1 OS=Mus musculus GN=Rack1 PE=1 SV=3	Rack1	30	9	9	20	317	35.1	7.69	Acetyl [N-Term];Dimethyl [K139;K271;K280]	875947	788361	808098	3.5056e+06	3.18455e+06	4.5235e+06	2.16658	2.2713	+	101GA-enriched		195
P25444	40S ribosomal protein S2 OS=Mus musculus GN=Rps2 PE=1 SV=3	Rps2	43	12	12	32	293	31.2	10.24	Acetyl [N-Term];Dimethyl [K176;K183;K211;K238;K246;K257]	2.65522e+06	4.71148e+06	3.66021e+06	9.47313e+06	1.61803e+07	2.45656e+07	2.12054	1.67451	+	101GA-enriched		600
Q5F2E7	Nuclear fragile X mental retardation-interacting protein 2 OS=Mus musculus GN=Nufip2 PE=1 SV=1	Nufip2	10	4	4	10	692	75.6	8.7		100847	290238	135767	561345	838710	677337	2.1088	1.72811	+	101GA-enriched		187
Q9D8W5	26S proteasome non-ATPase regulatory subunit 12 OS=Mus musculus GN=Psmd12 PE=1 SV=4	Psmd12	6	3	3	10	456	52.9	7.06	Dimethyl [K330;K349]	228107	98731.8	273648	684594	711792	978100	2.09102	1.48835	+	101GA-enriched		144
Q8VDJ3	Vigilin OS=Mus musculus GN=Hdlbp PE=1 SV=1	Hdlbp	6	6	6	11	1268	141.7	6.87	Acetyl [N-Term];Dimethyl [K494]	113087	157868	159780	479074	607787	728767	2.07235	2.93385	+	101GA-enriched		40
Q9CPN8	Insulin-like growth factor 2 mRNA-binding protein 3 OS=Mus musculus GN=Igf2bp3 PE=1 SV=1	Igf2bp3	10	4	4	8	579	63.5	8.87	Dimethyl [K538]	177026	53877.2	124527	405282	354861	604990	2.06498	1.34751	+	101GA-enriched		71
Q05915	GTP cyclohydrolase 1 OS=Mus musculus GN=Gch1 PE=1 SV=1	Gch1	13	3	3	4	241	27	8.27		180722	319211	226561	618016	953867	1.55164e+06	2.04299	1.50332	+	101GA-enriched		37
P05064	Fructose-bisphosphate aldolase A OS=Mus musculus GN=Aldoa PE=1 SV=2	Aldoa	36	13	13	35	364	39.3	8.09	Dimethyl [K42;K215;K342];K99	1.56048e+06	4.94544e+06	3.33293e+06	9.71013e+06	1.0431e+07	1.6348e+07	2.00282	1.28725	+	101GA-enriched		694
Q6ZWV3	60S ribosomal protein L10 OS=Mus musculus GN=Rpl10 PE=1 SV=3	Rpl10	16	3	3	11	214	24.6	10.08	Dimethyl [K198]	1.99492e+06	3.3037e+06	1.91408e+06	9.05456e+06	9.53051e+06	9.11682e+06	1.98755	1.88025	+	101GA-enriched		154
Q91XU0	ATPase WRNIP1 OS=Mus musculus GN=Wrnip1 PE=1 SV=2	Wrnip1	10	6	6	8	660	71.7	6.18		561677	665163	722676	1.5846e+06	2.0372e+06	5.11023e+06	1.97769	1.36725	+	101GA-enriched		108
P70362	Ubiquitin fusion degradation protein 1 homolog OS=Mus musculus GN=Ufd1l PE=1 SV=2	Ufd1l	7	2	2	5	307	34.5	6.7		241275	131836	346158	578610	742576	1.47193e+06	1.94797	1.48252	+	101GA-enriched		70
Q9QUM9	Proteasome subunit alpha type-6 OS=Mus musculus GN=Psma6 PE=1 SV=1	Psma6	30	7	7	14	246	27.4	6.76	Dimethyl [K164]	556894	1.43079e+06	1.02825e+06	2.6222e+06	3.26465e+06	5.28259e+06	1.92882	1.45486	+	101GA-enriched		218
Q6ZWU9	40S ribosomal protein S27 OS=Mus musculus GN=Rps27 PE=1 SV=3	Rps27	40	4	2	18	84	9.5	9.45	Dimethyl [K16;K18]	610195	979720	763228	2.72109e+06	4.07427e+06	2.20001e+06	1.91342	1.98926	+	101GA-enriched		86
P14685	26S proteasome non-ATPase regulatory subunit 3 OS=Mus musculus GN=Psmd3 PE=1 SV=3	Psmd3	16	7	7	11	530	60.7	8.44	Dimethyl [K421;K436;K519]	282048	89645.1	186351	706607	584222	607727	1.91153	1.36344	+	101GA-enriched		154
P70195	Proteasome subunit beta type-7 OS=Mus musculus GN=Psmb7 PE=1 SV=1	Psmb7	10	3	3	6	277	29.9	7.99	Dimethyl [K31;K258]	414765	910177	629961	1.74419e+06	1.87034e+06	3.86443e+06	1.9094	1.26753	+	101GA-enriched		45
P08030	Adenine phosphoribosyltransferase OS=Mus musculus GN=Aprt PE=1 SV=2	Aprt	25	4	4	4	180	19.7	6.79		229948	399450	176332	828349	921801	975496	1.84107	1.43218	+	101GA-enriched		49
Q62425	Cytochrome c oxidase subunit NDUFA4 OS=Mus musculus GN=Ndufa4 PE=1 SV=2	Ndufa4	37	4	4	5	82	9.3	9.52	Dimethyl [K74]	253783	329918	324301	1.06205e+06	937661	1.19723e+06	1.81881	2.09286	+	101GA-enriched		55
Q64282	Interferon-induced protein with tetratricopeptide repeats 1 OS=Mus musculus GN=Ifit1 PE=1 SV=2	Ifit1	11	4	4	8	463	53.7	7.52		92246.7	195162	66864.8	298940	476665	325963	1.75666	1.5836	+	101GA-enriched		65
O55234	Proteasome subunit beta type-5 OS=Mus musculus GN=Psmb5 PE=1 SV=3	Psmb5	19	5	5	7	264	28.5	7.02		294651	343254	368782	1.02277e+06	871124	1.5522e+06	1.73749	1.83404	+	101GA-enriched		136
P62830	60S ribosomal protein L23 OS=Mus musculus GN=Rpl23 PE=1 SV=1	Rpl23	47	5	5	14	140	14.9	10.51	Dimethyl [K74;K123];K75	2.18921e+06	1.81282e+06	1.72956e+06	6.49589e+06	7.03543e+06	5.53545e+06	1.7346	2.35768	+	101GA-enriched		156
P80313	T-complex protein 1 subunit eta OS=Mus musculus GN=Cct7 PE=1 SV=1	Cct7	28	15	15	36	544	59.6	7.84	Acetyl [N-Term];Dimethyl [K55;K366;K440;K463];K67;K84	2.60832e+06	3.86812e+06	2.98392e+06	8.85539e+06	9.65522e+06	1.25998e+07	1.72041	1.79692	+	101GA-enriched		601
Q8CH72	E3 ubiquitin-protein ligase TRIM32 OS=Mus musculus GN=Trim32 PE=1 SV=2	Trim32	11	5	5	6	655	72	6.9	Acetyl [N-Term]	128733	109717	56434.3	370447	299786	255664	1.71821	1.75193	+	101GA-enriched		103
Q9CQU5	ZW10 interactor OS=Mus musculus GN=Zwint PE=1 SV=1	Zwint	30	10	10	29	252	28.7	8.43	Acetyl [N-Term];Dimethyl [K147;K167;K234;K238;K241]	1.22339e+06	1.64116e+06	1.54125e+06	3.40693e+06	4.69199e+06	6.3338e+06	1.67735	1.94073	+	101GA-enriched		162
P11440	Cyclin-dependent kinase 1 OS=Mus musculus GN=Cdk1 PE=1 SV=3	Cdk1	24	6	6	18	297	34.1	8.43	Acetyl [N-Term];Dimethyl [K20;K266]	783798	768903	831216	2.20696e+06	1.96862e+06	3.15492e+06	1.59138	1.94444	+	101GA-enriched		258
Q9WUA3	ATP-dependent 6-phosphofructokinase, platelet type OS=Mus musculus GN=Pfkp PE=1 SV=1	Pfkp	4	2	2	4	784	85.4	7.11	Acetyl [N-Term];Dimethyl [K14]	99050.4	177819	129253	358550	409428	404544	1.56841	1.83222	+	101GA-enriched		133
P60670	Nuclear protein localization protein 4 homolog OS=Mus musculus GN=Nploc4 PE=1 SV=3	Nploc4	3	2	2	5	608	68	6.46	Acetyl [N-Term];Dimethyl [K189]	133627	174683	118941	337385	365419	556181	1.5421	1.31907	+	101GA-enriched		52
Q9Z1R2	Large proline-rich protein BAG6 OS=Mus musculus GN=Bag6 PE=1 SV=1	Bag6	12	9	9	18	1154	121	5.71	Acetyl [N-Term]	925419	926135	1.13194e+06	2.52053e+06	2.08277e+06	4.02018e+06	1.48108	1.78914	+	101GA-enriched		159
O35593	26S proteasome non-ATPase regulatory subunit 14 OS=Mus musculus GN=Psmd14 PE=1 SV=2	Psmd14	14	3	3	9	310	34.6	6.52	Dimethyl [K152]	332396	236712	315462	1.00851e+06	519142	1.02749e+06	1.47928	1.8599	+	101GA-enriched		195
P14152	Malate dehydrogenase, cytoplasmic OS=Mus musculus GN=Mdh1 PE=1 SV=3	Mdh1	12	3	3	6	334	36.5	6.58		56295.9	89576.7	130429	183270	215692	359245	1.47745	2.14405	+	101GA-enriched		66
Q9JKX6	ADP-sugar pyrophosphatase OS=Mus musculus GN=Nudt5 PE=1 SV=1	Nudt5	10	2	2	3	218	24	5.48		105530	71575.1	138805	268244	206028	407167	1.47459	2.7151	+	101GA-enriched		55
O88685	26S protease regulatory subunit 6A OS=Mus musculus GN=Psmc3 PE=1 SV=2	Psmc3	8	4	4	8	442	49.5	5.19	Dimethyl [K56]	553300	597695	629559	1.14149e+06	1.47503e+06	2.34792e+06	1.41567	1.51622	+	101GA-enriched		21
Q8CGC7	Bifunctional glutamate/proline--tRNA ligase OS=Mus musculus GN=Eprs PE=1 SV=4	Eprs	10	11	11	21	1512	170	7.66	Dimethyl [K800;K1009];K815;K829	1.15749e+06	1.23661e+06	1.00807e+06	2.35313e+06	3.02236e+06	3.61864e+06	1.38558	1.53621	+	101GA-enriched		328
P31230	Aminoacyl tRNA synthase complex-interacting multifunctional protein 1 OS=Mus musculus GN=Aimp1 PE=1 SV=2	Aimp1	12	3	3	4	310	34	8.35	Dimethyl [K146]	206979	257526	130937	465809	474697	470163	1.29894	1.34737	+	101GA-enriched		82
Q99PL5	Ribosome-binding protein 1 OS=Mus musculus GN=Rrbp1 PE=1 SV=2	Rrbp1	5	7	7	18	1605	172.8	9.33	Dimethyl [K923;K1022]	801050	1.06343e+06	668744	1.65196e+06	2.15281e+06	2.18623e+06	1.25688	1.51027	+	101GA-enriched		299
Q6ZWY3	40S ribosomal protein S27-like OS=Mus musculus GN=Rps27l PE=1 SV=3	Rps27l	40	4	2	8	84	9.5	9.45		471366	455423	453820	1.1367e+06	1.40664e+06	785844	1.22967	1.43687	+	101GA-enriched		91
P97855	Ras GTPase-activating protein-binding protein 1 OS=Mus musculus GN=G3bp1 PE=1 SV=1	G3bp1	23	7	7	10	465	51.8	5.59	Dimethyl [K274]	417686	598467	529566	814433	1.15002e+06	1.62843e+06	1.17543	1.46772	+	101GA-enriched		151
P16858	Glyceraldehyde-3-phosphate dehydrogenase OS=Mus musculus GN=Gapdh PE=1 SV=2	Gapdh	30	7	7	28	333	35.8	8.25	Dimethyl [K160;K213]	2.74239e+06	4.78221e+06	3.47952e+06	7.66615e+06	9.03134e+06	7.25153e+06	1.15324	1.67712	+	101GA-enriched		459
O08553	Dihydropyrimidinase-related protein 2 OS=Mus musculus GN=Dpysl2 PE=1 SV=2	Dpysl2	10	4	2	9	572	62.2	6.38	Dimethyl [K56;K451]	95599.4	214712	118291	244917	358893	266883	1.09075	1.57008	+	101GA-enriched		81
Q62188	Dihydropyrimidinase-related protein 3 OS=Mus musculus GN=Dpysl3 PE=1 SV=1	Dpysl3	23	11	9	21	570	61.9	6.49	Dimethyl [K254;K451]	955538	1.12613e+06	997322	2.02382e+06	2.22959e+06	2.09549e+06	1.04642	3.06599	+	101GA-enriched		309
P28658	Ataxin-10 OS=Mus musculus GN=Atxn10 PE=1 SV=2	Atxn10	5	2	2	4	475	53.7	5.25	Dimethyl [K34]	108120	115031	163843	192271	271089	344144	1.04598	1.90404	+	101GA-enriched		55
P61222	ATP-binding cassette sub-family E member 1 OS=Mus musculus GN=Abce1 PE=1 SV=1	Abce1	12	6	6	8	599	67.3	8.34	Dimethyl [K158]	432376	605671	422772	950233	1.02504e+06	991985	1.04184	1.73119	+	101GA-enriched		41
Q9JJI8	60S ribosomal protein L38 OS=Mus musculus GN=Rpl38 PE=1 SV=3	Rpl38	53	4	4	14	70	8.2	10.1	Dimethyl [K50;K52;K67]	502626	454028	721197	1.16818e+06	1.02123e+06	1.16606e+06	1.02645	1.59312	+	101GA-enriched		119
P42212	Green fluorescent protein OS=Aequorea victoria GN=GFP PE=1 SV=1	GFP	48	18	18	271	238	26.9	6.06	Dimethyl [K41;K101;K107;K113;K126;K131;K140;K162;K166];K52;K79;K85	9.84721e+08	1.19911e+09	9.59273e+08	1.81901e+09	2.1304e+09	2.40835e+09	1.01419	1.63167	+	101GA-enriched		3950
Q9DCL9	Multifunctional protein ADE2 OS=Mus musculus GN=Paics PE=1 SV=4	Paics	11	4	4	9	425	47	7.23	Acetyl [N-Term];Dimethyl [K11;K12]	150915	221512	219642	359644	382070	406210	0.975453	1.68916	+	101GA-enriched		46
Q8BG81	Polymerase delta-interacting protein 3 OS=Mus musculus GN=Poldip3 PE=1 SV=1	Poldip3	13	4	4	13	420	46.1	10.05	Dimethyl [K417]	411483	577162	393171	881032	1.07545e+06	745642	0.973191	2.38023	+	101GA-enriched		208
Q9QYH6	Melanoma-associated antigen D1 OS=Mus musculus GN=Maged1 PE=1 SV=1	Maged1	12	7	7	27	775	85.6	7.5	Acetyl [N-Term];Dimethyl [K138;K188;K203]	1.2114e+06	1.48465e+06	1.8238e+06	2.01687e+06	2.76931e+06	4.15672e+06	0.941114	1.71595	+	101GA-enriched		353
P97427	Dihydropyrimidinase-related protein 1 OS=Mus musculus GN=Crmp1 PE=1 SV=1	Crmp1	8	4	1	11	572	62.1	7.12	Dimethyl [K56]	81866.4	64045.3	78654.1	170994	108879	148728	0.915744	2.06259	+	101GA-enriched		85
P14869	60S acidic ribosomal protein P0 OS=Mus musculus GN=Rplp0 PE=1 SV=3	Rplp0	22	6	6	24	317	34.2	6.25	Dimethyl [K16;K134];K26;K38;K92	2.57984e+06	2.65172e+06	2.009e+06	4.98645e+06	3.98006e+06	4.42434e+06	0.891859	1.50057	+	101GA-enriched		432
P51881	ADP/ATP translocase 2 OS=Mus musculus GN=Slc25a5 PE=1 SV=3	Slc25a5	29	9	7	25	298	32.9	9.73	Acetyl [N-Term];Dimethyl [K10;K163];K23;K43	1.63471e+06	2.00818e+06	1.58604e+06	3.35268e+06	3.56784e+06	2.74626e+06	0.885825	2.13798	+	101GA-enriched		429
P80314	T-complex protein 1 subunit beta OS=Mus musculus GN=Cct2 PE=1 SV=4	Cct2	18	8	8	20	535	57.4	6.4	Dimethyl [K82]	1.44793e+06	1.90239e+06	1.73066e+06	2.85105e+06	3.03074e+06	3.41976e+06	0.877308	1.87169	+	101GA-enriched		474
O70194	Eukaryotic translation initiation factor 3 subunit D OS=Mus musculus GN=Eif3d PE=1 SV=2	Eif3d	7	3	3	12	548	63.9	6.05	Dimethyl [K53]	511090	561463	420038	757989	1.11602e+06	868520	0.869246	1.53826	+	101GA-enriched		63
P80315	T-complex protein 1 subunit delta OS=Mus musculus GN=Cct4 PE=1 SV=3	Cct4	12	6	6	9	539	58	8.02		629360	902332	670507	1.15248e+06	1.3669e+06	1.38036e+06	0.837898	1.64073	+	101GA-enriched		54
P99024	Tubulin beta-5 chain OS=Mus musculus GN=Tubb5 PE=1 SV=1	Tubb5	34	13	2	50	444	49.6	4.89	Dimethyl [K19;K174;K297;K336];K58	2.02114e+06	2.09988e+06	1.69289e+06	3.18209e+06	3.81103e+06	3.06905e+06	0.790995	2.1349	+	101GA-enriched		761
P62334	26S protease regulatory subunit 10B OS=Mus musculus GN=Psmc6 PE=1 SV=1	Psmc6	24	8	8	20	389	44.1	7.49	Dimethyl [K168;K180;K197;K206]	1.02054e+06	838161	963211	1.80623e+06	1.28676e+06	1.73712e+06	0.764291	2.04173	+	101GA-enriched		421
Q9CYL5	Golgi-associated plant pathogenesis-related protein 1 OS=Mus musculus GN=Glipr2 PE=1 SV=3	Glipr2	17	2	2	4	154	17.1	9.51		562659	1.02158e+06	930567	1.06097e+06	1.48608e+06	1.62062e+06	0.752038	1.67779	+	101GA-enriched		39
P03975	IgE-binding protein OS=Mus musculus GN=Iap PE=2 SV=1	Iap	43	26	26	114	557	62.7	9.31	Dimethyl [K61;K213;K239;K277;K285;K363];K67;K74;K95;K96	2.09984e+07	2.81296e+07	2.46751e+07	3.81571e+07	4.05308e+07	4.47392e+07	0.749029	1.67198	+	101GA-enriched		1607
P60766	Cell division control protein 42 homolog OS=Mus musculus GN=Cdc42 PE=1 SV=2	Cdc42	11	2	2	4	191	21.2	6.55	Dimethyl [K135;K144;K163]	267345	501083	294744	483385	801963	444984	0.709082	1.93991	+	101GA-enriched		26
Q99K48	Non-POU domain-containing octamer-binding protein OS=Mus musculus GN=Nono PE=1 SV=3	Nono	25	11	10	32	473	54.5	8.95	Dimethyl [K109;K373]	3.5303e+06	3.69496e+06	2.45761e+06	5.69022e+06	5.46799e+06	4.12786e+06	0.667427	2.19146	+	101GA-enriched		346
P05201	Aspartate aminotransferase, cytoplasmic OS=Mus musculus GN=Got1 PE=1 SV=3	Got1	7	2	2	3	413	46.2	7.14		107205	114867	113321	150477	150642	156883	0.449864	2.35739	+	101GA-enriched		36
P52293	Importin subunit alpha-1 OS=Mus musculus GN=Kpna2 PE=1 SV=2	Kpna2	20	8	8	27	529	57.9	5.68	Acetyl [N-Term];Dimethyl [K108;K300;K330;K494]	1.6866e+06	2.13111e+06	1.64375e+06	1.13566e+06	1.32799e+06	1.1707e+06	-0.580854	2.03965	+		Httex1Q97-enriched	514
Q6PFD9	Nuclear pore complex protein Nup98-Nup96 OS=Mus musculus GN=Nup98 PE=1 SV=2	Nup98	5	7	7	8	1816	197.1	6.18	Dimethyl [K534;K542;K639]	1.07451e+06	893879	779880	755641	523632	459965	-0.680386	1.80393	+		Httex1Q97-enriched	43
P20152	Vimentin OS=Mus musculus GN=Vim PE=1 SV=3	Vim	77	51	42	314	466	53.7	5.12	Dimethyl [K104;K120;K129;K139;K143;K168;K188;K223;K235;K236;K282;K292;K294;K334;K373;K390;K402;K439]	3.42391e+08	3.05857e+08	3.33544e+08	1.90459e+08	2.03157e+08	2.00498e+08	-0.723573	1.9865	+		Httex1Q97-enriched	4869
Q9EPU0	Regulator of nonsense transcripts 1 OS=Mus musculus GN=Upf1 PE=1 SV=2	Upf1	9	7	7	14	1124	123.9	6.61	Dimethyl [K504;K587;K599;K883]	890576	725100	1.01251e+06	447226	392357	676418	-0.820565	1.66074	+		Httex1Q97-enriched	177
P63166	Small ubiquitin-related modifier 1 OS=Mus musculus GN=Sumo1 PE=1 SV=1	Sumo1	34	2	2	6	101	11.6	5.52	Acetyl [N-Term];Dimethyl [K7;K16;K17;K23;K37]	496476	601535	437085	251666	317150	293315	-0.826389	1.64496	+		Httex1Q97-enriched	51
Q9QXS1	Plectin OS=Mus musculus GN=Plec PE=1 SV=3	Plec	31	134	134	330	4691	533.9	5.96	Dimethyl [K397;K1183;K1218;K1232;K1274;K1446;K1480;K1516;K1560;K1581;K1726;K1800;K1809;K1841;K1894;K2055;K2076;K2107;K2190;K2263;K2282;K2303;K2347;K2358;K2387;K2417;K2638;K2644;K2660;K2671;K2714;K2768;K2796;K2848;K2853;K2910;K2995;K3189;K3190;K3238;K3265;K3292;K3309;K3359;K3391;K3465;K3476;K3479;K3558;K3569;K3654;K3855;K3856;K3975;K4266;K4268;K4355;K4616];K608;K641;K748;K940;K961	6.20924e+07	5.865e+07	6.5883e+07	2.70006e+07	3.22865e+07	3.63803e+07	-0.973124	1.87019	+		Httex1Q97-enriched	3873
Q9CQV8	14-3-3 protein beta/alpha OS=Mus musculus GN=Ywhab PE=1 SV=3	Ywhab	21	5	2	14	246	28.1	4.83	Dimethyl [K51;K70]	289725	346635	197982	93076.1	195542	100842	-1.1458	1.35257	+		Httex1Q97-enriched	124
Q9JHJ0	Tropomodulin-3 OS=Mus musculus GN=Tmod3 PE=1 SV=1	Tmod3	9	4	4	7	352	39.5	5.14	Dimethyl [K209;K217;K221]	552763	509762	815129	184571	224446	451561	-1.20602	1.53298	+		Httex1Q97-enriched	82
Q61033	Lamina-associated polypeptide 2, isoforms alpha/zeta OS=Mus musculus GN=Tmpo PE=1 SV=4	Tmpo	25	12	6	31	693	75.1	8.05	Dimethyl [K34;K60]	1.1728e+06	773771	961545	466340	472090	312915	-1.22098	1.34898	+		Httex1Q97-enriched	602
Q80U78	Pumilio homolog 1 OS=Mus musculus GN=Pum1 PE=1 SV=2	Pum1	3	3	3	5	1189	126.5	6.86	Dimethyl [K795]	553074	655081	609384	241588	264474	271155	-1.2239	2.909	+		Httex1Q97-enriched	68
Q9Z2X1	Heterogeneous nuclear ribonucleoprotein F OS=Mus musculus GN=Hnrnpf PE=1 SV=3	Hnrnpf	14	5	4	14	415	45.7	5.49	Acetyl [N-Term];Dimethyl [K14;K185];K87	6.08108e+06	8.11289e+06	6.13949e+06	3.50364e+06	2.83701e+06	2.08098e+06	-1.29073	1.45615	+		Httex1Q97-enriched	302
Q9DBR1	5'-3' exoribonuclease 2 OS=Mus musculus GN=Xrn2 PE=1 SV=1	Xrn2	9	5	5	8	951	108.6	7.59	Dimethyl [K688]	380143	427492	253192	202148	143330	90423.2	-1.32439	1.62244	+		Httex1Q97-enriched	87
P57722	Poly(rC)-binding protein 3 OS=Mus musculus GN=Pcbp3 PE=1 SV=3	Pcbp3	27	8	3	29	371	39.3	7.52	Dimethyl [K63;K102;K147;K192;K328]	918113	212888	593095	330898	94605.6	221529	-1.35438	2.32648	+		Httex1Q97-enriched	536
P17710	Hexokinase-1 OS=Mus musculus GN=Hk1 PE=1 SV=3	Hk1	11	10	8	20	974	108.2	6.8	Dimethyl [K118;K389;K402;K409;K507;K819]	2.31453e+06	4.71636e+06	4.09908e+06	1.10634e+06	1.12751e+06	1.92039e+06	-1.40779	1.29787	+		Httex1Q97-enriched	189
Q921F2	TAR DNA-binding protein 43 OS=Mus musculus GN=Tardbp PE=1 SV=1	Tardbp	25	9	9	36	414	44.5	6.7	Dimethyl [K84;K114;K160;K176;K181;K238;K251;K263];K95	1.03393e+07	1.42859e+07	1.17964e+07	4.26964e+06	4.79987e+06	4.53244e+06	-1.40982	2.41988	+		Httex1Q97-enriched	696
P60335	Poly(rC)-binding protein 1 OS=Mus musculus GN=Pcbp1 PE=1 SV=1	Pcbp1	38	10	6	38	356	37.5	7.09	Dimethyl [K31;K115;K160;K314];K70	1.63757e+07	8.38198e+06	1.54388e+07	4.73494e+06	3.68253e+06	6.47825e+06	-1.40987	1.74763	+		Httex1Q97-enriched	848
Q9DBR7	Protein phosphatase 1 regulatory subunit 12A OS=Mus musculus GN=Ppp1r12a PE=1 SV=2	Ppp1r12a	6	5	5	7	1029	114.9	5.49	Dimethyl [K209;K707;K944]	666424	466877	666800	184439	232666	213284	-1.50085	1.55709	+		Httex1Q97-enriched	113
Q8C181	Muscleblind-like protein 2 OS=Mus musculus GN=Mbnl2 PE=2 SV=2	Mbnl2	4	2	2	5	373	40.1	9	Dimethyl [K58;K91]	343927	434220	390255	138697	167689	102548	-1.53697	1.79753	+		Httex1Q97-enriched	87
Q8BTI8	Serine/arginine repetitive matrix protein 2 OS=Mus musculus GN=Srrm2 PE=1 SV=3	Srrm2	7	14	14	33	2703	294.7	12.03	Dimethyl [K51;K1104;K1116;K130;K2436]	5.42475e+06	1.09891e+07	7.7334e+06	2.95427e+06	3.34687e+06	1.87431e+06	-1.54556	1.32736	+		Httex1Q97-enriched	284
Q9QYJ0	DnaJ homolog subfamily A member 2 OS=Mus musculus GN=Dnaja2 PE=1 SV=1	Dnaja2	12	5	5	17	412	45.7	6.48	Dimethyl [K131;K152;K223;K272]	5.21264e+06	5.56819e+06	5.1552e+06	1.1676e+06	1.73249e+06	2.75808e+06	-1.58173	1.3041	+		Httex1Q97-enriched	219
Q9DAW9	Calponin-3 OS=Mus musculus GN=Cnn3 PE=1 SV=1	Cnn3	23	6	6	11	330	36.4	5.72	Acetyl [N-Term];Dimethyl [K6;K17;K172];K64	740375	707732	756902	189157	254437	295176	-1.60103	1.87428	+		Httex1Q97-enriched	231
P11103	Poly [ADP-ribose] polymerase 1 OS=Mus musculus GN=Parp1 PE=1 SV=3	Parp1	13	9	9	18	1013	113	8.95	Dimethyl [K209;K221;K320;K346;K547;K747;K760;K786;K795;K892]	946933	996508	671359	349667	421680	152800	-1.60448	1.5614	+		Httex1Q97-enriched	144
Q80U93	Nuclear pore complex protein Nup214 OS=Mus musculus GN=Nup214 PE=1 SV=2	Nup214	5	7	7	14	2085	212.8	7.08	Dimethyl [K525;K1359;K1363];K659;K763	796272	697169	875892	228357	253588	273894	-1.64604	2.43343	+		Httex1Q97-enriched	91
Q80X50	Ubiquitin-associated protein 2-like OS=Mus musculus GN=Ubap2l PE=1 SV=1	Ubap2l	8	7	7	17	1107	116.7	7.11	Dimethyl [K63;K373;K387;K440;K884]	1.67367e+06	1.94759e+06	2.06861e+06	469904	610547	761405	-1.64934	2.32833	+		Httex1Q97-enriched	441
Q99LI8	Hepatocyte growth factor-regulated tyrosine kinase substrate OS=Mus musculus GN=Hgs PE=1 SV=2	Hgs	4	3	3	8	775	86	6.16	Dimethyl [K50;K221]	1.02571e+06	1.40819e+06	1.24562e+06	308249	357340	446733	-1.73077	2.16371	+		Httex1Q97-enriched	106
Q7TNV0	Protein DEK OS=Mus musculus GN=Dek PE=1 SV=1	Dek	8	3	3	5	380	43.1	6.86	Dimethyl [K88;K141]	282204	833871	316151	113677	132100	123227	-1.77643	1.24809	+		Httex1Q97-enriched	58
Q91WN1	DnaJ homolog subfamily C member 9 OS=Mus musculus GN=Dnajc9 PE=1 SV=2	Dnajc9	13	3	3	4	259	30	5.94	Dimethyl [K118;K180;K217]	475758	358169	364694	169182	108962	83246.7	-1.7799	1.96284	+		Httex1Q97-enriched	64
Q9R1C7	Pre-mRNA-processing factor 40 homolog A OS=Mus musculus GN=Prpf40a PE=1 SV=1	Prpf40a	10	8	8	15	953	108.4	7.69	Dimethyl [K164;K170;K175;K184;K196;K205;K389;K393;K586;K592;K594;K723;K772]	1.35351e+06	936239	1.22813e+06	324199	268231	402512	-1.82484	2.29101	+		Httex1Q97-enriched	163
Q99NH0	Ankyrin repeat domain-containing protein 17 OS=Mus musculus GN=Ankrd17 PE=1 SV=2	Ankrd17	2	3	3	3	2603	274	6.52	Dimethyl [K182]	239007	185572	317911	50805.1	56483.8	84739.7	-1.95253	2.22597	+		Httex1Q97-enriched	48
Q3TLH4	Protein PRRC2C OS=Mus musculus GN=Prrc2c PE=1 SV=3	Prrc2c	3	6	6	11	2846	310.7	9.1	Dimethyl [K27;K1959;K1960;K2081;K2093];K388;K877	736201	858482	1.10621e+06	141760	190436	399282	-2.00642	1.73962	+		Httex1Q97-enriched	115
Q501J6	Probable ATP-dependent RNA helicase DDX17 OS=Mus musculus GN=Ddx17 PE=1 SV=1	Ddx17	20	12	5	29	650	72.4	8.59	Dimethyl [K190;K195;K205;K234;K282;K409;K449;K468]	499862	785330	480805	131290	167258	128815	-2.02005	2.56264	+		Httex1Q97-enriched	392
Q60865	Caprin-1 OS=Mus musculus GN=Caprin1 PE=1 SV=2	Caprin1	6	4	4	5	707	78.1	5.25	Dimethyl [K96;K108;K221;K229;K673]	1.23817e+06	1.88278e+06	1.62912e+06	400041	334653	410545	-2.03687	1.83156	+		Httex1Q97-enriched	121
P70318	Nucleolysin TIAR OS=Mus musculus GN=Tial1 PE=1 SV=1	Tial1	10	5	2	9	392	43.4	7.99	Dimethyl [K107;K108;K139;K220]	514222	980132	626134	137358	243158	130191	-2.06046	2.56924	+		Httex1Q97-enriched	118
B2RY56	RNA-binding protein 25 OS=Mus musculus GN=Rbm25 PE=1 SV=2	Rbm25	17	11	11	22	838	99.5	6.32	Dimethyl [K77;K135;K173;K535;K680;K706;K717;K721;K832];K97	1.89216e+06	3.72488e+06	2.29553e+06	517091	554193	634084	-2.15879	1.74071	+		Httex1Q97-enriched	188
Q9WVA4	Transgelin-2 OS=Mus musculus GN=Tagln2 PE=1 SV=4	Tagln2	38	8	8	26	199	22.4	8.24	Acetyl [N-Term];Dimethyl [K54;K171];K78;K79	5.16551e+06	6.56887e+06	6.00121e+06	1.41864e+06	1.73464e+06	900416	-2.174	1.78551	+		Httex1Q97-enriched	404
P28659	CUGBP Elav-like family member 1 OS=Mus musculus GN=Celf1 PE=1 SV=2	Celf1	4	2	2	2	486	52.1	8.46		300413	263381	330482	40066	58374.6	60832.9	-2.50729	2.14205	+		Httex1Q97-enriched	37
Q7M6Y3	Phosphatidylinositol-binding clathrin assembly protein OS=Mus musculus GN=Picalm PE=1 SV=1	Picalm	7	5	5	6	660	71.5	7.91	Dimethyl [K24;K147;K324;K570]	939670	570889	839956	110189	94446.3	124495	-2.81402	2.5692	+		Httex1Q97-enriched	57
Q9QZM0	Ubiquilin-2 OS=Mus musculus GN=Ubqln2 PE=1 SV=2	Ubqln2	14	7	7	25	638	67.3	5.22	Acetyl [N-Term];Dimethyl [K31;K43;K58]	5.70571e+06	6.60365e+06	6.41102e+06	827109	432743	1.15158e+06	-3.06496	1.69442	+		Httex1Q97-enriched	428
P83917	Chromobox protein homolog 1 OS=Mus musculus GN=Cbx1 PE=1 SV=1	Cbx1	13	3	3	8	185	21.4	4.93	Dimethyl [K35;K150;K155];K41	3.52842e+06	4.53928e+06	4.01313e+06	309079	610614	543767	-3.09692	2.34847	+		Httex1Q97-enriched	44
Q9QYJ3	DnaJ homolog subfamily B member 1 OS=Mus musculus GN=Dnajb1 PE=1 SV=3	Dnajb1	24	8	8	17	340	38.1	8.63	Dimethyl [K3;K181;K182;K209];K35;K37;K44	2.96465e+06	5.75205e+06	2.78922e+06	352521	306123	689238	-3.10692	1.39933	+		Httex1Q97-enriched	238
Q8BJU0	Small glutamine-rich tetratricopeptide repeat-containing protein alpha OS=Mus musculus GN=Sgta PE=1 SV=2	Sgta	29	10	10	30	315	34.3	5.06	Dimethyl [K161;K175;K184;K185;K197;K201]	1.09856e+07	1.24966e+07	1.05943e+07	1.36425e+06	730603	1.82019e+06	-3.21562	1.70096	+		Httex1Q97-enriched	487
Q91VX2	Ubiquitin-associated protein 2 OS=Mus musculus GN=Ubap2 PE=1 SV=1	Ubap2	9	7	7	12	1132	117.9	7.72	Dimethyl [K48;K1116;K1121];K231;K56;K806	977239	847945	1.36754e+06	78151.1	110853	153933	-3.24364	2.38102	+		Httex1Q97-enriched	93
P39447	Tight junction protein ZO-1 OS=Mus musculus GN=Tjp1 PE=1 SV=2	Tjp1	5	8	8	14	1745	194.6	6.64	Dimethyl [K183;K1183];K186;K231;K553;K592	1.37047e+06	7.03323e+06	6.77288e+06	286163	405291	658814	-3.24625	1.57666	+		Httex1Q97-enriched	91
P56959	RNA-binding protein FUS OS=Mus musculus GN=Fus PE=1 SV=1	Fus	16	8	8	20	518	52.6	9.36	Dimethyl [K327;K341;K350;K358;K444]	6.24646e+06	8.48207e+06	5.51757e+06	527487	429879	1.47601e+06	-3.25686	1.35293	+		Httex1Q97-enriched	192
Q9D1L0	Coiled-coil-helix-coiled-coil-helix domain-containing protein 2 OS=Mus musculus GN=Chchd2 PE=2 SV=1	Chchd2	24	2	2	5	153	15.7	9.66	Dimethyl [K134]	684449	681359	776119	25675.8	40849.2	80461	-4.02214	1.96179	+		Httex1Q97-enriched	193
Q99KN9	Clathrin interactor 1 OS=Mus musculus GN=Clint1 PE=1 SV=2	Clint1	26	17	17	41	631	68.5	6.25	Dimethyl [K130;K164;K166;K191;K198;K200;K208;K226;K259;K268;K305;K322;K329;K631]	8.3928e+06	1.08975e+07	8.15558e+06	211666	715698	670379	-4.28084	1.83622	+		Httex1Q97-enriched	608
P68433	Histone H3.1 OS=Mus musculus GN=Hist1h3a PE=1 SV=2	Hist1h3a	35	9	4	66	136	15.4	11.12	Dimethyl [K28;K123];K37;K38;K80	1.25526e+07	4.29895e+06	6.45433e+06	902487	423033	119515	-4.29936	1.54774	+		Httex1Q97-enriched	539
Q99L47	Hsc70-interacting protein OS=Mus musculus GN=St13 PE=1 SV=1	St13	24	9	9	34	371	41.6	5.26	Dimethyl [K117;K131;K141;K152;K185;K209]	2.21002e+07	2.45246e+07	2.14836e+07	745022	1.18562e+06	641828	-4.77535	2.72073	+		Httex1Q97-enriched	877
Q9D1J3	SAP domain-containing ribonucleoprotein OS=Mus musculus GN=Sarnp PE=1 SV=3	Sarnp	18	3	3	5	210	23.5	6.65	Dimethyl [K119;K199]	128185	419117	73047.1	1024	35367.8	1024	-5.56375	1.49029	+		Httex1Q97-enriched	69
P97434	Myosin phosphatase Rho-interacting protein OS=Mus musculus GN=Mprip PE=1 SV=2	Mprip	4	3	3	3	1024	116.3	6.21	Dimethyl [K829;K896]	172756	215343	43965.8	12220.7	1024	1024	-5.6539	1.42349	+		Httex1Q97-enriched	31
Q8R317	Ubiquilin-1 OS=Mus musculus GN=Ubqln1 PE=1 SV=1	Ubqln1	7	3	3	7	582	61.9	4.94	Acetyl [N-Term];Dimethyl [K26]	683023	1.05374e+06	784615	18368.5	1024	1024	-8.26845	1.48664	+		Httex1Q97-enriched	242
O70591	Prefoldin subunit 2 OS=Mus musculus GN=Pfdn2 PE=1 SV=2	Pfdn2	17	2	2	6	154	16.5	6.58	Dimethyl [K111]	245626	207198	278475	202260	166088	226271	-0.299604	2.85531				98
Q9DBG3	AP-2 complex subunit beta OS=Mus musculus GN=Ap2b1 PE=1 SV=1	Ap2b1	3	2	2	3	937	104.5	5.38		162633	244800	121063	210078	321971	168619	0.414211	2.20757				0
Q99JF8	PC4 and SFRS1-interacting protein OS=Mus musculus GN=Psip1 PE=1 SV=1	Psip1	8	5	5	12	528	59.7	9.13	Dimethyl [K6;K14;K143];K65;K67;K89	5.90236e+06	8.21084e+06	7.19068e+06	7.69007e+06	1.01566e+07	9.63492e+06	0.37022	2.08486				120
P46660	Alpha-internexin OS=Mus musculus GN=Ina PE=1 SV=3	Ina	25	13	11	49	501	55.3	5.4	Acetyl [N-Term];Dimethyl [K95;K111;K278;K288;K386]	4.87985e+06	4.80197e+06	5.62109e+06	3.21058e+06	3.46161e+06	4.20931e+06	-0.497817	1.91496				612
P83870	PHD finger-like domain-containing protein 5A OS=Mus musculus GN=Phf5a PE=1 SV=1	Phf5a	19	2	2	2	110	12.4	8.41		344709	392637	196520	457364	569935	251319	0.43347	1.81475				0
Q920B9	FACT complex subunit SPT16 OS=Mus musculus GN=Supt16h PE=1 SV=2	Supt16h	9	9	9	15	1047	119.7	5.66	Acetyl [N-Term];Dimethyl [K7;K433;K596]	3.07242e+06	3.19748e+06	2.30602e+06	2.19411e+06	2.37648e+06	1.86819e+06	-0.40587	1.76814				128
Q99LF4	tRNA-splicing ligase RtcB homolog OS=Mus musculus GN=Rtcb PE=1 SV=1	Rtcb	5	2	2	4	505	55.2	7.23	Dimethyl [K308]	385898	422365	484842	300537	324103	410209	-0.327958	1.75943				63
Q9WV55	Vesicle-associated membrane protein-associated protein A OS=Mus musculus GN=Vapa PE=1 SV=2	Vapa	24	5	4	9	249	27.8	8.4	Dimethyl [K38]	1.11219e+06	1.53442e+06	965723	1.362e+06	2.08313e+06	1.35919e+06	0.408813	1.6784				143
P46638	Ras-related protein Rab-11B OS=Mus musculus GN=Rab11b PE=1 SV=3	Rab11b	11	2	2	4	218	24.5	5.94	Acetyl [N-Term];Dimethyl [K13]	245390	291459	182323	350484	439345	230453	0.481435	1.6286				56
Q8C1B7	Septin-11 OS=Mus musculus GN=Sept11 PE=1 SV=4	2011-09-01	10	3	3	3	431	49.7	6.68	Acetyl [N-Term]	224943	176227	310154	165826	149246	244560	-0.340811	1.55965				42
Q9JLV1	BAG family molecular chaperone regulator 3 OS=Mus musculus GN=Bag3 PE=1 SV=2	Bag3	43	16	16	39	577	61.8	7.27	Dimethyl [K393;K414;K450;K540;K545;K557]	3.56174e+06	4.04177e+06	4.49085e+06	2.71087e+06	3.48414e+06	3.63942e+06	-0.303763	1.55391				525
Q9QUJ7	Long-chain-fatty-acid--CoA ligase 4 OS=Mus musculus GN=Acsl4 PE=1 SV=2	Acsl4	4	2	2	7	711	79	8.28	Dimethyl [K498]	132065	217533	135119	250700	318856	200039	0.68081	1.51351				109
Q61686	Chromobox protein homolog 5 OS=Mus musculus GN=Cbx5 PE=1 SV=1	Cbx5	17	3	3	11	191	22.2	5.86	Dimethyl [K40;K102;K143;K154]	2.26337e+06	3.51627e+06	2.68195e+06	1.59991e+06	1.84673e+06	1.71212e+06	-0.69235	1.50257				187
Q61937	Nucleophosmin OS=Mus musculus GN=Npm1 PE=1 SV=1	Npm1	30	14	14	72	292	32.5	4.77	Dimethyl [K27;K150;K154;K155;K211;K214;K237;K246;K248;K255;K261;K271];K32;K80	6.51457e+07	7.7675e+07	5.6841e+07	4.59266e+07	5.47486e+07	3.12503e+07	-0.624011	1.45859				888
Q99JI6	Ras-related protein Rap-1b OS=Mus musculus GN=Rap1b PE=1 SV=2	Rap1b	13	2	2	4	184	20.8	5.78		415617	594829	496723	657097	799059	902462	0.649368	1.44876				103
P09405	Nucleolin OS=Mus musculus GN=Ncl PE=1 SV=2	Ncl	38	33	33	118	707	76.7	4.75	Dimethyl [K70;K124;K125;K335;K350;K364;K372;K379;K382;K384;K412;K431;K439;K446;K451;K469;K487;K500;K509;K514;K522;K524;K586;K607;K621;K643;K645;K698;K702];K79;K80	4.93831e+07	7.72748e+07	5.33969e+07	3.15011e+07	3.82225e+07	3.66621e+07	-0.735554	1.44449				1680
Q61024	Asparagine synthetase [glutamine-hydrolyzing] OS=Mus musculus GN=Asns PE=1 SV=3	Asns	11	6	6	10	561	64.2	6.58	Dimethyl [K232;K244;K460;K478]	1.68554e+06	1.89765e+06	1.36106e+06	2.47419e+06	3.46872e+06	3.029e+06	0.859351	1.41585				139
P19246	Neurofilament heavy polypeptide OS=Mus musculus GN=Nefh PE=1 SV=3	Nefh	3	3	2	11	1090	116.9	5.81	Dimethyl [K334;K390]	293724	399887	331106	231807	253851	201034	-0.572333	1.40601				215
Q9WU40	Inner nuclear membrane protein Man1 OS=Mus musculus GN=Lemd3 PE=1 SV=2	Lemd3	7	4	4	7	921	100.2	7.55	Dimethyl [K130]	294642	481527	289577	227738	282822	198695	-0.5609	1.40497				68
P60867	40S ribosomal protein S20 OS=Mus musculus GN=Rps20 PE=1 SV=1	Rps20	31	5	5	17	119	13.4	9.94	Acetyl [N-Term];Dimethyl [K99]	1.87353e+06	2.55297e+06	1.98575e+06	3.69432e+06	3.50418e+06	3.47438e+06	0.747841	1.40048				133
O35129	Prohibitin-2 OS=Mus musculus GN=Phb2 PE=1 SV=1	Phb2	18	6	6	14	299	33.3	9.83	Dimethyl [K236]	689037	657904	464838	1.13664e+06	1.34683e+06	654850	0.750058	1.38963				104
P62281	40S ribosomal protein S11 OS=Mus musculus GN=Rps11 PE=1 SV=3	Rps11	47	12	12	32	158	18.4	10.3	Acetyl [N-Term];Dimethyl [K20;K30;K32;K45;K58;K59;K79]	4.88844e+06	6.29172e+06	3.91023e+06	8.93431e+06	9.5956e+06	5.18183e+06	0.628371	1.36927				172
P15331	Peripherin OS=Mus musculus GN=Prph PE=1 SV=2	Prph	72	56	50	272	475	54.2	5.52	Dimethyl [K102;K118;K184;K193;K206;K234;K282;K292;K294;K373;K390;K402;K424;K439;K440;K461;K469]	2.69898e+08	2.32326e+08	2.54891e+08	1.70618e+08	1.867e+08	1.58994e+08	-0.552661	1.36455				4055
Q9QY76	Vesicle-associated membrane protein-associated protein B OS=Mus musculus GN=Vapb PE=1 SV=3	Vapb	19	4	3	10	243	26.9	7.78	Dimethyl [K31;K147;K167;K168]	495941	616980	614329	608067	958962	944066	0.516729	1.36157				79
Q9CPR4	60S ribosomal protein L17 OS=Mus musculus GN=Rpl17 PE=1 SV=3	Rpl17	13	2	2	5	184	21.4	10.18		782288	1.60719e+06	882916	1.11648e+06	2.02283e+06	1.04484e+06	0.362648	1.34803				71
Q99KX1	Myeloid leukemia factor 2 OS=Mus musculus GN=Mlf2 PE=1 SV=1	Mlf2	15	3	3	8	247	28	6.98		1.82135e+06	2.1794e+06	2.17033e+06	2.30382e+06	2.71986e+06	3.31748e+06	0.423598	1.33446				223
Q9CU62	Structural maintenance of chromosomes protein 1A OS=Mus musculus GN=Smc1a PE=1 SV=4	Smc1a	4	5	5	11	1233	143.1	7.64	Dimethyl [K528;K660]	437364	601581	408306	694716	875740	882260	0.773628	1.33296				49
Q6R891	Neurabin-2 OS=Mus musculus GN=Ppp1r9b PE=1 SV=1	Ppp1r9b	12	6	6	13	817	89.5	4.92	Dimethyl [K112;K127;K163;K268;K689;K717]	1.05742e+06	891374	1.32843e+06	432958	607661	648425	-0.958574	1.32709				149
Q7TMK9	Heterogeneous nuclear ribonucleoprotein Q OS=Mus musculus GN=Syncrip PE=1 SV=2	Syncrip	7	4	4	10	623	69.6	8.59	Dimethyl [K356]	683853	944931	657484	1.19176e+06	1.44847e+06	834350	0.587096	1.32221				274
P19253	60S ribosomal protein L13a OS=Mus musculus GN=Rpl13a PE=1 SV=4	Rpl13a	24	5	5	11	203	23.4	11.02	Acetyl [N-Term];Dimethyl [K159]	1.20718e+06	1.98273e+06	1.22583e+06	3.27315e+06	3.65178e+06	1.94961e+06	0.996527	1.30826				268
P63037	DnaJ homolog subfamily A member 1 OS=Mus musculus GN=Dnaja1 PE=1 SV=1	Dnaja1	30	12	12	54	397	44.8	7.08	Dimethyl [K37;K136;K144;K214;K296];K44;K46;K59;K66;K73	8.39306e+06	1.06762e+07	9.62029e+06	3.09263e+06	3.37267e+06	5.94339e+06	-1.26586	1.30532				730
P54227	Stathmin OS=Mus musculus GN=Stmn1 PE=1 SV=2	Stmn1	27	4	4	9	149	17.3	5.97	Acetyl [N-Term];Dimethyl [K9;K52]	799653	1.76193e+06	1.18461e+06	725460	1.40082e+06	1.00286e+06	-0.237218	1.30316				120
Q60864	Stress-induced-phosphoprotein 1 OS=Mus musculus GN=Stip1 PE=1 SV=1	Stip1	13	6	6	10	543	62.5	6.8	Dimethyl [K364;K462]	443530	519820	216619	808903	836924	595139	1.00403	1.30266				121
D3YXK1	Atherin OS=Mus musculus GN=Samd1 PE=1 SV=1	Samd1	3	2	2	2	519	54.5	7.47		115879	55978.2	88363.6	189063	152880	293115	1.29522	1.2894				22
Q91WM3	U3 small nucleolar RNA-interacting protein 2 OS=Mus musculus GN=Rrp9 PE=1 SV=1	Rrp9	15	7	7	14	475	52.1	7.88	Dimethyl [K62;K78;K79]	1.14488e+06	1.44577e+06	1.19285e+06	793588	631986	707295	-0.825546	1.28676				161
P23198	Chromobox protein homolog 3 OS=Mus musculus GN=Cbx3 PE=1 SV=2	Cbx3	28	8	8	36	183	20.8	5.22	Dimethyl [K20;K143;K154];K21;K34;K44;K50	5.34638e+06	1.03636e+07	8.75977e+06	3.14595e+06	4.24059e+06	5.81538e+06	-0.881759	1.28211				438
Q80SZ7	Guanine nucleotide-binding protein G(I)/G(S)/G(O) subunit gamma-5 OS=Mus musculus GN=Gng5 PE=1 SV=2	Gng5	32	3	3	6	68	7.3	9.85	Acetyl [N-Term];Dimethyl [K11;K12;K27;K36]	344554	1.04001e+06	963141	810906	1.46503e+06	1.84211e+06	0.888229	1.26821				61
Q8N9S3	Activator of 90 kDa heat shock protein ATPase homolog 2 OS=Mus musculus GN=Ahsa2 PE=1 SV=2	Ahsa2	6	2	2	6	331	37.6	6.44		336040	223980	313300	570700	677497	1.19382e+06	1.43031	1.26729				100
Q9CZT6	Protein CMSS1 OS=Mus musculus GN=Cmss1 PE=2 SV=1	Cmss1	13	4	4	5	276	31.6	8.46	Dimethyl [K57;K60;K81;K85;K94]	559730	725184	627518	318858	378474	192352	-1.15196	1.26692				26
P62880	Guanine nucleotide-binding protein G(I)/G(S)/G(T) subunit beta-2 OS=Mus musculus GN=Gnb2 PE=1 SV=3	Gnb2	17	5	1	24	340	37.3	6	Dimethyl [K89;K209]	547713	536472	584899	718628	1.05547e+06	1.10158e+06	0.760487	1.26347				586
Q9ERG0	LIM domain and actin-binding protein 1 OS=Mus musculus GN=Lima1 PE=1 SV=3	Lima1	10	7	7	12	753	84	6.6	Dimethyl [K40;K292;K375;K741]	1.29854e+06	935311	1.67611e+06	569673	669763	754070	-0.940943	1.26126				183
Q9CXW4	60S ribosomal protein L11 OS=Mus musculus GN=Rpl11 PE=1 SV=4	Rpl11	34	6	6	19	178	20.2	9.6	Acetyl [N-Term];Dimethyl [K8;K178];K52;K78;K85	2.2242e+06	3.23559e+06	2.76928e+06	5.23829e+06	5.77487e+06	3.93245e+06	0.859161	1.25675				189
Q7TPV4	Myb-binding protein 1A OS=Mus musculus GN=Mybbp1a PE=1 SV=2	Mybbp1a	21	26	26	53	1344	151.9	8.95	Acetyl [N-Term];Dimethyl [K866;K1073;K1169;K1214;K1222;K1223;K1259;K1262;K1302;K1312];K874	4.86053e+06	6.84332e+06	3.65204e+06	7.70358e+06	1.01325e+07	4.36848e+06	0.496357	1.25428				808
Q9QYI3	DnaJ homolog subfamily C member 7 OS=Mus musculus GN=Dnajc7 PE=1 SV=2	Dnajc7	37	19	19	75	494	56.4	6.49	Dimethyl [K32;K128;K137;K155;K322;K390;K398;K399;K41;K42;K442];K53	5.34696e+06	6.62072e+06	5.90107e+06	9.63527e+06	9.72076e+06	1.4843e+07	0.911475	1.24808				912
P21126	Ubiquitin-like protein 4A OS=Mus musculus GN=Ubl4a PE=1 SV=1	Ubl4a	31	5	5	10	157	17.8	8.44		546004	839650	804523	1.43845e+06	1.40576e+06	3.02782e+06	1.35103	1.24177				31
Q810U5	Coiled-coil domain-containing protein 50 OS=Mus musculus GN=Ccdc50 PE=1 SV=1	Ccdc50	9	2	2	6	305	35.3	6.89	Acetyl [N-Term];Dimethyl [K10;K15]	291775	189125	410265	103043	119809	224215	-1.01063	1.24134				114
Q6IRU2	Tropomyosin alpha-4 chain OS=Mus musculus GN=Tpm4 PE=1 SV=3	Tpm4	17	4	3	6	248	28.5	4.68	Acetyl [N-Term];Dimethyl [K11;K162;K223]	590126	682099	602555	286961	512948	366048	-0.723465	1.2395				62
Q60930	Voltage-dependent anion-selective channel protein 2 OS=Mus musculus GN=Vdac2 PE=1 SV=2	Vdac2	32	9	9	26	295	31.7	7.49	Dimethyl [K40;K121;K122;K248;K268];K46;K65	5.64009e+06	6.38973e+06	7.86805e+06	3.20727e+06	4.50069e+06	3.29692e+06	-0.85829	1.23224				354
Q91YN9	BAG family molecular chaperone regulator 2 OS=Mus musculus GN=Bag2 PE=1 SV=1	Bag2	20	4	4	6	210	23.5	6.42	Dimethyl [K123;K168;K169]	894850	861540	793671	1.32088e+06	1.22123e+06	1.67241e+06	0.713479	1.22797				75
Q8C2Q3	RNA-binding protein 14 OS=Mus musculus GN=Rbm14 PE=1 SV=1	Rbm14	13	7	7	14	669	69.4	9.67	Dimethyl [K153;K164]	1.67028e+06	2.72098e+06	1.92847e+06	1.28855e+06	1.5071e+06	1.3948e+06	-0.5647	1.21432				127
P62874	Guanine nucleotide-binding protein G(I)/G(S)/G(T) subunit beta-1 OS=Mus musculus GN=Gnb1 PE=1 SV=3	Gnb1	19	6	3	16	340	37.4	6	Acetyl [N-Term];Dimethyl [K89]	1.55279e+06	2.17881e+06	2.06961e+06	2.11685e+06	2.95503e+06	3.88938e+06	0.598958	1.21209				391
P46061	Ran GTPase-activating protein 1 OS=Mus musculus GN=Rangap1 PE=1 SV=2	Rangap1	13	7	7	24	589	63.5	4.68	Dimethyl [K26;K148;K172;K251;K261]	2.24283e+06	3.34695e+06	2.22651e+06	1.81002e+06	2.09228e+06	1.749e+06	-0.445115	1.20382				437
Q9D8N0	Elongation factor 1-gamma OS=Mus musculus GN=Eef1g PE=1 SV=3	Eef1g	24	8	8	18	437	50	6.74	Acetyl [N-Term];Dimethyl [K253;K275;K277;K285;K294;K401]	1.24445e+06	1.79339e+06	1.5849e+06	1.8912e+06	2.22056e+06	1.91992e+06	0.396226	1.2027				347
P47754	F-actin-capping protein subunit alpha-2 OS=Mus musculus GN=Capza2 PE=1 SV=3	Capza2	11	4	3	9	286	32.9	5.85	Acetyl [N-Term];Dimethyl [K13]	460759	555926	632411	267251	216735	428751	-0.901834	1.20106				85
P62196	26S protease regulatory subunit 8 OS=Mus musculus GN=Psmc5 PE=1 SV=1	Psmc5	35	12	12	21	406	45.6	7.55	Acetyl [N-Term];Dimethyl [K101]	1.24883e+06	2.09726e+06	1.54538e+06	2.68393e+06	2.877e+06	3.93253e+06	0.969107	1.16897				96
Q9WTP6	Adenylate kinase 2, mitochondrial OS=Mus musculus GN=Ak2 PE=1 SV=5	Ak2	9	2	2	3	239	26.5	7.39		76759.3	119729	53663.4	207329	216665	266161	1.53317	1.1652				0
P62245	40S ribosomal protein S15a OS=Mus musculus GN=Rps15a PE=1 SV=2	Rps15a	18	3	3	3	130	14.8	10.13	Dimethyl [K12]	349830	517413	196817	490531	635688	342407	0.52785	1.16159				39
P08103	Tyrosine-protein kinase HCK OS=Mus musculus GN=Hck PE=1 SV=4	Hck	3	2	2	3	524	59.1	7.24		433972	748985	610340	1.37958e+06	1.14798e+06	2.16773e+06	1.37105	1.16076				26
Q8BSQ9	Protein polybromo-1 OS=Mus musculus GN=Pbrm1 PE=1 SV=4	Pbrm1	2	3	3	4	1634	187.1	6.9	Dimethyl [K257;K1315];K701	184904	191712	177197	161931	145549	156605	-0.255687	1.16015				42
P21550	Beta-enolase OS=Mus musculus GN=Eno3 PE=1 SV=3	Eno3	8	2	1	9	434	47	7.18	Dimethyl [K358]	389972	562852	510116	966951	804134	847286	0.852259	1.15762				319
Q8BGS0	Protein MAK16 homolog OS=Mus musculus GN=Mak16 PE=1 SV=1	Mak16	19	4	4	5	296	35.2	5.31	Acetyl [N-Term]	211536	280245	166717	44646.8	36290.4	86937.6	-2.04422	1.13157				108
Q8BYK6	YTH domain-containing family protein 3 OS=Mus musculus GN=Ythdf3 PE=1 SV=2	Ythdf3	7	4	2	6	585	63.9	9.04	Acetyl [N-Term];Dimethyl [K11;K414;K542;K568]	179685	232049	168583	33212.9	1024	1024	-5.87428	1.11674				61
Q6PFR5	Transformer-2 protein homolog alpha OS=Mus musculus GN=Tra2a PE=1 SV=1	Tra2a	12	3	3	7	281	32.3	11.28	Acetyl [N-Term]	266008	70238.1	187041	165834	17082	76896.1	-1.33462	1.11456				122
Q91VR5	ATP-dependent RNA helicase DDX1 OS=Mus musculus GN=Ddx1 PE=1 SV=1	Ddx1	6	4	4	4	740	82.4	7.21	Dimethyl [K234]	197767	257346	401888	85124.5	199078	204640	-0.853412	1.11389				43
Q03265	ATP synthase subunit alpha, mitochondrial OS=Mus musculus GN=Atp5a1 PE=1 SV=1	Atp5a1	25	12	12	39	553	59.7	9.19	Dimethyl [K161;K167;K175;K230]	2.92279e+06	4.30813e+06	3.04514e+06	6.27402e+06	5.57907e+06	4.86705e+06	0.717182	1.11341				536
P62267	40S ribosomal protein S23 OS=Mus musculus GN=Rps23 PE=1 SV=3	Rps23	24	3	3	9	143	15.8	10.49	Dimethyl [K48;K135]	574462	530482	556356	800565	738078	617113	0.368268	1.10779				119
Q9Z2U1	Proteasome subunit alpha type-5 OS=Mus musculus GN=Psma5 PE=1 SV=1	Psma5	17	3	3	9	241	26.4	4.79	Dimethyl [K187]	519143	654066	981241	2.33494e+06	2.60235e+06	2.62073e+07	2.9669	1.10215				329
Q9WV30	Nuclear factor of activated T-cells 5 OS=Mus musculus GN=Nfat5 PE=1 SV=2	Nfat5	2	2	2	2	1534	165.7	5.19	Dimethyl [K1025]	174391	212335	189801	35772.2	1024	1024	-5.83851	1.08891				0
Q3THE2	Myosin regulatory light chain 12B OS=Mus musculus GN=Myl12b PE=1 SV=2	Myl12b	19	3	3	11	172	19.8	4.84		1.6562e+06	882645	1.41867e+06	789735	711930	804932	-0.732045	1.08813				140
P19783	Cytochrome c oxidase subunit 4 isoform 1, mitochondrial OS=Mus musculus GN=Cox4i1 PE=1 SV=2	Cox4i1	13	2	2	11	169	19.5	9.23	Dimethyl [K159]	584535	930519	550394	978829	1.3079e+06	644835	0.487792	1.08743				122
P62320	Small nuclear ribonucleoprotein Sm D3 OS=Mus musculus GN=Snrpd3 PE=1 SV=1	Snrpd3	32	3	3	7	126	13.9	10.32		975249	1.4394e+06	1.04825e+06	2.5042e+06	1.89319e+06	2.1393e+06	0.928341	1.08739				85
Q9JK92	Heat shock protein beta-8 OS=Mus musculus GN=Hspb8 PE=1 SV=1	Hspb8	22	4	4	6	196	21.5	5.02	Acetyl [N-Term];Dimethyl [K97]	1.07983e+06	1.0307e+06	1.5106e+06	1.109e+06	1.11555e+06	1.65801e+06	0.0956395	1.08713				84
Q91XV3	Brain acid soluble protein 1 OS=Mus musculus GN=Basp1 PE=1 SV=3	Basp1	38	6	6	20	226	22.1	4.51	Dimethyl [K170;K181;K195]	357085	1.27831e+06	623295	1.37119e+06	2.06485e+06	3.39068e+06	1.69216	1.08047				381
Q8R081	Heterogeneous nuclear ribonucleoprotein L OS=Mus musculus GN=Hnrnpl PE=1 SV=2	Hnrnpl	35	13	13	27	586	63.9	8.1	Dimethyl [K94;K245;K261;K299;K415;K445;K549;K576]	4.33945e+06	5.69213e+06	3.02824e+06	5.39587e+06	6.45821e+06	4.43354e+06	0.34883	1.07898				610
P10126	Elongation factor 1-alpha 1 OS=Mus musculus GN=Eef1a1 PE=1 SV=3	Eef1a1	24	12	12	48	462	50.1	9.01	Dimethyl [K30;K146;K179;K255;K41;K439];K44	1.2336e+07	3.00071e+07	1.42044e+07	2.48476e+07	3.66565e+07	2.76052e+07	0.752532	1.07798				570
Q99104	Unconventional myosin-Va OS=Mus musculus GN=Myo5a PE=1 SV=2	Myo5a	6	10	10	19	1853	215.4	8.63	Acetyl [N-Term];Dimethyl [K9;K1207];K169;K246;K569;K578;K979;K994	2.26044e+06	2.10899e+06	2.3511e+06	1.22546e+06	1.5763e+06	1.85918e+06	-0.547317	1.07521				214
Q9WTX5	S-phase kinase-associated protein 1 OS=Mus musculus GN=Skp1 PE=1 SV=3	Skp1	12	2	2	5	163	18.7	4.54	Dimethyl [K121]	196032	275810	263799	241225	381026	481475	0.544509	1.07503				78
Q6P5H2	Nestin OS=Mus musculus GN=Nes PE=1 SV=1	Nes	5	7	7	15	1864	207	4.34	Dimethyl [K889;K1387]	942804	1.05565e+06	1.22139e+06	662870	669414	477408	-0.840209	1.07317				146
Q3U821	WD repeat-containing protein 75 OS=Mus musculus GN=Wdr75 PE=1 SV=1	Wdr75	3	2	2	2	830	94	6.18		74025	412705	120338	1024	109945	1024	-4.98693	1.07171				0
Q8CAQ8	MICOS complex subunit Mic60 OS=Mus musculus GN=Immt PE=1 SV=1	Immt	32	24	24	75	757	83.8	6.61	Dimethyl [K45;K221;K249;K268;K269;K285;K296;K312;K384;K435;K450;K498;K515;K725]	8.2989e+06	1.5099e+07	1.32063e+07	6.85598e+06	9.62456e+06	6.73179e+06	-0.632461	1.05502				1463
P67984	60S ribosomal protein L22 OS=Mus musculus GN=Rpl22 PE=1 SV=2	Rpl22	29	4	4	17	128	14.8	9.19	Dimethyl [K80;K107]	2.05148e+06	5.51749e+06	3.57882e+06	1.64528e+06	2.49062e+06	1.59068e+06	-0.878558	1.05341				154
Q8K1N4	Spermatogenesis-associated serine-rich protein 2 OS=Mus musculus GN=Spats2 PE=1 SV=1	Spats2	4	2	2	2	545	58.9	9		41679.1	1024	1024	220632	256685	645436	6.55793	1.04601				52
Q9DB77	Cytochrome b-c1 complex subunit 2, mitochondrial OS=Mus musculus GN=Uqcrc2 PE=1 SV=1	Uqcrc2	11	4	4	9	453	48.2	9.25	Dimethyl [K375]	386592	433637	273294	785542	1.13135e+06	351033	0.922505	1.0403				294
P35278	Ras-related protein Rab-5C OS=Mus musculus GN=Rab5c PE=1 SV=2	Rab5c	11	2	2	4	216	23.4	8.41	Dimethyl [K34]	135452	173344	135368	262232	274770	161022	0.622672	1.03337				68
Q9Z108	Double-stranded RNA-binding protein Staufen homolog 1 OS=Mus musculus GN=Stau1 PE=1 SV=1	Stau1	6	2	2	4	487	53.9	9.52	Dimethyl [K144;K383]	107625	90799	81282.9	278393	151071	440160	1.5142	1.03224				150
P63094	Guanine nucleotide-binding protein G(s) subunit alpha isoforms short OS=Mus musculus GN=Gnas PE=1 SV=1	Gnas	17	5	5	16	394	45.6	5.96	Dimethyl [K211]	677604	997540	918553	1.33898e+06	1.38185e+06	2.86595e+06	1.03145	1.03064				186
Q60692	Proteasome subunit beta type-6 OS=Mus musculus GN=Psmb6 PE=1 SV=3	Psmb6	13	3	3	7	238	25.4	5.11	Dimethyl [K229]	676112	1.8359e+06	1.4093e+06	2.1167e+06	2.58853e+06	5.70739e+06	1.38666	1.02665				78
P62908	40S ribosomal protein S3 OS=Mus musculus GN=Rps3 PE=1 SV=1	Rps3	40	9	9	26	243	26.7	9.66	Dimethyl [K18;K141;K227]	1.44461e+06	2.8842e+06	1.3529e+06	3.04847e+06	3.64988e+06	3.53019e+06	0.933593	1.02342				333
Q8K4L0	ATP-dependent RNA helicase DDX54 OS=Mus musculus GN=Ddx54 PE=1 SV=1	Ddx54	7	4	4	5	874	97.7	10.01		338816	189032	125711	94437.5	1024	1024	-5.43703	1.02319				49
Q9JJ80	Ribosome production factor 2 homolog OS=Mus musculus GN=Rpf2 PE=2 SV=2	Rpf2	12	3	3	9	306	35.3	10.04		1.16858e+06	1.40447e+06	955169	2.45899e+06	1.74361e+06	2.34913e+06	0.894553	1.0196				318
P18872	Guanine nucleotide-binding protein G(o) subunit alpha OS=Mus musculus GN=Gnao1 PE=1 SV=3	Gnao1	21	6	6	8	354	40.1	5.53	Dimethyl [K24;K32]	2.24859e+06	3.14614e+06	2.0185e+06	1.88093e+06	2.16181e+06	1.7789e+06	-0.327067	1.01813				69
P63001	Ras-related C3 botulinum toxin substrate 1 OS=Mus musculus GN=Rac1 PE=1 SV=1	Rac1	13	2	2	2	192	21.4	8.5		114208	270691	194917	406279	366658	533201	1.24014	1.01574				23
P29341	Polyadenylate-binding protein 1 OS=Mus musculus GN=Pabpc1 PE=1 SV=2	Pabpc1	28	18	18	42	636	70.6	9.5	Dimethyl [K78;K104;K188;K196;K221;K299;K312;K324;K333;K348;K361;K606;K620]	5.86886e+06	1.22515e+07	6.40653e+06	3.99089e+06	2.76421e+06	2.45102e+06	-1.36352	1.01181				508
P52912	Nucleolysin TIA-1 OS=Mus musculus GN=Tia1 PE=1 SV=1	Tia1	11	5	2	5	386	42.8	7.74	Dimethyl [K88;K89]	695137	993477	872027	134938	1024	1024	-7.34038	1.0076				46
P97351	40S ribosomal protein S3a OS=Mus musculus GN=Rps3a PE=1 SV=3	Rps3a	26	9	9	24	264	29.9	9.73	Dimethyl [K85;K182;K187;K195;K199;K249];K94	7.29452e+06	6.75596e+06	6.13846e+06	4.17452e+06	5.18568e+06	2.34233e+06	-0.858921	1.00467				260
Q9EQ61	Pescadillo homolog OS=Mus musculus GN=Pes1 PE=1 SV=1	Pes1	3	2	2	3	584	67.8	6.84	Dimethyl [K529]	248833	116486	253092	479816	606013	478634	1.41525	1.00406				0
P70168	Importin subunit beta-1 OS=Mus musculus GN=Kpnb1 PE=1 SV=2	Kpnb1	7	6	6	11	876	97.1	4.78	Dimethyl [K23;K62;K867]	2.38375e+06	2.80874e+06	2.40613e+06	2.05602e+06	2.51894e+06	1.73873e+06	-0.279722	0.999458				75
Q05CL8	La-related protein 7 OS=Mus musculus GN=Larp7 PE=1 SV=2	Larp7	8	4	4	5	570	64.8	9.54		155529	225643	83871.3	407583	303007	307047	1.22914	0.992279				110
Q8BFZ9	Erlin-2 OS=Mus musculus GN=Erlin2 PE=1 SV=1	Erlin2	6	2	2	3	340	37.8	5.5	Dimethyl [K199;K232]	224474	354403	258948	338227	412152	305708	0.349575	0.991511				0
Q61699	Heat shock protein 105 kDa OS=Mus musculus GN=Hsph1 PE=1 SV=2	Hsph1	9	6	5	15	858	96.3	5.53	Dimethyl [K44]	219564	378471	587598	594739	493068	1.04119e+06	0.881518	0.98965				170
P48962	ADP/ATP translocase 1 OS=Mus musculus GN=Slc25a4 PE=1 SV=4	Slc25a4	29	10	8	33	298	32.9	9.72	Acetyl [N-Term];Dimethyl [K10;K163;K263;K272];K43	1.4992e+06	1.89675e+06	1.22986e+06	3.60771e+06	4.07312e+06	1.48671e+06	0.881041	0.986227				483
P42932	T-complex protein 1 subunit theta OS=Mus musculus GN=Cct8 PE=1 SV=3	Cct8	19	9	9	17	548	59.5	5.62	Dimethyl [K296;K335;K421]	1.69542e+06	3.30647e+06	2.42613e+06	3.27925e+06	3.80828e+06	4.4198e+06	0.673631	0.982512				263
Q8BW10	RNA-binding protein NOB1 OS=Mus musculus GN=Nob1 PE=1 SV=1	Nob1	4	2	2	2	403	45.4	7.31		48800.7	224582	44196.1	355872	426431	761739	2.63292	0.9803				41
Q9CZD3	Glycine--tRNA ligase OS=Mus musculus GN=Gars PE=1 SV=1	Gars	5	3	3	5	729	81.8	6.65		139973	297381	185941	607002	518124	322522	1.23736	0.972885				37
Q9JMH9	Unconventional myosin-XVIIIa OS=Mus musculus GN=Myo18a PE=1 SV=2	Myo18a	5	8	8	10	2050	232.6	6.28	Dimethyl [K287;K1511;K1700];K367	215366	239383	420553	164599	208726	390180	-0.23123	0.970105				46
Q9R1P0	Proteasome subunit alpha type-4 OS=Mus musculus GN=Psma4 PE=1 SV=1	Psma4	12	3	3	6	261	29.5	7.72	Dimethyl [K64]	186279	506737	402365	832640	696200	1.89097e+06	1.61701	0.966179				75
Q60605	Myosin light polypeptide 6 OS=Mus musculus GN=Myl6 PE=1 SV=3	Myl6	56	7	7	22	151	16.9	4.65	Acetyl [N-Term];Dimethyl [K13;K119];K50;K81	7.99145e+06	6.59217e+06	8.63831e+06	4.51685e+06	5.85062e+06	4.84108e+06	-0.610242	0.965256				546
P83882	60S ribosomal protein L36a OS=Mus musculus GN=Rpl36a PE=1 SV=2	Rpl36a	41	5	5	10	106	12.4	10.58	Dimethyl [K30;K38;K53]	993822	1.5717e+06	944149	2.24925e+06	2.89228e+06	1.1147e+06	0.765948	0.960027				108
P35564	Calnexin OS=Mus musculus GN=Canx PE=1 SV=1	Canx	9	5	5	7	591	67.2	4.64	Dimethyl [K88;K459;K460]	456914	169097	215535	549051	386152	550824	0.936668	0.959123				117
O70435	Proteasome subunit alpha type-3 OS=Mus musculus GN=Psma3 PE=1 SV=3	Psma3	8	2	2	4	255	28.4	5.44		211402	803405	382330	843788	1.09163e+06	1.90458e+06	1.58526	0.952774				156
Q8K4G5	Actin-binding LIM protein 1 OS=Mus musculus GN=Ablim1 PE=1 SV=1	Ablim1	4	3	3	4	861	96.7	8.63	Dimethyl [K744]	360710	439293	337435	341855	332928	271431	-0.263817	0.952089				0
Q8BMJ2	Leucine--tRNA ligase, cytoplasmic OS=Mus musculus GN=Lars PE=1 SV=2	Lars	3	3	3	3	1178	134.1	7.05		1024	127066	1024	210710	351221	149572	5.44739	0.950512				24
P58774	Tropomyosin beta chain OS=Mus musculus GN=Tpm2 PE=1 SV=1	Tpm2	13	5	4	12	284	32.8	4.7	Dimethyl [K112;K118;K198]	1.30469e+06	1.99962e+06	1.35197e+06	731613	936696	1.16761e+06	-0.713374	0.94893				101
P11983	T-complex protein 1 subunit alpha OS=Mus musculus GN=Tcp1 PE=1 SV=3	Tcp1	11	6	6	14	556	60.4	6.16	Dimethyl [K199;K365;K510]	627742	1.12593e+06	689239	1.22333e+06	1.30413e+06	1.51066e+06	0.768881	0.947731				42
O35709	Ectoderm-neural cortex protein 1 OS=Mus musculus GN=Enc1 PE=2 SV=2	Enc1	5	3	3	6	589	66.1	6.81		141996	524214	68669.3	591969	1.1454e+06	1.30001e+06	2.47667	0.937908				72
O88746	Target of Myb protein 1 OS=Mus musculus GN=Tom1 PE=1 SV=1	Tom1	6	2	2	2	492	54.3	4.94		22813.8	95056.5	29100.8	54506.8	136630	140885	1.35178	0.931968				0
Q9ERD7	Tubulin beta-3 chain OS=Mus musculus GN=Tubb3 PE=1 SV=1	Tubb3	23	9	1	40	450	50.4	4.93	Dimethyl [K19;K174];K58	596696	1.26468e+06	904412	423816	797011	294852	-0.925548	0.928913				547
O08807	Peroxiredoxin-4 OS=Mus musculus GN=Prdx4 PE=1 SV=1	Prdx4	7	2	1	5	274	31	7.15	Dimethyl [K211]	1024	61480	1024	94800.6	142505	132536	4.92048	0.928081				62
Q99M87	DnaJ homolog subfamily A member 3, mitochondrial OS=Mus musculus GN=Dnaja3 PE=1 SV=1	Dnaja3	5	2	2	7	480	52.4	9.22	Dimethyl [K473]	180688	303933	175734	547510	683634	214591	1.01902	0.926395				98
Q8C854	Myelin expression factor 2 OS=Mus musculus GN=Myef2 PE=1 SV=1	Myef2	14	7	7	15	591	63.3	8.87	Acetyl [N-Term];Dimethyl [K6;K34;K529]	1.2408e+06	1.63466e+06	1.12106e+06	1.12476e+06	1.21376e+06	690917	-0.42315	0.924312				127
Q8C0T5	Signal-induced proliferation-associated 1-like protein 1 OS=Mus musculus GN=Sipa1l1 PE=1 SV=2	Sipa1l1	7	9	8	20	1782	196.9	8.13	Dimethyl [K112;K227;K253;K561;K770;K797;K800]	1.32654e+06	726212	1.04457e+06	326393	455656	620330	-1.14908	0.922461				297
P84244	Histone H3.3 OS=Mus musculus GN=H3f3a PE=1 SV=2	H3f3a	35	7	2	58	136	15.3	11.27	Dimethyl [K28;K123];K37;K38;K80	2.07759e+06	788759	1.18161e+06	129527	89047.6	1024	-5.77428	0.917862				451
P27659	60S ribosomal protein L3 OS=Mus musculus GN=Rpl3 PE=1 SV=3	Rpl3	19	12	12	30	403	46.1	10.21	Dimethyl [K115;K250;K294;K297;K312]	3.32753e+06	5.22498e+06	2.93706e+06	6.19473e+06	6.30526e+06	3.7628e+06	0.508385	0.914681				423
P17182	Alpha-enolase OS=Mus musculus GN=Eno1 PE=1 SV=3	Eno1	33	13	12	62	434	47.1	6.8	Dimethyl [K28;K193;K228;K256;K262;K281];K71;K80	4.90224e+06	1.33852e+07	9.61723e+06	1.53234e+07	1.62185e+07	2.22126e+07	1.04297	0.911639				1316
P62702	40S ribosomal protein S4, X isoform OS=Mus musculus GN=Rps4x PE=1 SV=2	Rps4x	29	7	7	16	263	29.6	10.15	Dimethyl [K106;K211;K230]	2.29504e+06	2.47995e+06	1.96727e+06	3.71421e+06	2.80289e+06	2.45785e+06	0.397448	0.908604				169
Q922K7	Probable 28S rRNA (cytosine-C(5))-methyltransferase OS=Mus musculus GN=Nop2 PE=1 SV=1	Nop2	23	14	14	27	793	86.7	9.22	Dimethyl [K42;K383;K392;K456;K461;K595;K601;K671;K730]	1.0501e+07	4.47418e+07	5.54545e+07	5.25169e+06	3.29359e+06	1.083e+06	-3.48059	0.905045				313
Q922F4	Tubulin beta-6 chain OS=Mus musculus GN=Tubb6 PE=1 SV=1	Tubb6	13	5	1	10	447	50.1	4.89		121091	595047	293832	45806.7	1024	1024	-6.24991	0.904163				63
Q76KJ5	DNA-directed RNA polymerase I subunit RPA34 OS=Mus musculus GN=Cd3eap PE=1 SV=2	Cd3eap	8	2	2	2	399	43.1	9.61		137737	80451	82752.5	79931.2	73669.7	46587.7	-0.580325	0.903234				27
Q99JX7	Nuclear RNA export factor 1 OS=Mus musculus GN=Nxf1 PE=1 SV=3	Nxf1	3	2	2	3	618	70.3	8.73		328707	440502	296781	298314	239745	194656	-0.542028	0.891568				20
P13020	Gelsolin OS=Mus musculus GN=Gsn PE=1 SV=3	Gsn	5	3	3	7	780	85.9	6.18	Dimethyl [K388;K595]	517735	849090	834198	380152	508208	760436	-0.439901	0.890296				132
Q60932	Voltage-dependent anion-selective channel protein 1 OS=Mus musculus GN=Vdac1 PE=1 SV=3	Vdac1	26	7	7	36	296	32.3	8.43	Dimethyl [K41;K122;K123;K187;K249;K265;K269];K87	1.08742e+07	1.41971e+07	1.42169e+07	8.23414e+06	1.13471e+07	6.7264e+06	-0.601395	0.88839				729
Q8K2F8	Protein LSM14 homolog A OS=Mus musculus GN=Lsm14a PE=1 SV=1	Lsm14a	7	3	3	4	462	50.5	9.52	Dimethyl [K174]	337249	509568	453802	69283.5	38562.7	1024	-4.93298	0.887179				20
P62204	Calmodulin OS=Mus musculus GN=Calm1 PE=1 SV=2	Calm1	31	3	3	20	149	16.8	4.22	Acetyl [N-Term];Dimethyl [K14;K22;K31;K95]	1.55073e+06	648777	1.24062e+06	1.01576e+06	339535	1.11776e+06	-0.564999	0.883075				267
Q8C7V3	U3 small nucleolar RNA-associated protein 15 homolog OS=Mus musculus GN=Utp15 PE=1 SV=1	Utp15	7	3	3	6	528	59.3	8.79	Acetyl [N-Term];Dimethyl [K5;K155];K18;K30	308878	86390.6	50113.8	170122	1024	1024	-4.29066	0.881716				67
Q91VZ6	Stromal membrane-associated protein 1 OS=Mus musculus GN=Smap1 PE=1 SV=1	Smap1	15	5	5	8	440	47.6	8.51	Dimethyl [K23;K131;K139];K31;K39	464745	278276	428437	97063.7	1024	48986.3	-4.49141	0.880227				57
Q8VD33	Small glutamine-rich tetratricopeptide repeat-containing protein beta OS=Mus musculus GN=Sgtb PE=1 SV=1	Sgtb	8	2	2	3	304	33.4	4.92	Acetyl [N-Term];Dimethyl [K5;K190]	105450	68152.2	46689.4	60765.5	1024	1024	-4.12084	0.878041				34
P08556	GTPase NRas OS=Mus musculus GN=Nras PE=1 SV=1	Nras	12	2	2	2	189	21.2	5.17		132623	224090	183971	324735	257649	553107	1.02711	0.869089				32
P26516	26S proteasome non-ATPase regulatory subunit 7 OS=Mus musculus GN=Psmd7 PE=1 SV=2	Psmd7	11	3	3	10	321	36.5	6.77	Dimethyl [K45;K100;K180]	495374	457064	521652	556033	571010	862291	0.404287	0.866916				94
Q99J95	Cyclin-dependent kinase 9 OS=Mus musculus GN=Cdk9 PE=1 SV=1	Cdk9	8	2	2	3	372	42.7	8.79		96073.7	1024	33764.4	319225	203230	350035	4.24634	0.863073				36
Q9Z2U0	Proteasome subunit alpha type-7 OS=Mus musculus GN=Psma7 PE=1 SV=1	Psma7	30	7	7	20	248	27.8	8.46	Dimethyl [K189;K204;K227]	363598	1.75324e+06	988283	1.81458e+06	2.12354e+06	5.27765e+06	1.67086	0.857125				210
Q04750	DNA topoisomerase 1 OS=Mus musculus GN=Top1 PE=1 SV=2	Top1	19	12	12	30	767	90.8	9.33	Acetyl [N-Term];Dimethyl [K150;K152;K241;K390;K486;K495;K617]	3.12391e+06	2.99688e+06	2.6277e+06	2.08437e+06	2.21895e+06	866600	-0.872564	0.853173				440
Q922B2	Aspartate--tRNA ligase, cytoplasmic OS=Mus musculus GN=Dars PE=1 SV=2	Dars	4	2	2	5	501	57.1	6.49	Dimethyl [K26]	87042	386320	168382	239157	432101	444414	1.00664	0.853038				119
P14873	Microtubule-associated protein 1B OS=Mus musculus GN=Map1b PE=1 SV=2	Map1b	13	24	24	56	2464	270.1	4.83	Dimethyl [K98;K1282;K1311;K1773;K1777;K1804;K1904;K1941;K2026;K2305;K2374;K2405];K414;K531	2.92435e+06	3.0739e+06	2.51954e+06	3.29643e+06	4.53305e+06	2.84885e+06	0.303473	0.847655				647
Q80X41	Serine/threonine-protein kinase VRK1 OS=Mus musculus GN=Vrk1 PE=1 SV=2	Vrk1	5	2	2	4	440	49.7	8.94	Dimethyl [K85;K329]	117396	375804	266934	61587.6	36880	118613	-1.81665	0.84744				40
Q99JY9	Actin-related protein 3 OS=Mus musculus GN=Actr3 PE=1 SV=3	Actr3	6	3	3	7	418	47.3	5.88	Acetyl [N-Term];Dimethyl [K18;K240]	455278	1.00308e+06	769174	159310	227664	644288	-1.30333	0.844836				90
Q8BFX1	E3 ubiquitin-protein ligase RNF187 OS=Mus musculus GN=Rnf187 PE=1 SV=2	Rnf187	12	2	2	3	236	26.3	5.59	Acetyl [N-Term]	56027	117447	88178.1	34369.9	1024	1024	-4.65825	0.844797				70
P67778	Prohibitin OS=Mus musculus GN=Phb PE=1 SV=1	Phb	27	7	7	9	272	29.8	5.76	Dimethyl [K128;K219]	634347	496349	871397	2.36016e+06	2.74031e+06	1.0459e+06	1.54127	0.840005				107
Q9JJ28	Protein flightless-1 homolog OS=Mus musculus GN=Flii PE=1 SV=1	Flii	2	2	2	2	1271	144.7	6.06	Acetyl [N-Term];Dimethyl [K832]	1024	1024	78084.7	43339	54679.9	114983	3.90014	0.838272				33
P62301	40S ribosomal protein S13 OS=Mus musculus GN=Rps13 PE=1 SV=2	Rps13	33	6	6	19	151	17.2	10.54	Dimethyl [K34;K39;K43]	4.0038e+06	6.58366e+06	4.36812e+06	3.81604e+06	4.03772e+06	2.68772e+06	-0.491757	0.83761				69
P80318	T-complex protein 1 subunit gamma OS=Mus musculus GN=Cct3 PE=1 SV=1	Cct3	11	5	5	10	545	60.6	6.7		492092	742547	587572	864893	874782	704118	0.437028	0.835092				150
O88532	Zinc finger RNA-binding protein OS=Mus musculus GN=Zfr PE=1 SV=2	Zfr	4	3	3	4	1074	116.8	9.04		87992.7	286146	108219	261803	343503	187385	0.876214	0.83042				71
P97496	SWI/SNF complex subunit SMARCC1 OS=Mus musculus GN=Smarcc1 PE=1 SV=2	Smarcc1	3	3	3	4	1104	122.8	5.73	Dimethyl [K477]	239823	156882	76103.3	119576	59197.5	68669.3	-0.852802	0.829127				38
Q64213	Splicing factor 1 OS=Mus musculus GN=Sf1 PE=1 SV=6	Sf1	6	3	3	7	653	70.4	8.98	Acetyl [N-Term];Dimethyl [K15;K241;K281]	918553	786664	730327	578180	751125	434497	-0.494579	0.828689				124
Q8C570	mRNA export factor OS=Mus musculus GN=Rae1 PE=1 SV=1	Rae1	8	3	3	4	368	40.9	7.83	Dimethyl [K80;K108;K302]	533483	542658	442620	416777	510100	285350	-0.359588	0.82613				54
P52432	DNA-directed RNA polymerases I and III subunit RPAC1 OS=Mus musculus GN=Polr1c PE=1 SV=3	Polr1c	7	2	2	2	346	39.1	5.21	Acetyl [N-Term]	91141.6	460335	629601	53930.1	1024	1024	-6.27781	0.820846				25
P10630	Eukaryotic initiation factor 4A-II OS=Mus musculus GN=Eif4a2 PE=1 SV=2	Eif4a2	17	6	1	15	407	46.4	5.48	Dimethyl [K83;K119]	242964	1024	1024	394792	382815	383133	5.93137	0.819663				169
B2RQC6	CAD protein OS=Mus musculus GN=Cad PE=1 SV=1	Cad	2	4	4	7	2225	243.1	6.43		137747	312767	101193	211192	334031	124999	0.338744	0.809901				41
P11499	Heat shock protein HSP 90-beta OS=Mus musculus GN=Hsp90ab1 PE=1 SV=3	Hsp90ab1	30	25	15	79	724	83.2	5.03	Dimethyl [K64;K107;K284;K306;K319;K347;K491;K550;K624];K69;K72	6.30317e+06	1.0105e+07	5.84552e+06	1.30488e+07	1.3829e+07	6.68197e+06	0.565112	0.807609				1306
Q8CEC0	Nuclear pore complex protein Nup88 OS=Mus musculus GN=Nup88 PE=1 SV=1	Nup88	11	6	6	15	753	84.9	6.27	Dimethyl [K436;K447;K532;K549;K558;K713]	1.24799e+06	1.07167e+06	1.06975e+06	741905	708475	1.02912e+06	-0.467749	0.805417				228
P97386	DNA ligase 3 OS=Mus musculus GN=Lig3 PE=1 SV=2	Lig3	1	2	2	3	1015	113	8.98	Dimethyl [K838]	159567	178852	146702	114168	1024	1024	-5.03131	0.802463				0
Q9CQ26	STAM-binding protein OS=Mus musculus GN=Stambp PE=1 SV=1	Stambp	7	4	4	5	424	48.5	6.64		104654	1024	119912	482636	538767	983123	4.76	0.802435				42
P16045	Galectin-1 OS=Mus musculus GN=Lgals1 PE=1 SV=3	Lgals1	47	5	5	12	135	14.9	5.49	Acetyl [N-Term];Dimethyl [K13;K19;K37]	953910	1.70914e+06	986289	933258	1.3261e+06	827429	-0.217009	0.801737				149
P26638	Serine--tRNA ligase, cytoplasmic OS=Mus musculus GN=Sars PE=1 SV=3	Sars	7	3	3	9	512	58.4	6.3	Dimethyl [K116]	161347	338890	224153	306496	353216	385525	0.589258	0.798793				117
Q9JIK5	Nucleolar RNA helicase 2 OS=Mus musculus GN=Ddx21 PE=1 SV=3	Ddx21	46	40	39	110	851	93.5	9.11	Dimethyl [K25;K110;K126;K128;K163;K165;K200;K202;K222;K232;K249;K256;K271;K287;K29;K319;K350;K357;K358;K39;K474;K475;K489;K533;K54;K546;K645;K667;K730;K740;K768];K78;K92	1.86147e+07	2.2292e+07	1.27609e+07	1.81292e+07	1.79294e+07	1.13414e+07	-0.17415	0.79439				1345
Q91YT7	YTH domain-containing family protein 2 OS=Mus musculus GN=Ythdf2 PE=1 SV=1	Ythdf2	9	5	3	8	579	62.2	8.79	Acetyl [N-Term];Dimethyl [K12;K205;K408;K521;K536]	1.37145e+06	2.33152e+06	1.86844e+06	203957	220749	1024	-5.66118	0.794011				104
Q9Z0N1	Eukaryotic translation initiation factor 2 subunit 3, X-linked OS=Mus musculus GN=Eif2s3x PE=1 SV=2	Eif2s3x	12	4	4	10	472	51	8.4	Acetyl [N-Term];Dimethyl [K27;K121;K440]	380643	668934	565609	344694	356719	425432	-0.487026	0.791825				247
Q8K363	ATP-dependent RNA helicase DDX18 OS=Mus musculus GN=Ddx18 PE=1 SV=1	Ddx18	11	6	6	8	660	74.1	9.52	Dimethyl [K621;K635]	766593	780377	473399	555322	705827	239018	-0.531977	0.790089				112
P25976	Nucleolar transcription factor 1 OS=Mus musculus GN=Ubtf PE=1 SV=1	Ubtf	7	4	4	8	765	89.5	5.76	Dimethyl [K191;K211]	621709	350342	441966	356434	309702	156057	-0.827449	0.788013				73
Q99ME9	Nucleolar GTP-binding protein 1 OS=Mus musculus GN=Gtpbp4 PE=1 SV=3	Gtpbp4	10	6	6	12	634	74.1	9.52	Acetyl [N-Term];Dimethyl [K7;K181;K203];K25	988198	2.21555e+06	1.1586e+06	899323	678416	246710	-1.35829	0.786011				173
Q9CY66	H/ACA ribonucleoprotein complex subunit 1 OS=Mus musculus GN=Gar1 PE=1 SV=1	Gar1	6	2	2	5	231	23.5	11.02	Dimethyl [K139;K161]	421793	402049	319588	298731	284741	91149.2	-0.935107	0.779973				30
Q9D0E1	Heterogeneous nuclear ribonucleoprotein M OS=Mus musculus GN=Hnrnpm PE=1 SV=3	Hnrnpm	24	14	14	32	729	77.6	8.63	Acetyl [N-Term];Dimethyl [K82;K119;K380;K697]	4.38634e+06	5.17054e+06	3.91906e+06	4.32821e+06	3.76638e+06	2.98874e+06	-0.289118	0.774874				481
Q9WUM4	Coronin-1C OS=Mus musculus GN=Coro1c PE=1 SV=2	Coro1c	32	15	15	43	474	53.1	7.08	Dimethyl [K19;K194;K205;K212;K214;K251;K329;K391;K398;K428;K440;K452;K464;K471]	5.33522e+06	1.32899e+07	1.35122e+07	2.30148e+06	3.13658e+06	1.20627e+07	-1.15325	0.761354				400
A2ADY9	Protein DDI1 homolog 2 OS=Mus musculus GN=Ddi2 PE=1 SV=1	Ddi2	12	4	4	11	399	44.6	5.05	Dimethyl [K67;K205]	522828	542407	431488	655781	688494	1.04001e+06	0.646716	0.761096				120
Q8VE37	Regulator of chromosome condensation OS=Mus musculus GN=Rcc1 PE=1 SV=1	Rcc1	14	5	5	14	421	44.9	8.1	Dimethyl [K335]	2.04382e+06	3.03577e+06	1.70356e+06	1.83254e+06	1.51456e+06	1.28831e+06	-0.521221	0.760281				373
Q9QZQ8	Core histone macro-H2A.1 OS=Mus musculus GN=H2afy PE=1 SV=3	H2afy	27	7	7	17	372	39.7	9.8	Dimethyl [K116;K189;K271;K305;K332]	4.64435e+06	3.85188e+06	3.47971e+06	3.56162e+06	2.84794e+06	1.18238e+06	-0.791953	0.758057				344
Q8R2N2	U3 small nucleolar RNA-associated protein 4 homolog OS=Mus musculus GN=Utp4 PE=2 SV=3	Utp4	5	4	4	5	686	76.9	8.87		430676	191489	275698	598492	653391	377832	0.900023	0.75783				40
Q6DFV3	Rho GTPase-activating protein 21 OS=Mus musculus GN=Arhgap21 PE=1 SV=1	Arhgap21	3	3	3	4	1944	215.6	7.64		70882.6	60322.1	112699	44702.5	36546.4	111549	-0.46761	0.755456				34
Q8BIE6	FERM domain-containing protein 4A OS=Mus musculus GN=Frmd4a PE=1 SV=2	Frmd4a	7	4	4	4	1020	113.8	8.92		307153	1.13293e+06	353252	139781	1.09042e+06	119611	-0.917774	0.751134				27
P27601	Guanine nucleotide-binding protein subunit alpha-13 OS=Mus musculus GN=Gna13 PE=1 SV=1	Gna13	8	3	3	13	377	44	8.21	Dimethyl [K61]	2.73378e+06	5.07957e+06	5.09457e+06	3.91178e+06	5.25434e+06	9.15197e+06	0.470284	0.747691				100
P61514	60S ribosomal protein L37a OS=Mus musculus GN=Rpl37a PE=1 SV=2	Rpl37a	18	2	2	2	92	10.3	10.43	Dimethyl [K44]	584414	875411	510717	971158	1.17725e+06	526222	0.401083	0.73973				26
G5E870	E3 ubiquitin-protein ligase TRIP12 OS=Mus musculus GN=Trip12 PE=1 SV=1	Trip12	1	2	2	3	2025	224	8.35		77520.5	1024	1024	77966.3	59143.3	49868.2	3.82201	0.737305				33
Q9D0I8	mRNA turnover protein 4 homolog OS=Mus musculus GN=Mrto4 PE=1 SV=1	Mrto4	13	3	3	6	239	27.5	8.54	Dimethyl [K163]	222204	650683	341550	214568	250961	184439	-0.771299	0.734573				48
P30681	High mobility group protein B2 OS=Mus musculus GN=Hmgb2 PE=1 SV=3	Hmgb2	12	3	3	4	210	24.1	7.31	Dimethyl [K57;K114;K127];K59;K65	346123	2.73983e+06	2.98153e+06	141786	168555	1.77147e+06	-2.02049	0.734565				41
O35737	Heterogeneous nuclear ribonucleoprotein H OS=Mus musculus GN=Hnrnph1 PE=1 SV=3	Hnrnph1	24	9	4	35	449	49.2	6.3	Acetyl [N-Term];Dimethyl [K35;K185];K98	1.95657e+06	1.93634e+06	2.22277e+06	833129	842525	71447.6	-2.46386	0.728154				586
P47915	60S ribosomal protein L29 OS=Mus musculus GN=Rpl29 PE=2 SV=2	Rpl29	24	4	4	15	160	17.6	11.84	Dimethyl [K77;K101;K145];K82;K84	2.43739e+06	3.98651e+06	2.50959e+06	3.49376e+06	4.55009e+06	2.64485e+06	0.261981	0.726854				217
Q9D0T1	NHP2-like protein 1 OS=Mus musculus GN=Snu13 PE=1 SV=4	Snu13	53	8	8	39	128	14.2	8.46	Acetyl [N-Term];Dimethyl [K9;K107];K20;K21;K33	7.45083e+06	1.13408e+07	8.35913e+06	7.36882e+06	7.9107e+06	4.92554e+06	-0.432894	0.725943				589
Q61753	D-3-phosphoglycerate dehydrogenase OS=Mus musculus GN=Phgdh PE=1 SV=3	Phgdh	21	9	9	22	533	56.5	6.54	Dimethyl [K33;K289;K364;K394]	1.58449e+06	2.5102e+06	1.77581e+06	3.12137e+06	4.04556e+06	1.79302e+06	0.560204	0.723767				422
P16627	Heat shock 70 kDa protein 1-like OS=Mus musculus GN=Hspa1l PE=1 SV=4	Hspa1l	12	7	2	37	641	70.6	6.24	Dimethyl [K73;K189;K509]	82839.8	456616	205908	34562	87180.9	185648	-1.26649	0.723096				948
P84091	AP-2 complex subunit mu OS=Mus musculus GN=Ap2m1 PE=1 SV=1	Ap2m1	4	2	2	2	435	49.6	9.54		113187	135834	107472	156514	156942	273089	0.673794	0.722904				0
Q78ZA7	Nucleosome assembly protein 1-like 4 OS=Mus musculus GN=Nap1l4 PE=1 SV=1	Nap1l4	10	3	2	11	375	42.7	4.67	Acetyl [N-Term];Dimethyl [K19]	22143.8	67828.5	43590.2	76323.1	83018.8	64906.8	0.883709	0.713321				73
Q91W59	RNA-binding motif, single-stranded-interacting protein 1 OS=Mus musculus GN=Rbms1 PE=1 SV=1	Rbms1	11	3	3	6	403	44	8.66	Dimethyl [K80;K118;K222]	330410	247224	365394	78671.1	66635.6	1024	-4.14697	0.708341				60
Q61553	Fascin OS=Mus musculus GN=Fscn1 PE=1 SV=4	Fscn1	7	3	3	10	493	54.5	6.89	Dimethyl [K32;K74]	398732	1.11807e+06	873978	932674	1.0887e+06	1.93559e+06	0.778215	0.704715				139
Q9WVM1	Rac GTPase-activating protein 1 OS=Mus musculus GN=Racgap1 PE=1 SV=1	Racgap1	8	4	4	5	628	70.1	8.51	Dimethyl [K85]	572883	178070	362301	114520	183562	109209	-1.3363	0.696978				55
P49722	Proteasome subunit alpha type-2 OS=Mus musculus GN=Psma2 PE=1 SV=3	Psma2	15	4	4	7	234	25.9	7.43	Dimethyl [K18;K50]	124582	611501	143195	505878	610592	1.21693e+06	1.70225	0.696723				110
Q5PSV9	Mediator of DNA damage checkpoint protein 1 OS=Mus musculus GN=Mdc1 PE=1 SV=1	Mdc1	5	4	4	5	1707	184.6	5.19		391046	196488	288147	253737	153595	65748.3	-1.03703	0.695713				89
Q9WV66	E3 ubiquitin-protein ligase MARCH7 OS=Mus musculus GN=March7 PE=2 SV=1	2007-03-01	5	3	3	3	693	76.6	7.81		40669.8	82106.3	1024	185664	229587	287331	3.9355	0.69266				28
Q61656	Probable ATP-dependent RNA helicase DDX5 OS=Mus musculus GN=Ddx5 PE=1 SV=2	Ddx5	31	20	13	75	614	69.2	8.92	Dimethyl [K197;K207;K236;K284;K351;K388;K391;K411;K451;K523]	8.82565e+06	1.88426e+07	1.10649e+07	6.87013e+06	6.0559e+06	8.559e+06	-0.789807	0.691517				1238
Q3UPF5	Zinc finger CCCH-type antiviral protein 1 OS=Mus musculus GN=Zc3hav1 PE=1 SV=1	Zc3hav1	6	5	5	6	946	106.6	8.27	Acetyl [N-Term];Dimethyl [K12]	652028	579434	813088	482317	577127	488307	-0.39211	0.687602				40
Q3UJU9	Regulator of microtubule dynamics protein 3 OS=Mus musculus GN=Rmdn3 PE=1 SV=2	Rmdn3	7	2	2	2	470	52	5.21	Dimethyl [K89;K268]	173772	179186	429121	38004.2	1024	191143	-3.6036	0.687569				0
P80317	T-complex protein 1 subunit zeta OS=Mus musculus GN=Cct6a PE=1 SV=3	Cct6a	10	6	5	11	531	58	7.08	Dimethyl [K127;K138;K307]	589226	905658	519368	974081	888254	1.02253e+06	0.558178	0.686555				156
P62751	60S ribosomal protein L23a OS=Mus musculus GN=Rpl23a PE=1 SV=1	Rpl23a	28	4	4	19	156	17.7	10.45	Dimethyl [K14;K123;K152];K18	1.73791e+06	2.32855e+06	1.88982e+06	2.37504e+06	3.12713e+06	1.85966e+06	0.284264	0.686085				365
P70297	Signal transducing adapter molecule 1 OS=Mus musculus GN=Stam PE=1 SV=3	Stam	5	2	2	2	548	59.7	4.84	Dimethyl [K136;K154;K185]	353953	423663	259216	80843.8	116869	278187	-1.29549	0.684601				32
Q8CDN6	Thioredoxin-like protein 1 OS=Mus musculus GN=Txnl1 PE=1 SV=3	Txnl1	18	3	3	4	289	32.2	4.96		127862	1024	62837.6	198036	81024.4	318085	3.09231	0.683657				24
Q80UG5	Septin-9 OS=Mus musculus GN=Sept9 PE=1 SV=1	2009-09-01	5	3	3	5	583	65.5	8.9	Dimethyl [K350;K443]	240336	168598	419732	238979	332843	644240	0.530404	0.682243				34
Q8BP67	60S ribosomal protein L24 OS=Mus musculus GN=Rpl24 PE=1 SV=2	Rpl24	25	4	4	11	157	17.8	11.25	Dimethyl [K35;K43;K93]	1.09966e+06	1.16579e+06	1.15838e+06	1.74213e+06	2.0871e+06	1.13103e+06	0.489838	0.681805				153
P42208	Septin-2 OS=Mus musculus GN=Sept2 PE=1 SV=2	2002-09-01	7	2	2	4	361	41.5	6.55	Dimethyl [K183;K249]	200493	203195	170468	101919	122001	174618	-0.559132	0.681669				0
P35550	rRNA 2'-O-methyltransferase fibrillarin OS=Mus musculus GN=Fbl PE=1 SV=2	Fbl	35	12	12	48	327	34.3	10.24	Dimethyl [K108;K115;K127;K137;K164;K168;K211;K324]	1.35282e+07	1.36035e+07	1.12867e+07	1.19068e+07	1.25454e+07	7.00305e+06	-0.329858	0.679859				656
Q9D0I9	Arginine--tRNA ligase, cytoplasmic OS=Mus musculus GN=Rars PE=1 SV=2	Rars	4	2	2	2	660	75.6	7.55	Dimethyl [K393]	46319.5	1024	1024	36739.4	38877.4	84613.4	3.76032	0.675052				38
Q3TXS7	26S proteasome non-ATPase regulatory subunit 1 OS=Mus musculus GN=Psmd1 PE=1 SV=1	Psmd1	9	6	6	13	953	105.7	5.39	Dimethyl [K123;K124;K498;K838;K868;K869]	899227	958842	1.35999e+06	1.03874e+06	1.06066e+06	2.41364e+06	0.393764	0.673288				102
Q99020	Heterogeneous nuclear ribonucleoprotein A/B OS=Mus musculus GN=Hnrnpab PE=1 SV=1	Hnrnpab	19	5	4	27	285	30.8	7.91	Dimethyl [K92;K107;K124;K174];K97	2.65656e+06	6.26805e+06	4.78446e+06	2.54041e+06	2.81628e+06	3.40851e+06	-0.569311	0.668662				627
P40630	Transcription factor A, mitochondrial OS=Mus musculus GN=Tfam PE=1 SV=2	Tfam	12	4	4	6	243	28	9.69	Dimethyl [K66;K204]	1.4902e+06	902050	1.04658e+06	737577	929305	356634	-0.841621	0.668647				82
P58252	Elongation factor 2 OS=Mus musculus GN=Eef2 PE=1 SV=2	Eef2	22	17	16	40	858	95.3	6.83	Dimethyl [K426;K519;K594]	3.70442e+06	6.08361e+06	3.77697e+06	6.75649e+06	7.50317e+06	4.00582e+06	0.418156	0.668275				494
P63158	High mobility group protein B1 OS=Mus musculus GN=Hmgb1 PE=1 SV=2	Hmgb1	18	3	3	6	215	24.9	5.74	Dimethyl [K30;K114;K127];K43;K44;K90;K96	175553	1.97635e+06	1.71118e+06	104471	179350	1.05372e+06	-1.63676	0.667982				40
Q9D0M3	Cytochrome c1, heme protein, mitochondrial OS=Mus musculus GN=Cyc1 PE=1 SV=1	Cyc1	15	4	4	5	325	35.3	9.16	Dimethyl [K177]	247448	190224	124807	595891	185268	220926	0.684572	0.665367				36
P54775	26S protease regulatory subunit 6B OS=Mus musculus GN=Psmc4 PE=1 SV=2	Psmc4	8	3	3	5	418	47.4	5.21	Dimethyl [K351]	587061	592366	616386	788484	594024	1.07765e+06	0.411861	0.662887				53
Q9Z130	Heterogeneous nuclear ribonucleoprotein D-like OS=Mus musculus GN=Hnrnpdl PE=1 SV=1	Hnrnpdl	24	8	6	26	301	33.5	7.31	Dimethyl [K61;K169;K170;K183;K187];K78;K85;K90	1.12721e+06	761096	997769	1.06298e+06	526103	394528	-0.651987	0.662523				308
Q62073	Mitogen-activated protein kinase kinase kinase 7 OS=Mus musculus GN=Map3k7 PE=1 SV=1	Map3k7	5	2	2	2	579	64.2	6.67		1024	187938	1024	185873	123245	196841	4.8273	0.662096				21
Q80Y44	Probable ATP-dependent RNA helicase DDX10 OS=Mus musculus GN=Ddx10 PE=1 SV=2	Ddx10	2	2	2	2	875	100.7	7.75	Dimethyl [K78;K258]	162009	121663	163424	48153.3	51558.2	1024	-3.43575	0.658267				0
P63325	40S ribosomal protein S10 OS=Mus musculus GN=Rps10 PE=1 SV=1	Rps10	9	2	2	6	165	18.9	10.15	Dimethyl [K139]	231827	228983	140567	342394	260587	480271	0.840577	0.655523				30
P51912	Neutral amino acid transporter B(0) OS=Mus musculus GN=Slc1a5 PE=1 SV=2	Slc1a5	5	2	2	4	553	58.4	7.84	Dimethyl [K549]	1024	213534	1024	60186.9	144769	81107.4	3.87466	0.651298				49
Q9ER00	Syntaxin-12 OS=Mus musculus GN=Stx12 PE=1 SV=1	Stx12	9	2	2	2	274	31.2	5.44	Dimethyl [K44]	106901	1024	229334	27878.9	1024	115603	-0.975768	0.650847				0
Q8CI51	PDZ and LIM domain protein 5 OS=Mus musculus GN=Pdlim5 PE=1 SV=4	Pdlim5	4	2	2	3	591	63.3	8.25		66571.9	1024	51417.9	161508	120030	140616	3.20102	0.65075				22
Q791V5	Mitochondrial carrier homolog 2 OS=Mus musculus GN=Mtch2 PE=1 SV=1	Mtch2	15	4	4	4	303	33.5	8.25	Dimethyl [K100;K111]	685580	1.00635e+06	1.10145e+06	675293	578806	339934	-0.838623	0.647574				40
Q7TQH0	Ataxin-2-like protein OS=Mus musculus GN=Atxn2l PE=1 SV=1	Atxn2l	7	6	6	13	1049	110.6	8.85	Dimethyl [K673;K680]	1.15527e+06	673296	943285	1.44858e+06	1.18098e+06	967538	0.391231	0.647282				70
Q60598	Src substrate cortactin OS=Mus musculus GN=Cttn PE=1 SV=2	Cttn	18	8	8	15	546	61.2	5.4	Dimethyl [K57;K144;K161;K181;K218;K290;K346;K359]	1.62544e+06	3.30914e+06	2.54756e+06	687688	1.45924e+06	2.76831e+06	-0.76745	0.645806				271
Q9CYX7	RRP15-like protein OS=Mus musculus GN=Rrp15 PE=1 SV=2	Rrp15	6	2	2	5	281	31	8.76	Dimethyl [K179]	466505	178404	346613	311732	133430	59029	-1.18483	0.645256				59
P52480	Pyruvate kinase PKM OS=Mus musculus GN=Pkm PE=1 SV=4	Pkm	19	9	9	22	531	57.8	7.47	Dimethyl [K305;K475]	1.4168e+06	4.75681e+06	2.47406e+06	3.017e+06	4.42819e+06	4.89025e+06	0.656742	0.643743				292
Q14BV6	Carbohydrate deacetylase OS=Mus musculus GN=Ydjc PE=2 SV=2	Ydjc	8	2	2	2	310	33.1	6.87		22220.1	126787	1024	256026	144743	284264	3.94477	0.641832				67
Q08943	FACT complex subunit SSRP1 OS=Mus musculus GN=Ssrp1 PE=1 SV=2	Ssrp1	9	5	5	10	708	80.8	6.76	Dimethyl [K421]	1.39791e+06	1.03819e+06	895251	975334	887517	240262	-0.88107	0.639357				93
Q9D3D9	ATP synthase subunit delta, mitochondrial OS=Mus musculus GN=Atp5d PE=1 SV=1	Atp5d	14	2	2	3	168	17.6	5.08		89007.1	275631	122718	200672	275554	180425	0.576164	0.636096				82
Q8BGD9	Eukaryotic translation initiation factor 4B OS=Mus musculus GN=Eif4b PE=1 SV=1	Eif4b	5	2	2	4	611	68.8	5.67		501294	1.21186e+06	89668.3	232980	487154	1024	-2.95751	0.632998				39
P47753	F-actin-capping protein subunit alpha-1 OS=Mus musculus GN=Capza1 PE=1 SV=4	Capza1	9	2	1	7	286	32.9	5.55	Dimethyl [K118]	123387	275489	173988	55014.6	159973	184284	-0.622175	0.630597				99
P63087	Serine/threonine-protein phosphatase PP1-gamma catalytic subunit OS=Mus musculus GN=Ppp1cc PE=1 SV=1	Ppp1cc	16	4	1	9	323	37	6.54	Dimethyl [K141;K260]	460701	789697	693307	229058	340886	756586	-0.698041	0.627988				182
Q8BKS9	Pumilio homolog 3 OS=Mus musculus GN=Pum3 PE=1 SV=2	Pum3	7	4	4	7	647	72.8	9.66	Dimethyl [K105;K195;K644]	606178	931328	693128	612335	551946	223581	-0.790835	0.622776				80
Q8BVE3	V-type proton ATPase subunit H OS=Mus musculus GN=Atp6v1h PE=1 SV=1	Atp6v1h	6	2	2	3	483	55.8	6.61	Dimethyl [K22]	102779	194270	110525	98455.2	45287.8	63163.5	-0.990029	0.622746				0
Q78PY7	Staphylococcal nuclease domain-containing protein 1 OS=Mus musculus GN=Snd1 PE=1 SV=1	Snd1	17	12	12	24	910	102	7.43	Acetyl [N-Term];Dimethyl [K102;K249;K886]	1.43825e+06	2.02957e+06	1.16203e+06	2.36452e+06	2.0501e+06	3.75858e+06	0.808432	0.622195				294
Q60931	Voltage-dependent anion-selective channel protein 3 OS=Mus musculus GN=Vdac3 PE=1 SV=1	Vdac3	34	11	11	39	283	30.7	8.79	Acetyl [N-Term];Dimethyl [K12;K109;K110;K163;K174;K256;K266];K28;K63;K74	5.14515e+06	6.47345e+06	6.02902e+06	4.84219e+06	5.00786e+06	2.62856e+06	-0.551847	0.620898				632
Q8BQ30	Phostensin OS=Mus musculus GN=Ppp1r18 PE=1 SV=1	Ppp1r18	6	2	2	2	594	65.6	5.39	Dimethyl [K314]	131200	224204	239468	1024	87434.2	108126	-3.16902	0.61952				50
Q8VDF2	E3 ubiquitin-protein ligase UHRF1 OS=Mus musculus GN=Uhrf1 PE=1 SV=2	Uhrf1	12	8	8	20	782	88.2	8.31	Dimethyl [K172;K196;K524;K641]	1.11577e+06	1.38751e+06	983292	981980	1.37509e+06	701223	-0.228333	0.616672				260
Q61990	Poly(rC)-binding protein 2 OS=Mus musculus GN=Pcbp2 PE=1 SV=1	Pcbp2	23	7	2	31	362	38.2	6.79	Dimethyl [K31;K115;K319];K70	2.97401e+06	2.64334e+06	2.43861e+06	1.67582e+06	1.39813e+06	2.64324e+06	-0.543388	0.615765				576
Q9JKB3	Y-box-binding protein 3 OS=Mus musculus GN=Ybx3 PE=1 SV=2	Ybx3	12	3	1	6	361	38.8	9.69	Dimethyl [K105;K116;K117]	46262.4	217211	53132.6	29844.6	82042.6	1024	-2.57811	0.613695				96
O09167	60S ribosomal protein L21 OS=Mus musculus GN=Rpl21 PE=1 SV=3	Rpl21	18	3	3	8	160	18.6	10.49	Dimethyl [K78]	902648	1.21761e+06	743653	686449	1.02562e+06	759845	-0.20383	0.611984				102
Q9CRB9	MICOS complex subunit Mic19 OS=Mus musculus GN=Chchd3 PE=1 SV=1	Chchd3	34	8	8	36	227	26.3	8.37	Dimethyl [K63;K136;K142;K165;K189];K76;K77	2.98486e+06	4.11075e+06	4.94331e+06	2.3874e+06	3.33509e+06	1.42317e+06	-0.806756	0.611542				556
P06837	Neuromodulin OS=Mus musculus GN=Gap43 PE=1 SV=1	Gap43	85	16	16	64	227	23.6	4.73	Dimethyl [K13;K104;K113;K114;K125;K136;K146;K153;K157;K181;K19;K199;K206;K208;K217];K26;K30;K56;K67;K69;K80;K81;K98	4.6354e+06	5.60201e+06	4.4299e+06	5.68194e+06	6.11354e+06	1.00478e+07	0.533762	0.611394				914
Q6WKZ8	E3 ubiquitin-protein ligase UBR2 OS=Mus musculus GN=Ubr2 PE=1 SV=2	Ubr2	2	2	2	2	1755	199	6.33		61595.4	1024	1024	31992.1	90863.8	513323	4.83194	0.608949				46
Q91ZU6	Dystonin OS=Mus musculus GN=Dst PE=1 SV=2	Dst	0	2	2	2	7393	833.7	5.31	Dimethyl [K4170;K5832]	76406.1	50019.2	103871	1024	26118.1	45328.8	-2.78504	0.607675				17
Q8VH51	RNA-binding protein 39 OS=Mus musculus GN=Rbm39 PE=1 SV=2	Rbm39	8	3	3	6	530	59.4	10.1	Dimethyl [K232]	220150	205343	196286	240254	114566	88531.8	-0.621493	0.607148				144
O08992	Syntenin-1 OS=Mus musculus GN=Sdcbp PE=1 SV=1	Sdcbp	8	3	3	4	299	32.4	7.15	Acetyl [N-Term];Dimethyl [K11;K14;K215]	208967	1024	84387.5	34420.4	1024	1024	-2.98889	0.607112				19
Q7TNC4	Putative RNA-binding protein Luc7-like 2 OS=Mus musculus GN=Luc7l2 PE=1 SV=1	Luc7l2	9	3	3	3	392	46.6	10.1	Dimethyl [K154]	355502	1.05515e+06	287542	179607	298811	1024	-3.64619	0.606417				42
Q61171	Peroxiredoxin-2 OS=Mus musculus GN=Prdx2 PE=1 SV=3	Prdx2	15	3	3	10	198	21.8	5.41		178312	1.1115e+06	664479	166017	250431	412317	-0.980522	0.604664				124
P62918	60S ribosomal protein L8 OS=Mus musculus GN=Rpl8 PE=1 SV=2	Rpl8	19	6	6	27	257	28	11.03	Dimethyl [K144;K145;K177;K181]	4.214e+06	7.85846e+06	4.01736e+06	6.98859e+06	7.77961e+06	5.02198e+06	0.345757	0.603148				469
Q6NZJ6	Eukaryotic translation initiation factor 4 gamma 1 OS=Mus musculus GN=Eif4g1 PE=1 SV=1	Eif4g1	3	3	3	3	1600	176	5.4		252624	395384	372233	384350	398697	433136	0.278695	0.60168				39
P43275	Histone H1.1 OS=Mus musculus GN=Hist1h1a PE=1 SV=2	Hist1h1a	44	14	10	81	213	21.8	10.93	Acetyl [N-Term];Dimethyl [K17;K108;K111];K22;K23;K35;K36;K54;K65;K66;K77;K92;K99	4.28132e+07	4.68789e+07	4.42465e+07	3.12034e+07	4.23765e+07	1.32191e+07	-0.781654	0.600321				2098
P62192	26S protease regulatory subunit 4 OS=Mus musculus GN=Psmc1 PE=1 SV=1	Psmc1	17	8	8	19	440	49.2	6.21	Dimethyl [K232;K359]	1.50834e+06	2.21096e+06	1.8392e+06	1.99517e+06	2.18776e+06	3.56153e+06	0.447252	0.59888				118
O55142	60S ribosomal protein L35a OS=Mus musculus GN=Rpl35a PE=1 SV=2	Rpl35a	39	7	7	15	110	12.5	10.89	Dimethyl [K15;K45;K63;K66]	1.51363e+06	1.19744e+06	630178	2.47458e+06	2.34165e+06	581585	0.520324	0.598219				100
Q6A068	Cell division cycle 5-like protein OS=Mus musculus GN=Cdc5l PE=1 SV=2	Cdc5l	4	3	3	4	802	92.1	8.02		107313	59644.2	56520.9	99980	28929.3	47584.4	-0.464753	0.596631				0
Q64523	Histone H2A type 2-C OS=Mus musculus GN=Hist2h2ac PE=1 SV=3	Hist2h2ac	36	6	4	43	129	14	10.9	Dimethyl [K96;K100;K119]	2.68399e+07	6.06353e+06	1.51599e+07	1.66268e+07	5.72974e+06	3.3846e+06	-0.978584	0.595026				572
Q9DBE9	pre-rRNA processing protein FTSJ3 OS=Mus musculus GN=Ftsj3 PE=1 SV=1	Ftsj3	13	9	9	13	838	95.5	8.38	Dimethyl [K269;K298;K499;K514;K634;K650]	1.56462e+06	1.36674e+06	1.36407e+06	1.25276e+06	1.30653e+06	627684	-0.501834	0.59354				145
P12970	60S ribosomal protein L7a OS=Mus musculus GN=Rpl7a PE=1 SV=2	Rpl7a	31	10	10	37	266	30	10.56	Dimethyl [K20;K150;K151;K197;K212;K217];K26;K34;K48;K97	7.7734e+06	1.15709e+07	6.99815e+06	1.01635e+07	1.16399e+07	7.66782e+06	0.175734	0.592957				751
P53996	Cellular nucleic acid-binding protein OS=Mus musculus GN=Cnbp PE=1 SV=2	Cnbp	19	3	3	3	178	19.6	7.58	Dimethyl [K131;K153]	55687	598217	457003	56682.5	95413.5	221508	-1.22256	0.59131				26
Q5U458	DnaJ homolog subfamily C member 11 OS=Mus musculus GN=Dnajc11 PE=1 SV=2	Dnajc11	6	3	3	5	559	63.2	8.32	Dimethyl [K83;K508;K523]	691714	916784	956153	634831	748605	394507	-0.564458	0.589852				66
P62962	Profilin-1 OS=Mus musculus GN=Pfn1 PE=1 SV=2	Pfn1	32	4	4	6	140	14.9	8.28		274684	369466	429921	967315	457408	518667	0.798332	0.589459				66
O88569	Heterogeneous nuclear ribonucleoproteins A2/B1 OS=Mus musculus GN=Hnrnpa2b1 PE=1 SV=2	Hnrnpa2b1	43	14	14	76	353	37.4	8.95	Dimethyl [K104;K112;K113;K137;K168;K186]	1.46328e+07	4.21772e+07	2.08609e+07	1.53344e+07	1.87071e+07	1.40084e+07	-0.559942	0.587712				1306
F6ZDS4	Nucleoprotein TPR OS=Mus musculus GN=Tpr PE=1 SV=1	Tpr	6	11	11	20	2431	273.8	5.03	Dimethyl [K251;K1576;K1740;K1750];K334;K797	904565	952321	492433	893056	1.08843e+06	660996	0.199659	0.586502				231
Q8CFI7	DNA-directed RNA polymerase II subunit RPB2 OS=Mus musculus GN=Polr2b PE=1 SV=2	Polr2b	3	2	2	3	1174	133.8	6.87		146786	1024	137677	310889	237913	358143	3.44067	0.585024				42
Q99L48	60S ribosomal export protein NMD3 OS=Mus musculus GN=Nmd3 PE=1 SV=1	Nmd3	5	2	2	4	503	57.6	7.17		1024	147555	31026.2	79760.9	118052	226626	2.94344	0.580519				58
P57724	Poly(rC)-binding protein 4 OS=Mus musculus GN=Pcbp4 PE=1 SV=1	Pcbp4	5	2	1	7	403	41.4	8.34	Dimethyl [K35;K119]	79369.8	1024	100506	122170	49239.3	214783	2.43512	0.578991				71
Q99NB8	Ubiquilin-4 OS=Mus musculus GN=Ubqln4 PE=1 SV=1	Ubqln4	7	3	3	3	596	63.5	5.03		308614	1024	68539.9	72584.1	1024	1024	-2.71758	0.574881				39
Q9JJA4	Ribosome biogenesis protein WDR12 OS=Mus musculus GN=Wdr12 PE=1 SV=1	Wdr12	5	2	2	2	423	47.3	5.6	Dimethyl [K291;K310]	159427	97935.2	1024	189989	165334	1024	0.336167	0.569946				43
O08573	Galectin-9 OS=Mus musculus GN=Lgals9 PE=1 SV=1	Lgals9	7	2	2	9	353	40	9.31	Dimethyl [K76]	257391	463327	276183	176505	348396	293050	-0.290012	0.569614				185
Q8CI11	Guanine nucleotide-binding protein-like 3 OS=Mus musculus GN=Gnl3 PE=1 SV=2	Gnl3	11	5	5	5	538	60.7	9.11	Dimethyl [K203;K248]	831270	961311	649773	881197	668107	494000	-0.278733	0.566483				59
Q60668	Heterogeneous nuclear ribonucleoprotein D0 OS=Mus musculus GN=Hnrnpd PE=1 SV=2	Hnrnpd	15	4	3	11	355	38.3	7.81	Dimethyl [K110;K111;K146;K197]	825125	2.18532e+06	1.7459e+06	903160	1.05499e+06	1.12358e+06	-0.518705	0.564623				202
Q8K224	RNA cytidine acetyltransferase OS=Mus musculus GN=Nat10 PE=1 SV=1	Nat10	5	5	5	7	1024	115.3	8.32	Dimethyl [K195;K697;K989]	671219	486417	461774	511702	488535	204694	-0.519643	0.564521				89
P63038	60 kDa heat shock protein, mitochondrial OS=Mus musculus GN=Hspd1 PE=1 SV=1	Hspd1	21	11	11	30	573	60.9	6.18	Dimethyl [K72;K301;K405;K417]	2.62792e+06	4.82427e+06	2.9753e+06	4.96903e+06	5.44695e+06	3.16427e+06	0.39434	0.563481				438
Q99PV0	Pre-mRNA-processing-splicing factor 8 OS=Mus musculus GN=Prpf8 PE=1 SV=2	Prpf8	1	3	3	3	2335	273.4	8.84		236590	382324	169952	282521	169752	49230.5	-0.900969	0.560694				26
Q8BH74	Nuclear pore complex protein Nup107 OS=Mus musculus GN=Nup107 PE=1 SV=1	Nup107	3	2	2	3	926	106.7	5.43		285647	132430	277379	186769	142096	202205	-0.32246	0.560113				51
Q60972	Histone-binding protein RBBP4 OS=Mus musculus GN=Rbbp4 PE=1 SV=5	Rbbp4	11	3	2	12	425	47.6	4.89	Acetyl [N-Term];Dimethyl [K4;K22;K376]	409064	813583	911370	298582	252662	880175	-0.730509	0.558928				268
O35130	Ribosomal RNA small subunit methyltransferase NEP1 OS=Mus musculus GN=Emg1 PE=1 SV=1	Emg1	8	2	2	3	244	27	8.91	Acetyl [N-Term]	186947	441553	1024	144852	195814	1024	-0.513719	0.55863				57
Q9JIX8	Apoptotic chromatin condensation inducer in the nucleus OS=Mus musculus GN=Acin1 PE=1 SV=3	Acin1	4	5	5	11	1338	150.6	5.91	Dimethyl [K848]	506468	537259	561782	436065	471924	201603	-0.627162	0.554979				192
P62852	40S ribosomal protein S25 OS=Mus musculus GN=Rps25 PE=1 SV=1	Rps25	29	4	4	9	125	13.7	10.11	Dimethyl [K43;K52;K66;K94]	2.3676e+06	4.03978e+06	2.43742e+06	2.50234e+06	3.1721e+06	1.84174e+06	-0.224425	0.552766				73
O08784	Treacle protein OS=Mus musculus GN=Tcof1 PE=1 SV=1	Tcof1	4	4	4	5	1320	134.9	9.35	Dimethyl [K459]	210945	120619	93059	227436	308716	111669	0.575808	0.552699				47
Q8VHX6	Filamin-C OS=Mus musculus GN=Flnc PE=1 SV=3	Flnc	3	6	4	15	2726	290.9	5.95	Dimethyl [K622;K1107;K1368;K1395]	363503	268047	408124	369546	662778	523430	0.562938	0.552455				157
Q99NH2	Partitioning defective 3 homolog OS=Mus musculus GN=Pard3 PE=1 SV=2	Pard3	3	4	4	4	1333	149	7.94		364774	177553	331042	354541	430840	453388	0.563862	0.551866				36
P43277	Histone H1.3 OS=Mus musculus GN=Hist1h1d PE=1 SV=2	Hist1h1d	39	18	3	124	221	22.1	11.03	Acetyl [N-Term];Dimethyl [K17;K107;K110;K111];K21;K22;K35;K47;K64;K65;K76;K91;K98	1.65358e+06	1.969e+06	1.40034e+06	1.24141e+06	1.88346e+06	416947	-0.741847	0.545052				2386
P13864	DNA (cytosine-5)-methyltransferase 1 OS=Mus musculus GN=Dnmt1 PE=1 SV=5	Dnmt1	1	2	2	2	1620	183.1	7.74	Dimethyl [K1595]	202213	313083	163845	109836	155918	1024	-3.06942	0.54406				0
Q3UEB3	Poly(U)-binding-splicing factor PUF60 OS=Mus musculus GN=Puf60 PE=1 SV=2	Puf60	9	4	4	7	564	60.2	5.29	Dimethyl [K74;K161;K519]	158754	541761	219523	182033	229336	126266	-0.613565	0.544043				40
E9Q5G3	Kinesin-like protein KIF23 OS=Mus musculus GN=Kif23 PE=1 SV=1	Kif23	4	3	3	3	953	108.7	8.66	Dimethyl [K183;K949]	313922	138540	181755	81303.3	127542	1024	-3.17999	0.542454				32
Q9D067	Nuclear protein MDM1 OS=Mus musculus GN=Mdm1 PE=1 SV=2	Mdm1	4	2	2	2	708	79.6	9.48	Dimethyl [K322]	128048	1024	15703.9	59125	1024	1024	-1.68456	0.541759				0
Q9R1P4	Proteasome subunit alpha type-1 OS=Mus musculus GN=Psma1 PE=1 SV=1	Psma1	29	7	7	21	263	29.5	6.46	Dimethyl [K115;K208;K217;K256]	693486	3.16745e+06	1.04182e+06	2.35667e+06	2.3219e+06	6.6e+06	1.32672	0.541004				203
O08583	THO complex subunit 4 OS=Mus musculus GN=Alyref PE=1 SV=3	Alyref	20	4	4	14	255	26.9	11.15	Acetyl [N-Term];Dimethyl [K80]	1.56403e+06	3.12825e+06	1.76714e+06	1.75718e+06	1.98738e+06	921656	-0.475204	0.539742				289
P63017	Heat shock cognate 71 kDa protein OS=Mus musculus GN=Hspa8 PE=1 SV=1	Hspa8	42	34	19	243	646	70.8	5.52	Dimethyl [K71;K108;K112;K126;K128;K137;K159;K187;K188;K246;K319;K328;K357;K361;K423;K458;K507;K512;K550;K601;K609];K88	7.89565e+07	1.48868e+08	1.26873e+08	6.0439e+07	5.19658e+07	1.24828e+08	-0.642473	0.537975				4726
P28656	Nucleosome assembly protein 1-like 1 OS=Mus musculus GN=Nap1l1 PE=1 SV=2	Nap1l1	10	4	3	11	391	45.3	4.46	Dimethyl [K72;K116]	287312	45200.8	94722.9	332964	22189	53627.2	-0.544835	0.5358				61
Q91WK2	Eukaryotic translation initiation factor 3 subunit H OS=Mus musculus GN=Eif3h PE=1 SV=1	Eif3h	9	3	3	11	352	39.8	6.67	Dimethyl [K24]	524757	972995	671059	377383	640217	731828	-0.318143	0.533958				423
O88286	Protein Wiz OS=Mus musculus GN=Wiz PE=1 SV=2	Wiz	1	2	2	3	1684	184.2	7.01	Dimethyl [K1415]	181063	150897	113873	86254.4	101406	1024	-2.81343	0.531303				41
P99027	60S acidic ribosomal protein P2 OS=Mus musculus GN=Rplp2 PE=1 SV=3	Rplp2	64	6	6	15	115	11.6	4.54	Dimethyl [K41;K49;K94]	2.83008e+06	3.95407e+06	1.46628e+06	2.13122e+06	886191	1.36019e+06	-0.891723	0.526427				183
Q9QXS6	Drebrin OS=Mus musculus GN=Dbn1 PE=1 SV=4	Dbn1	10	6	6	23	706	77.2	4.49	Acetyl [N-Term];Dimethyl [K165;K238;K248]	2.31242e+06	3.36195e+06	2.77899e+06	1.18077e+06	2.59607e+06	2.93006e+06	-0.422092	0.525485				326
P52651	Homeobox protein Rhox5 OS=Mus musculus GN=Rhox5 PE=2 SV=1	Rhox5	17	2	2	4	210	23	6.25		1024	1024	55189.8	1024	318262	235511	3.45772	0.524695				88
Q99JI4	26S proteasome non-ATPase regulatory subunit 6 OS=Mus musculus GN=Psmd6 PE=1 SV=1	Psmd6	13	5	5	6	389	45.5	5.52		137876	668340	78623.2	253452	662055	833457	1.4236	0.524308				24
D3YXK2	Scaffold attachment factor B1 OS=Mus musculus GN=Safb PE=1 SV=2	Safb	8	4	4	4	937	105	5.35		408511	909336	296506	465198	577076	136581	-0.528961	0.521968				24
P51150	Ras-related protein Rab-7a OS=Mus musculus GN=Rab7a PE=1 SV=2	Rab7a	15	3	3	11	207	23.5	6.7	Dimethyl [K21;K157];K48	400327	643904	447929	627685	622961	526190	0.277824	0.517909				159
P41105	60S ribosomal protein L28 OS=Mus musculus GN=Rpl28 PE=1 SV=2	Rpl28	23	5	5	15	137	15.7	12.02	Acetyl [N-Term];Dimethyl [K22;K122;K127];K33	615301	1.64906e+06	691632	1.0245e+06	1.48205e+06	992486	0.367514	0.517259				133
Q8C7E9	Cleavage stimulation factor subunit 2 tau variant OS=Mus musculus GN=Cstf2t PE=1 SV=2	Cstf2t	4	2	1	4	632	65.8	7.25		63881.7	1024	91089	15570	1024	65155.6	-0.840007	0.515803				73
Q8R001	Microtubule-associated protein RP/EB family member 2 OS=Mus musculus GN=Mapre2 PE=1 SV=1	Mapre2	7	2	1	2	326	36.9	5.38		28997.1	1024	1024	86240.2	1024	104238	2.74732	0.514891				0
Q9CR51	V-type proton ATPase subunit G 1 OS=Mus musculus GN=Atp6v1g1 PE=1 SV=3	Atp6v1g1	23	3	3	5	118	13.7	7.97	Acetyl [N-Term];Dimethyl [K16]	124172	211767	111865	82508.2	117572	1024	-2.73669	0.511449				35
Q61701	ELAV-like protein 4 OS=Mus musculus GN=Elavl4 PE=1 SV=1	Elavl4	17	6	2	14	385	42.3	9.38	Dimethyl [K146;K196;K378]	603867	974012	794756	458956	428978	840778	-0.499233	0.510986				240
P08249	Malate dehydrogenase, mitochondrial OS=Mus musculus GN=Mdh2 PE=1 SV=3	Mdh2	22	6	6	8	338	35.6	8.68	Dimethyl [K239]	122837	530374	89951.6	482906	348145	626782	1.38947	0.510704				67
P57776	Elongation factor 1-delta OS=Mus musculus GN=Eef1d PE=1 SV=3	Eef1d	16	3	3	7	281	31.3	5.02	Acetyl [N-Term]	384244	544799	451770	589739	646253	431940	0.266557	0.509539				251
Q9ESV0	ATP-dependent RNA helicase DDX24 OS=Mus musculus GN=Ddx24 PE=1 SV=2	Ddx24	6	4	4	9	857	96.4	9.36	Dimethyl [K121;K567;K708;K720]	343409	331804	288370	342552	316569	228809	-0.135066	0.504197				138
O35465	Peptidyl-prolyl cis-trans isomerase FKBP8 OS=Mus musculus GN=Fkbp8 PE=1 SV=2	Fkbp8	7	2	2	3	402	43.5	5.16		78400.7	85374.7	1024	127970	122798	78286.8	2.49592	0.500636				21
O35127	Protein C10 OS=Mus musculus GN=Grcc10 PE=1 SV=1	Grcc10	23	2	2	4	126	13.2	5.14	Acetyl [N-Term];Dimethyl [K17;K80]	197010	284629	53016.5	134728	192817	1024	-2.26807	0.499544				56
Q3UMC0	Spermatogenesis-associated protein 5 OS=Mus musculus GN=Spata5 PE=1 SV=2	Spata5	6	4	4	4	893	97.2	8.24		143502	144293	70835.1	151141	172779	241059	0.700532	0.49326				50
P54822	Adenylosuccinate lyase OS=Mus musculus GN=Adsl PE=1 SV=2	Adsl	4	2	2	2	484	54.8	7.27		48138	1024	1024	116339	87456	1024	2.56312	0.493055				28
Q5RJG1	Nucleolar protein 10 OS=Mus musculus GN=Nol10 PE=2 SV=1	Nol10	3	2	2	2	687	80	8.19	Dimethyl [K647]	80098.9	204973	151705	43794.4	148083	1024	-2.85032	0.492536				0
Q8K389	CDK5 regulatory subunit-associated protein 2 OS=Mus musculus GN=Cdk5rap2 PE=1 SV=3	Cdk5rap2	1	2	2	2	1822	205.8	5.3	Dimethyl [K493]	161698	1024	114425	64081.3	1024	1024	-2.71312	0.49178				0
Q9CPQ1	Cytochrome c oxidase subunit 6C OS=Mus musculus GN=Cox6c PE=1 SV=3	Cox6c	25	2	2	4	76	8.5	10.14	Acetyl [N-Term];Dimethyl [K9]	471673	725444	48591.3	97904.2	91066.2	82563.7	-1.49914	0.49132				0
P43274	Histone H1.4 OS=Mus musculus GN=Hist1h1e PE=1 SV=2	Hist1h1e	40	18	6	149	219	22	11.11	Acetyl [N-Term];Dimethyl [K17;K106;K109;K110];K21;K22;K34;K46;K63;K64;K75;K90;K97	4.27382e+07	4.29771e+07	3.91601e+07	3.28513e+07	4.49403e+07	1.38499e+07	-0.604881	0.490441				2598
Q8BP47	Asparagine--tRNA ligase, cytoplasmic OS=Mus musculus GN=Nars PE=1 SV=2	Nars	3	2	2	2	559	64.2	5.86		67812	1024	1024	175064	146510	1024	2.84297	0.48872				0
Q9Z110	Delta-1-pyrroline-5-carboxylate synthase OS=Mus musculus GN=Aldh18a1 PE=1 SV=2	Aldh18a1	12	7	7	10	795	87.2	7.55	Dimethyl [K347;K761;K781]	1.98437e+06	1.03759e+07	7.49379e+06	3.18932e+06	8.89941e+06	1.22135e+07	0.389277	0.480803				181
Q9ESX5	H/ACA ribonucleoprotein complex subunit 4 OS=Mus musculus GN=Dkc1 PE=1 SV=4	Dkc1	11	6	6	18	509	57.4	9.28	Acetyl [N-Term];Dimethyl [K11;K12;K494;K495];K57	1.11201e+06	918537	817056	803935	894020	105573	-1.15308	0.479008				401
P70372	ELAV-like protein 1 OS=Mus musculus GN=Elavl1 PE=1 SV=2	Elavl1	27	8	8	23	326	36.1	9.04	Dimethyl [K50;K171;K182;K191]	5.52496e+06	6.68687e+06	4.65542e+06	5.95784e+06	5.37989e+06	3.6111e+06	-0.190467	0.477632				333
Q80VC9	Calmodulin-regulated spectrin-associated protein 3 OS=Mus musculus GN=Camsap3 PE=1 SV=1	Camsap3	2	2	2	2	1252	135.1	8.43	Acetyl [N-Term]	308331	381910	263138	274454	362971	92858.5	-0.581336	0.475122				0
Q6ZQ08	CCR4-NOT transcription complex subunit 1 OS=Mus musculus GN=Cnot1 PE=1 SV=2	Cnot1	1	2	2	2	2375	266.6	7.11	Dimethyl [K1663]	117692	340462	159318	123148	138422	1024	-2.83819	0.474446				45
Q9Z1N5	Spliceosome RNA helicase Ddx39b OS=Mus musculus GN=Ddx39b PE=1 SV=1	Ddx39b	13	6	1	17	428	49	5.67	Dimethyl [K53;K398]	151614	313629	363316	120892	100012	373775	-0.644876	0.474033				130
P07901	Heat shock protein HSP 90-alpha OS=Mus musculus GN=Hsp90aa1 PE=1 SV=4	Hsp90aa1	21	18	10	65	733	84.7	5.01	Dimethyl [K58;K100;K112;K293;K315;K500;K559];K69;K74	2.24784e+06	4.63599e+06	2.30044e+06	5.05664e+06	4.46292e+06	2.76448e+06	0.459951	0.473106				1111
Q3TDN2	FAS-associated factor 2 OS=Mus musculus GN=Faf2 PE=1 SV=2	Faf2	6	2	2	5	445	52.4	5.47	Acetyl [N-Term];Dimethyl [K16]	100115	232527	60467.4	96826.7	290050	179913	0.614595	0.472266				64
P06151	L-lactate dehydrogenase A chain OS=Mus musculus GN=Ldha PE=1 SV=3	Ldha	16	5	5	10	332	36.5	7.74	Dimethyl [K328]	800427	3.16471e+06	1.76407e+06	1.9242e+06	2.38426e+06	3.93698e+06	0.671687	0.468201				136
P07356	Annexin A2 OS=Mus musculus GN=Anxa2 PE=1 SV=2	Anxa2	17	5	5	10	339	38.7	7.69	Acetyl [N-Term];Dimethyl [K10;K115];K47	125016	862043	417096	403448	616661	997831	0.821803	0.466453				45
Q8BVY0	Ribosomal L1 domain-containing protein 1 OS=Mus musculus GN=Rsl1d1 PE=1 SV=1	Rsl1d1	28	16	16	55	452	50.4	9.98	Dimethyl [K176;K177;K187;K206;K308;K325;K331;K342;K363;K367;K375;K392;K410;K411;K421]	6.72382e+06	7.51616e+06	6.43591e+06	5.96532e+06	7.43224e+06	2.65528e+06	-0.488719	0.464327				1019
P08752	Guanine nucleotide-binding protein G(i) subunit alpha-2 OS=Mus musculus GN=Gnai2 PE=1 SV=5	Gnai2	8	2	2	8	355	40.5	5.45		295356	1024	101114	396223	321036	165531	3.14245	0.459827				82
P16546	Spectrin alpha chain, non-erythrocytic 1 OS=Mus musculus GN=Sptan1 PE=1 SV=4	Sptan1	31	69	69	166	2472	284.4	5.33	Dimethyl [K58;K1022;K1110;K1246;K1252;K1288;K1311;K1313;K1326;K137;K1500;K1546;K1580;K1588;K1829;K1911;K1923;K1938;K1939;K1995;K2017;K2127;K214;K2195];K227;K229;K335;K532;K602;K610;K63;K646;K661;K670;K673;K73;K803;K81;K814;K824;K825;K909;K920;K930	2.09231e+07	2.72987e+07	2.63098e+07	1.12416e+07	1.33882e+07	3.31978e+07	-0.529547	0.459784				1895
Q9CZW5	Mitochondrial import receptor subunit TOM70 OS=Mus musculus GN=Tomm70 PE=1 SV=2	Tomm70	4	3	3	7	611	67.5	7.53		221437	254736	146008	237998	215124	105250	-0.204002	0.458995				88
Q9ERU9	E3 SUMO-protein ligase RanBP2 OS=Mus musculus GN=Ranbp2 PE=1 SV=2	Ranbp2	6	13	13	25	3053	340.9	6.18	Dimethyl [K396;K1326;K1330;K1358;K1448;K1993;K2027;K2049];K812	1.98906e+06	1.09911e+06	1.31197e+06	1.12323e+06	1.40237e+06	489800	-0.631452	0.45699				471
Q8C8R3	Ankyrin-2 OS=Mus musculus GN=Ank2 PE=1 SV=2	Ank2	2	7	6	11	3898	426	5.17	Dimethyl [K223;K3323]	309531	110693	253007	161185	101078	253295	-0.356942	0.456516				100
P62307	Small nuclear ribonucleoprotein F OS=Mus musculus GN=Snrpf PE=1 SV=1	Snrpf	24	2	2	6	86	9.7	4.67		300630	640682	333216	512881	527350	573346	0.424245	0.453497				139
Q8BT07	Centrosomal protein of 55 kDa OS=Mus musculus GN=Cep55 PE=1 SV=2	Cep55	5	2	2	3	462	53.9	7.94	Dimethyl [K397]	38244.3	39537.8	1024	23633.1	1024	1024	-1.98846	0.453232				30
Q8BG32	26S proteasome non-ATPase regulatory subunit 11 OS=Mus musculus GN=Psmd11 PE=1 SV=3	Psmd11	17	7	7	21	422	47.4	6.48	Acetyl [N-Term];Dimethyl [K46;K304;K355;K417];K71	1.25389e+06	1.66425e+06	1.39886e+06	1.66828e+06	1.46393e+06	2.76011e+06	0.40247	0.450719				325
P63268	Actin, gamma-enteric smooth muscle OS=Mus musculus GN=Actg2 PE=1 SV=1	Actg2	32	16	1	166	376	41.9	5.48	Dimethyl [K51;K192;K316;K327;K329;K337];K62;K85	46575.5	201945	1024	23958.2	1024	1024	-2.86089	0.449647				2133
Q52KI8	Serine/arginine repetitive matrix protein 1 OS=Mus musculus GN=Srrm1 PE=1 SV=2	Srrm1	4	3	3	4	946	106.8	11.87		192726	364189	166856	206960	291035	57291.9	-0.587635	0.449216				33
P63073	Eukaryotic translation initiation factor 4E OS=Mus musculus GN=Eif4e PE=1 SV=1	Eif4e	12	2	2	3	217	25	6.15	Dimethyl [K206]	190888	546803	444773	180139	273946	1024	-3.28115	0.449002				0
Q3TKT4	Transcription activator BRG1 OS=Mus musculus GN=Smarca4 PE=1 SV=1	Smarca4	5	7	7	12	1613	181.3	8	Dimethyl [K437;K635]	627620	652012	618056	619900	507224	72015.4	-1.1605	0.448218				135
Q60737	Casein kinase II subunit alpha OS=Mus musculus GN=Csnk2a1 PE=1 SV=2	Csnk2a1	7	2	2	3	391	45.1	7.74	Dimethyl [K122]	82496.4	1024	46662.9	51706.1	1024	1024	-2.06133	0.44755				0
P20664	DNA primase small subunit OS=Mus musculus GN=Prim1 PE=1 SV=1	Prim1	5	2	2	3	417	49.3	8.6		106806	94514.7	1024	139811	134359	264848	2.97026	0.443529				44
Q4VBE8	WD repeat-containing protein 18 OS=Mus musculus GN=Wdr18 PE=1 SV=1	Wdr18	4	2	2	3	431	47.2	6.89		131433	154101	106539	186552	130848	279092	0.552879	0.443274				0
Q9CWF2	Tubulin beta-2B chain OS=Mus musculus GN=Tubb2b PE=1 SV=1	Tubb2b	30	12	2	38	445	49.9	4.89	Dimethyl [K19;K336]	46827.9	1024	1024	82200.4	160070	1024	2.70004	0.440946				544
P53994	Ras-related protein Rab-2A OS=Mus musculus GN=Rab2a PE=1 SV=1	Rab2a	19	3	3	4	212	23.5	6.54	Dimethyl [K165]	34348.7	74981.2	80235.1	73024	78715.9	82885.5	0.401709	0.440721				0
Q8R2Q8	Bone marrow stromal antigen 2 OS=Mus musculus GN=Bst2 PE=1 SV=1	Bst2	6	2	2	3	172	19.1	7.34		398604	298578	385555	359101	648099	484801	0.432666	0.440647				0
Q01320	DNA topoisomerase 2-alpha OS=Mus musculus GN=Top2a PE=1 SV=2	Top2a	23	39	39	106	1528	172.7	8.6	Dimethyl [K95;K1067;K1069;K1148;K1156;K1183;K1193;K1226;K1238;K130;K133;K1486;K1488];K175;K250;K264;K275;K277;K286;K335;K396;K465;K479;K511;K519;K528;K578;K654;K655;K722;K727;K734	2.02032e+07	8.60778e+06	1.19453e+07	1.07696e+07	1.10912e+07	5.92229e+06	-0.518049	0.440493				1423
Q8BHD7	Polypyrimidine tract-binding protein 3 OS=Mus musculus GN=Ptbp3 PE=1 SV=1	Ptbp3	6	3	1	6	523	56.7	9.13	Dimethyl [K108;K420]	62009.3	1024	69891.1	81613	93452.9	86112.3	2.40313	0.440483				82
Q9CQI7	U2 small nuclear ribonucleoprotein B'' OS=Mus musculus GN=Snrpb2 PE=1 SV=1	Snrpb2	10	3	1	4	225	25.3	9.72	Dimethyl [K57;K211];K93	229465	315870	196200	313843	301915	216254	0.175661	0.440218				59
O54946	DnaJ homolog subfamily B member 6 OS=Mus musculus GN=Dnajb6 PE=1 SV=4	Dnajb6	5	2	2	6	365	39.8	9.36	Dimethyl [K226]	509908	1.46672e+06	531004	791034	1.18964e+06	1.97902e+06	0.743143	0.438991				120
P61979	Heterogeneous nuclear ribonucleoprotein K OS=Mus musculus GN=Hnrnpk PE=1 SV=1	Hnrnpk	27	13	13	47	463	50.9	5.54	Dimethyl [K198;K219;K396;K405;K422]	4.9141e+06	1.32382e+07	4.32919e+06	4.64388e+06	7.32003e+06	4.30133e+06	-0.315232	0.438694				754
P62858	40S ribosomal protein S28 OS=Mus musculus GN=Rps28 PE=1 SV=1	Rps28	22	2	2	2	69	7.8	10.7		156600	1024	48459.7	105392	1024	1024	-2.04527	0.435688				40
Q8BL97	Serine/arginine-rich splicing factor 7 OS=Mus musculus GN=Srsf7 PE=1 SV=1	Srsf7	13	4	4	14	267	30.8	11.9	Dimethyl [K53]	1.42178e+06	4.68969e+06	2.90182e+06	1.76775e+06	1.36574e+06	1.87377e+06	-0.69887	0.43454				147
P62717	60S ribosomal protein L18a OS=Mus musculus GN=Rpl18a PE=1 SV=1	Rpl18a	14	3	3	5	176	20.7	10.71		988223	1.45449e+06	687646	1.22042e+06	1.3299e+06	878153	0.176024	0.432329				41
P84099	60S ribosomal protein L19 OS=Mus musculus GN=Rpl19 PE=1 SV=1	Rpl19	14	4	4	11	196	23.5	11.47	Dimethyl [K20;K21]	1.59001e+06	2.55186e+06	1.48918e+06	2.37275e+06	2.1094e+06	2.77973e+06	0.401079	0.430628				96
P62996	Transformer-2 protein homolog beta OS=Mus musculus GN=Tra2b PE=1 SV=1	Tra2b	9	3	3	7	288	33.6	11.25	Dimethyl [K197]	1.13287e+06	2.15389e+06	1.50044e+06	1.32666e+06	1.5064e+06	961330	-0.310104	0.42995				26
P59999	Actin-related protein 2/3 complex subunit 4 OS=Mus musculus GN=Arpc4 PE=1 SV=3	Arpc4	24	4	4	10	168	19.7	8.43	Acetyl [N-Term];Dimethyl [K35;K166]	642133	1.51417e+06	1.40717e+06	470811	399359	1.62798e+06	-0.720069	0.429681				78
P15864	Histone H1.2 OS=Mus musculus GN=Hist1h1c PE=1 SV=2	Hist1h1c	44	19	6	136	212	21.3	11	Acetyl [N-Term];Dimethyl [K17;K106;K109;K110;K159;K160;K168];K21;K22;K34;K46;K63;K64;K75;K97	3.51963e+07	3.70904e+07	3.27462e+07	2.71e+07	4.22516e+07	1.22086e+07	-0.537532	0.428495				2865
P68510	14-3-3 protein eta OS=Mus musculus GN=Ywhah PE=1 SV=2	Ywhah	20	5	2	14	246	28.2	4.89	Acetyl [N-Term];Dimethyl [K50;K69]	41926.2	409405	101599	1024	74782.9	244964	-2.17954	0.427694				154
P35980	60S ribosomal protein L18 OS=Mus musculus GN=Rpl18 PE=1 SV=3	Rpl18	34	7	7	21	188	21.6	11.78	Dimethyl [K49;K132]	4.98803e+06	7.16985e+06	4.6935e+06	5.42982e+06	5.77894e+06	3.84001e+06	-0.159419	0.425126				378
G5E8K5	Ankyrin-3 OS=Mus musculus GN=Ank3 PE=1 SV=1	Ank3	1	2	1	2	1961	213.9	6.7		31060.4	1024	40504.7	22742	1024	1024	-1.91851	0.424868				22
Q61316	Heat shock 70 kDa protein 4 OS=Mus musculus GN=Hspa4 PE=1 SV=1	Hspa4	7	5	4	8	841	94.1	5.24	Dimethyl [K84;K765]	155331	882774	503154	440214	567563	1.51694e+06	0.819229	0.422832				39
P48678	Prelamin-A/C OS=Mus musculus GN=Lmna PE=1 SV=2	Lmna	60	43	42	174	665	74.2	6.98	Dimethyl [K32;K108;K135;K144;K155;K171;K180;K181;K201;K208;K219;K233;K260;K261;K311;K366;K450;K457;K599];K90;K97	4.33843e+07	3.05294e+07	3.30825e+07	3.58029e+07	3.38504e+07	2.11209e+07	-0.258507	0.422567				2718
P10922	Histone H1.0 OS=Mus musculus GN=H1f0 PE=2 SV=4	H1f0	36	10	10	43	194	20.8	10.9	Acetyl [N-Term;Dimethyl [K12;K14;K59;K69;K82;K85];N-Term]	2.1439e+07	2.1684e+07	1.87732e+07	2.07423e+07	2.05547e+07	6.188e+06	-0.575316	0.421777				570
Q5SSI6	U3 small nucleolar RNA-associated protein 18 homolog OS=Mus musculus GN=Utp18 PE=1 SV=1	Utp18	14	6	6	14	552	61.2	8.78	Dimethyl [K78;K460;K463;K538]	728346	659040	342416	672552	790943	1.03288e+06	0.58036	0.421432				194
Q9CW03	Structural maintenance of chromosomes protein 3 OS=Mus musculus GN=Smc3 PE=1 SV=2	Smc3	2	2	2	4	1217	141.5	7.18	Dimethyl [K684;K695;K956]	145328	1024	73534.3	154887	109490	99031	2.4206	0.421008				41
Q6P4T2	U5 small nuclear ribonucleoprotein 200 kDa helicase OS=Mus musculus GN=Snrnp200 PE=1 SV=1	Snrnp200	2	5	5	8	2136	244.4	6.06	Dimethyl [K479]	226802	598431	183865	606297	559232	214946	0.515395	0.420278				47
Q62418	Drebrin-like protein OS=Mus musculus GN=Dbnl PE=1 SV=2	Dbnl	9	3	3	7	436	48.7	4.92		680817	903201	917724	139399	177227	1.79487e+06	-1.22325	0.419803				70
Q01768	Nucleoside diphosphate kinase B OS=Mus musculus GN=Nme2 PE=1 SV=1	Nme2	34	4	4	8	152	17.4	7.5	Dimethyl [K12]	110768	903099	1.43201e+06	946276	973840	1.54656e+06	1.10485	0.417462				115
Q6ZWN5	40S ribosomal protein S9 OS=Mus musculus GN=Rps9 PE=1 SV=3	Rps9	10	3	3	3	194	22.6	10.65	Dimethyl [K139]	883749	1.53742e+06	820285	1.06874e+06	796739	578943	-0.392275	0.412653				26
Q64522	Histone H2A type 2-B OS=Mus musculus GN=Hist2h2ab PE=1 SV=3	Hist2h2ab	12	2	1	16	130	14	10.89		458161	306459	276248	397215	248656	1024	-2.86103	0.412295				133
P62855	40S ribosomal protein S26 OS=Mus musculus GN=Rps26 PE=1 SV=3	Rps26	24	3	3	7	115	13	11	Dimethyl [K82]	950049	1.04555e+06	926558	645737	2.77356e+06	2.1246e+06	0.682553	0.411801				50
Q9Z1G4	V-type proton ATPase 116 kDa subunit a isoform 1 OS=Mus musculus GN=Atp6v0a1 PE=1 SV=3	Atp6v0a1	2	2	2	3	839	96.4	6.76	Dimethyl [K129]	71153.6	1024	94526.9	50323.7	1024	92600.3	-0.176468	0.409599				45
Q9WV32	Actin-related protein 2/3 complex subunit 1B OS=Mus musculus GN=Arpc1b PE=1 SV=4	Arpc1b	12	4	4	12	372	41	8.35	Dimethyl [K82;K326;K339;K367]	611103	1.45647e+06	1.26133e+06	388500	498517	1.64262e+06	-0.606403	0.408934				163
Q91YU8	Suppressor of SWI4 1 homolog OS=Mus musculus GN=Ppan PE=1 SV=2	Ppan	9	4	4	7	470	52.7	10.32	Dimethyl [K285;K407;K441]	941775	991146	809510	839868	1.04823e+06	329292	-0.460706	0.407639				89
P97452	Ribosome biogenesis protein BOP1 OS=Mus musculus GN=Bop1 PE=1 SV=1	Bop1	6	3	3	4	732	82.5	6.28		122994	105917	142048	136556	74081.1	1024	-2.49363	0.403656				40
Q6P5D8	Structural maintenance of chromosomes flexible hinge domain-containing protein 1 OS=Mus musculus GN=Smchd1 PE=1 SV=2	Smchd1	2	4	4	5	2007	225.5	7.24	Acetyl [N-Term]	153138	132553	89041.7	135315	120871	1024	-2.25127	0.40331				68
Q9JIH2	Nuclear pore complex protein Nup50 OS=Mus musculus GN=Nup50 PE=1 SV=3	Nup50	9	3	3	4	466	49.5	6.24	Dimethyl [K126;K127]	220857	1024	1024	289013	280941	1024	2.82931	0.40265				74
P08113	Endoplasmin OS=Mus musculus GN=Hsp90b1 PE=1 SV=2	Hsp90b1	10	9	7	20	802	92.4	4.82		946763	2.59597e+06	1.51027e+06	1.8079e+06	2.32635e+06	1.79107e+06	0.340354	0.400954				278
Q8CGC6	RNA-binding protein 28 OS=Mus musculus GN=Rbm28 PE=1 SV=4	Rbm28	7	5	5	8	750	84.2	9.54	Dimethyl [K162;K192;K396;K729]	630166	509927	562699	545365	547095	120012	-0.778731	0.399917				111
Q9CZ91	Serum response factor-binding protein 1 OS=Mus musculus GN=Srfbp1 PE=1 SV=1	Srfbp1	13	4	4	10	441	48.7	9.54	Dimethyl [K96;K242;K435]	446227	443506	418524	349597	436565	1024	-3.0166	0.399898				148
P62137	Serine/threonine-protein phosphatase PP1-alpha catalytic subunit OS=Mus musculus GN=Ppp1ca PE=1 SV=1	Ppp1ca	29	7	4	18	330	37.5	6.33	Acetyl [N-Term];Dimethyl [K6;K141;K26;K260]	1.53226e+06	2.45396e+06	1.96451e+06	921217	1.36648e+06	2.53563e+06	-0.403506	0.390685				263
Q9CQJ4	E3 ubiquitin-protein ligase RING2 OS=Mus musculus GN=Rnf2 PE=1 SV=1	Rnf2	8	2	2	2	336	37.6	6.84	Acetyl [N-Term];Dimethyl [K112]	77596.2	1024	1024	88002.3	98039.4	1024	2.25421	0.390461				48
P47757	F-actin-capping protein subunit beta OS=Mus musculus GN=Capzb PE=1 SV=3	Capzb	16	3	3	10	277	31.3	5.74	Acetyl [N-Term];Dimethyl [K199;K235]	398460	905095	968059	373011	432262	1.01324e+06	-0.365188	0.387011				207
P49312	Heterogeneous nuclear ribonucleoprotein A1 OS=Mus musculus GN=Hnrnpa1 PE=1 SV=2	Hnrnpa1	38	14	14	103	320	34.2	9.23	Acetyl [N-Term];Dimethyl [K3;K105;K106;K113;K130;K15;K179;K298];K8	1.60425e+07	4.10143e+07	1.99522e+07	1.97902e+07	2.39885e+07	1.37529e+07	-0.335906	0.385228				1563
P43276	Histone H1.5 OS=Mus musculus GN=Hist1h1b PE=1 SV=2	Hist1h1b	39	19	14	127	223	22.6	10.92	Acetyl [N-Term];Dimethyl [K17;K106;K109;K110];K21;K34;K46;K63;K64;K75;K90;K97	1.08283e+08	1.10763e+08	1.0085e+08	9.77484e+07	1.19589e+08	3.33792e+07	-0.544081	0.383893				2775
Q3UW53	Protein Niban OS=Mus musculus GN=Fam129a PE=1 SV=2	Fam129a	2	2	2	3	926	102.6	4.78		57986.1	193091	1024	96646.7	129899	82549.6	2.16603	0.383083				0
Q9JJ89	Coiled-coil domain-containing protein 86 OS=Mus musculus GN=Ccdc86 PE=1 SV=2	Ccdc86	4	2	2	4	426	46.5	9.64		418711	429689	482541	375595	437400	1024	-3.0038	0.38277				28
Q61584	Fragile X mental retardation syndrome-related protein 1 OS=Mus musculus GN=Fxr1 PE=1 SV=2	Fxr1	4	3	3	5	677	76.2	6.98	Acetyl [N-Term];Dimethyl [K310]	585748	906703	603999	473929	427045	705713	-0.389104	0.382757				40
Q9CR62	Mitochondrial 2-oxoglutarate/malate carrier protein OS=Mus musculus GN=Slc25a11 PE=1 SV=3	Slc25a11	8	2	2	2	314	34.1	9.94		36621.4	56701.4	1024	81776.6	57140	1024	0.39004	0.37972				34
Q9CYH6	Ribosome biogenesis regulatory protein homolog OS=Mus musculus GN=Rrs1 PE=1 SV=1	Rrs1	12	5	5	11	365	41.5	10.77	Dimethyl [K265;K266]	1.34614e+06	932033	1.02229e+06	1.27064e+06	975323	327563	-0.553245	0.379227				202
Q3TWW8	Serine/arginine-rich splicing factor 6 OS=Mus musculus GN=Srsf6 PE=1 SV=1	Srsf6	18	6	6	16	339	39	11.46	Dimethyl [K34;K165]	1.43205e+06	9.81791e+06	4.66756e+06	1.64926e+06	2.10134e+06	3.97418e+06	-0.750794	0.375858				106
P70670	Nascent polypeptide-associated complex subunit alpha, muscle-specific form OS=Mus musculus GN=Naca PE=1 SV=2	Naca	1	2	2	4	2187	220.4	9.35	Dimethyl [K2099;K2114]	163672	110545	1024	133793	137732	67983.8	2.02644	0.37511				47
Q9JMG7	Hepatoma-derived growth factor-related protein 3 OS=Mus musculus GN=Hdgfrp3 PE=1 SV=2	Hdgfrp3	5	2	2	3	202	22.4	8.4	Dimethyl [K10;K18]	84509.5	1.914e+06	1.10838e+06	61172.3	57226.6	1.48588e+06	-1.70238	0.37453				45
P62264	40S ribosomal protein S14 OS=Mus musculus GN=Rps14 PE=1 SV=3	Rps14	42	6	6	15	151	16.3	10.05	Dimethyl [K86;K106];K96	1.34092e+06	1.89956e+06	1.29871e+06	2.39173e+06	3.25338e+06	982936	0.403067	0.37424				210
P62984	Ubiquitin-60S ribosomal protein L40 OS=Mus musculus GN=Uba52 PE=1 SV=2	Uba52	64	12	1	218	128	14.7	9.83	Acetyl [N-Term];Dimethyl [K6;K27;K29;K33;K63]	5205.24	1024	1024	122622	1024	1024	1.51937	0.374019				3191
P05213	Tubulin alpha-1B chain OS=Mus musculus GN=Tuba1b PE=1 SV=2	Tuba1b	36	12	1	51	451	50.1	5.06	Dimethyl [K60;K280;K352;K370]	55029.6	1024	1024	62837.4	1024	1024	0.0638053	0.374019				515
P68369	Tubulin alpha-1A chain OS=Mus musculus GN=Tuba1a PE=1 SV=1	Tuba1a	36	12	1	51	451	50.1	5.06	Dimethyl [K60;K280;K352;K370]	83277.8	1024	1024	95050.9	1024	1024	0.0635897	0.374019				496
P29387	Guanine nucleotide-binding protein subunit beta-4 OS=Mus musculus GN=Gnb4 PE=1 SV=4	Gnb4	14	4	1	18	340	37.4	6.16	Dimethyl [K89]	26217.6	1024	1024	41632.9	1024	1024	0.222396	0.374019				252
Q9CXY6	Interleukin enhancer-binding factor 2 OS=Mus musculus GN=Ilf2 PE=1 SV=1	Ilf2	4	2	2	3	390	43	5.26	Dimethyl [K45;K59]	53707	1024	1024	373322	1024	1024	0.932412	0.374019				53
P10852	4F2 cell-surface antigen heavy chain OS=Mus musculus GN=Slc3a2 PE=1 SV=1	Slc3a2	6	2	2	3	526	58.3	5.91	Dimethyl [K487]	124988	1024	1024	149350	1024	1024	0.0856368	0.374019				52
Q7TSG1	Centrosomal protein of 120 kDa OS=Mus musculus GN=Cep120 PE=1 SV=1	Cep120	3	2	2	2	988	112.5	5.94	Dimethyl [K564]	77990.4	1024	1024	13982.4	1024	1024	-0.826561	0.374019				37
Q6DVA0	LEM domain-containing protein 2 OS=Mus musculus GN=Lemd2 PE=1 SV=1	Lemd2	5	2	2	2	511	57.5	9.01	Acetyl [N-Term]	41158.2	1024	1024	30004.4	1024	1024	-0.152002	0.374019				37
Q9D8U8	Sorting nexin-5 OS=Mus musculus GN=Snx5 PE=1 SV=1	Snx5	8	2	2	2	404	46.8	6.62	Acetyl [N-Term]	11822.6	1024	1024	46981.2	1024	1024	0.663511	0.374019				35
Q60973	Histone-binding protein RBBP7 OS=Mus musculus GN=Rbbp7 PE=1 SV=1	Rbbp7	8	2	1	5	425	47.8	5.05	Dimethyl [K21;K375]	44426	1024	1024	196238	1024	1024	0.714375	0.374019				33
P04184	Thymidine kinase, cytosolic OS=Mus musculus GN=Tk1 PE=1 SV=3	Tk1	18	2	2	2	233	25.8	8.59	Acetyl [N-Term]	13973.7	1024	1024	97554.7	1024	1024	0.934497	0.374019				19
P35601	Replication factor C subunit 1 OS=Mus musculus GN=Rfc1 PE=1 SV=2	Rfc1	3	3	3	3	1131	125.9	9.33	Dimethyl [K684]	75139.7	76663.1	134583	65625.5	88891.2	1024	-2.33998	0.371992				0
Q8CJF7	Protein ELYS OS=Mus musculus GN=Ahctf1 PE=1 SV=1	Ahctf1	4	6	6	7	2243	247.5	6.55	Dimethyl [K2013;K2022;K2208]	341114	181453	164004	358954	176765	1024	-2.42919	0.371093				84
A2APB8	Targeting protein for Xklp2 OS=Mus musculus GN=Tpx2 PE=1 SV=1	Tpx2	6	4	4	7	745	85.8	9.38	Dimethyl [K58;K739]	312103	112415	225697	166279	181840	35009.1	-0.96772	0.370312				50
Q9Z1Q9	Valine--tRNA ligase OS=Mus musculus GN=Vars PE=1 SV=1	Vars	5	5	5	11	1263	140.1	7.77	Dimethyl [K137;K1241];K417	281550	760314	275662	366105	636497	456189	0.283051	0.367446				105
P60843	Eukaryotic initiation factor 4A-I OS=Mus musculus GN=Eif4a1 PE=1 SV=1	Eif4a1	27	8	3	20	406	46.1	5.48	Dimethyl [K82;K118;K369;K381]	246092	154181	173780	221336	421321	192643	0.482001	0.366041				232
Q8VDW0	ATP-dependent RNA helicase DDX39A OS=Mus musculus GN=Ddx39a PE=1 SV=1	Ddx39a	13	6	1	17	427	49	5.68	Dimethyl [K52]	81488.2	253464	114358	62547.9	106644	141645	-0.440628	0.365227				124
Q99K90	TGF-beta-activated kinase 1 and MAP3K7-binding protein 2 OS=Mus musculus GN=Tab2 PE=1 SV=1	Tab2	5	2	2	3	693	76.4	8.59		52851.1	71033.7	81042.5	49249.2	81400.3	1024	-2.07056	0.364849				56
Q6P8I4	PEST proteolytic signal-containing nuclear protein OS=Mus musculus GN=Pcnp PE=1 SV=1	Pcnp	16	2	2	2	178	19	7.49		311663	161353	1024	105397	164354	1024	-0.512522	0.363971				0
Q60900	ELAV-like protein 3 OS=Mus musculus GN=Elavl3 PE=1 SV=1	Elavl3	11	4	1	12	367	39.5	9.28	Dimethyl [K69;K134;K184;K360]	51444.8	1024	18992.5	54112.4	1024	1024	-1.38007	0.363784				196
P84104	Serine/arginine-rich splicing factor 3 OS=Mus musculus GN=Srsf3 PE=1 SV=1	Srsf3	15	3	3	11	164	19.3	11.65	Dimethyl [K11;K23]	1.24642e+06	3.83321e+06	2.29716e+06	1.65409e+06	1.98887e+06	1.44801e+06	-0.401379	0.363017				161
Q6ZQ58	La-related protein 1 OS=Mus musculus GN=Larp1 PE=1 SV=3	Larp1	2	2	2	2	1072	121.1	8.79		171702	1024	125148	158090	204374	122732	2.49786	0.36266				0
Q8BMS1	Trifunctional enzyme subunit alpha, mitochondrial OS=Mus musculus GN=Hadha PE=1 SV=1	Hadha	7	5	5	6	763	82.6	9.14	Dimethyl [K303;K326]	466135	221598	210761	443299	258440	1024	-2.51194	0.362374				71
O70318	Band 4.1-like protein 2 OS=Mus musculus GN=Epb41l2 PE=1 SV=2	Epb41l2	6	5	4	7	988	109.9	5.43	Acetyl [N-Term];Dimethyl [K229;K885]	451286	765857	660179	478443	712496	1.58606e+06	0.414877	0.361615				74
Q9JI13	Something about silencing protein 10 OS=Mus musculus GN=Utp3 PE=1 SV=1	Utp3	10	3	3	5	469	53.4	5.54		366811	284751	253842	352685	301882	95173.3	-0.462557	0.361139				48
O88291	DBIRD complex subunit ZNF326 OS=Mus musculus GN=Znf326 PE=1 SV=1	Znf326	8	4	4	9	580	65.2	5.19	Acetyl [N-Term]	329771	1024	275176	483433	548577	166702	2.9647	0.36013				93
Q9JJT0	RNA 3'-terminal phosphate cyclase-like protein OS=Mus musculus GN=Rcl1 PE=2 SV=1	Rcl1	11	3	3	3	373	40.8	9.26	Acetyl [N-Term];Dimethyl [K31;K153]	159149	1024	95110.1	179243	120219	75720.4	2.23931	0.359832				66
P57784	U2 small nuclear ribonucleoprotein A' OS=Mus musculus GN=Snrpa1 PE=1 SV=2	Snrpa1	15	3	3	3	255	28.3	8.62		112244	309483	228184	139522	284777	1024	-2.53534	0.359004				26
Q6PDQ2	Chromodomain-helicase-DNA-binding protein 4 OS=Mus musculus GN=Chd4 PE=1 SV=1	Chd4	1	2	2	2	1915	217.6	5.81		190301	85725.2	101019	140891	128124	1024	-2.15941	0.357812				22
Q3THW5	Histone H2A.V OS=Mus musculus GN=H2afv PE=1 SV=3	H2afv	31	4	2	36	128	13.5	10.58	Dimethyl [K102;K116]	7.61245e+06	4.01507e+06	5.47162e+06	5.52715e+06	5.16642e+06	2.37058e+06	-0.434938	0.357758				613
P50580	Proliferation-associated protein 2G4 OS=Mus musculus GN=Pa2g4 PE=1 SV=3	Pa2g4	21	7	7	18	394	43.7	6.86	Acetyl [N-Term];Dimethyl [K158;K172;K210;K320]	258922	2.64828e+06	1.42434e+06	1.17122e+06	1.30695e+06	4.53562e+06	0.943195	0.354577				151
P02089	Hemoglobin subunit beta-2 OS=Mus musculus GN=Hbb-b2 PE=1 SV=2	Hbb-b2	22	3	3	15	147	15.9	8.05		414406	3.1385e+06	2.72768e+06	390017	1.17357e+06	2.97894e+06	-0.459849	0.354521				96
Q9D666	SUN domain-containing protein 1 OS=Mus musculus GN=Sun1 PE=1 SV=2	Sun1	9	5	5	7	913	101.9	6.81	Dimethyl [K840]	415137	185376	253135	209898	415797	1024	-2.58934	0.350725				90
P17095	High mobility group protein HMG-I/HMG-Y OS=Mus musculus GN=Hmga1 PE=1 SV=4	Hmga1	34	2	2	5	107	11.6	10.32	Dimethyl [K15;K18;K31;K46;K55]	541068	79393.6	100093	274718	231598	428513	0.888221	0.349559				21
P97310	DNA replication licensing factor MCM2 OS=Mus musculus GN=Mcm2 PE=1 SV=3	Mcm2	9	7	7	12	904	102	5.72	Acetyl [N-Term];Dimethyl [K462;K505;K728]	365720	1.14434e+06	609652	440662	568573	495222	-0.34669	0.349368				244
Q8BFY9	Transportin-1 OS=Mus musculus GN=Tnpo1 PE=1 SV=2	Tnpo1	3	2	2	2	898	102.3	4.98		140834	83971.2	100486	91795.7	149408	1024	-2.13428	0.348698				38
Q6NS46	Protein RRP5 homolog OS=Mus musculus GN=Pdcd11 PE=1 SV=2	Pdcd11	5	9	9	18	1862	207.6	8.75	Acetyl [N-Term];Dimethyl [K504;K1094;K1265;K1784];K515;K603	1.67804e+06	666716	1.18093e+06	797667	1.14984e+06	287011	-0.775794	0.348343				241
P62259	14-3-3 protein epsilon OS=Mus musculus GN=Ywhae PE=1 SV=1	Ywhae	16	4	2	16	255	29.2	4.74	Acetyl [N-Term];Dimethyl [K12;K153];K50	197194	983906	442763	156218	349438	560453	-0.496495	0.345237				185
Q8K019	Bcl-2-associated transcription factor 1 OS=Mus musculus GN=Bclaf1 PE=1 SV=2	Bclaf1	7	4	4	5	919	105.9	9.99	Dimethyl [K188;K204;K578]	359622	772495	289551	457768	503963	186572	-0.300719	0.344987				79
Q9QYC0	Alpha-adducin OS=Mus musculus GN=Add1 PE=1 SV=2	Add1	5	2	2	7	735	80.6	5.9	Dimethyl [K543]	219300	234344	267322	108188	142701	370572	-0.421277	0.344816				44
Q64475	Histone H2B type 1-B OS=Mus musculus GN=Hist1h2bb PE=1 SV=3	Hist1h2bb	59	10	4	90	126	13.9	10.32	Dimethyl [K35;K109;K117;K121];K44;K47;K58	3.36685e+08	2.29501e+08	2.77964e+08	3.09121e+08	2.60121e+08	1.05046e+08	-0.448807	0.344021				1208
Q9D2U9	Histone H2B type 3-A OS=Mus musculus GN=Hist3h2ba PE=1 SV=3	Hist3h2ba	57	9	3	70	126	14	10.37	Dimethyl [K35;K109;K117;K121];K44;K47;K58	3.5138e+06	2.41875e+06	3.35893e+06	2.98783e+06	2.96795e+06	935457	-0.594329	0.343787				1072
P35979	60S ribosomal protein L12 OS=Mus musculus GN=Rpl12 PE=1 SV=2	Rpl12	55	7	7	24	165	17.8	9.42	Dimethyl [K31;K130];K40;K83	3.56726e+06	6.214e+06	3.50567e+06	4.46727e+06	5.34134e+06	4.89039e+06	0.195505	0.343608				560
P62960	Nuclease-sensitive element-binding protein 1 OS=Mus musculus GN=Ybx1 PE=1 SV=3	Ybx1	66	10	8	25	322	35.7	9.88	Acetyl [N-Term];Dimethyl [K79;K135;K168;K262];K90;K91	1.1332e+06	1.82277e+06	1.04844e+06	1.26867e+06	1.58613e+06	757460	-0.168902	0.343246				340
Q8BGA5	KRR1 small subunit processome component homolog OS=Mus musculus GN=Krr1 PE=2 SV=1	Krr1	11	4	4	9	380	43.5	9.79	Dimethyl [K145;K229;K366]	788970	321791	544560	774071	458251	1024	-2.85741	0.342673				95
Q9DB85	Ribosomal RNA-processing protein 8 OS=Mus musculus GN=Rrp8 PE=1 SV=1	Rrp8	10	3	3	4	457	51	9.76	Dimethyl [K132;K307]	132532	275818	77472.6	200644	226120	1024	-1.97657	0.342415				51
P60122	RuvB-like 1 OS=Mus musculus GN=Ruvbl1 PE=1 SV=1	Ruvbl1	13	5	5	15	456	50.2	6.42	Dimethyl [K33;K57;K76]	881042	1.22976e+06	877491	1.08576e+06	1.17898e+06	910892	0.0981592	0.341614				257
Q9QY81	Nuclear pore membrane glycoprotein 210 OS=Mus musculus GN=Nup210 PE=1 SV=2	Nup210	3	4	4	5	1886	204	6.65	Dimethyl [K138]	233806	129182	136207	233527	170743	1024	-2.21825	0.340727				59
Q8R1B4	Eukaryotic translation initiation factor 3 subunit C OS=Mus musculus GN=Eif3c PE=1 SV=1	Eif3c	4	3	3	4	911	105.5	5.78	Dimethyl [K88]	147898	163174	178992	194162	167848	1024	-2.33871	0.340083				0
Q8VDD5	Myosin-9 OS=Mus musculus GN=Myh9 PE=1 SV=4	Myh9	27	58	42	130	1960	226.2	5.66	Acetyl [N-Term];Dimethyl [K8;K1014;K1016;K1234;K1240;K1246;K1248;K1249;K1260;K1352;K14;K1441;K1442;K1444;K1445;K1454;K1525;K1669;K1716;K1724;K180;K1828;K1862;K1867;K1937;K1950;K1957];K199;K225;K299;K373;K540;K545;K576;K651;K656;K682;K731;K910;K938;K974;K975;K989	8.66231e+06	8.54875e+06	7.96269e+06	7.57502e+06	9.5451e+06	5.8416e+06	-0.160449	0.339579				1215
Q7TND5	Ribosome production factor 1 OS=Mus musculus GN=Rpf1 PE=2 SV=2	Rpf1	7	2	2	5	349	40	9.99	Dimethyl [K19;K44]	64169.7	104227	77510.7	78258.9	111132	1024	-1.9544	0.338826				93
Q99KJ8	Dynactin subunit 2 OS=Mus musculus GN=Dctn2 PE=1 SV=3	Dctn2	7	3	3	4	402	44.1	5.26	Dimethyl [K140;K156;K185]	211185	633844	512109	204067	267636	556584	-0.391057	0.33875				25
Q91ZW3	SWI/SNF-related matrix-associated actin-dependent regulator of chromatin subfamily A member 5 OS=Mus musculus GN=Smarca5 PE=1 SV=1	Smarca5	18	16	16	41	1051	121.6	8.15	Dimethyl [K82;K111;K159;K263;K417;K551;K643;K664;K786;K846;K854;K898;K965]	4.04368e+06	2.08367e+06	2.46091e+06	2.77929e+06	2.60558e+06	1.64287e+06	-0.26715	0.336468				352
P49717	DNA replication licensing factor MCM4 OS=Mus musculus GN=Mcm4 PE=1 SV=1	Mcm4	3	2	2	7	862	96.7	7.2	Dimethyl [K857]	136382	336599	252119	173160	99119.7	207883	-0.565891	0.336279				187
Q9CRB2	H/ACA ribonucleoprotein complex subunit 2 OS=Mus musculus GN=Nhp2 PE=1 SV=1	Nhp2	18	2	2	9	153	17.2	8.41	Dimethyl [K121]	454418	327755	216339	365712	568041	1024	-2.41429	0.335536				177
Q6DYE8	Ectonucleotide pyrophosphatase/phosphodiesterase family member 3 OS=Mus musculus GN=Enpp3 PE=1 SV=2	Enpp3	3	2	2	4	874	98.6	6.52	Dimethyl [K91;K864]	180948	238098	292691	161549	91024.2	343925	-0.439377	0.334801				61
P68372	Tubulin beta-4B chain OS=Mus musculus GN=Tubb4b PE=1 SV=1	Tubb4b	27	10	2	28	445	49.8	4.89	Dimethyl [K58;K174;K336]	50674.2	312420	58608	308311	26119.9	1024	-2.27134	0.334298				366
Q8VEM8	Phosphate carrier protein, mitochondrial OS=Mus musculus GN=Slc25a3 PE=1 SV=1	Slc25a3	11	4	4	5	357	39.6	9.26		977046	1.65417e+06	861345	1.75172e+06	2.10895e+06	698601	0.296857	0.332588				53
Q6IRU5	Clathrin light chain B OS=Mus musculus GN=Cltb PE=1 SV=1	Cltb	8	2	2	4	229	25.2	4.63	Dimethyl [K122;K204]	272130	438570	404365	213140	306831	479586	-0.207242	0.332399				35
Q70IV5	Synemin OS=Mus musculus GN=Synm PE=1 SV=2	Synm	3	4	4	5	1561	173.1	5.12		206463	1024	214577	150440	146842	198823	2.19907	0.328401				26
P45591	Cofilin-2 OS=Mus musculus GN=Cfl2 PE=1 SV=1	Cfl2	14	2	1	7	166	18.7	7.88	Acetyl [N-Term];Dimethyl [K13;K92]	23555.8	187671	179103	27422.3	52623.8	169769	-0.564123	0.326441				188
Q9WV70	Nucleolar complex protein 2 homolog OS=Mus musculus GN=Noc2l PE=1 SV=2	Noc2l	4	3	3	4	747	85.4	5.97	Dimethyl [K79;K650];K87	384911	1024	137101	290286	337818	109684	2.54565	0.324253				24
Q8R3C6	Probable RNA-binding protein 19 OS=Mus musculus GN=Rbm19 PE=1 SV=1	Rbm19	7	5	5	8	952	106	6.57	Dimethyl [K156;K494;K739]	229452	1024	146177	236386	156357	92480.4	2.21231	0.324238				159
P80316	T-complex protein 1 subunit epsilon OS=Mus musculus GN=Cct5 PE=1 SV=1	Cct5	5	2	2	4	541	59.6	6.02	Dimethyl [K210;K214]	140297	1024	67799.9	165364	14780.7	45847	1.17471	0.320332				51
Q69Z99	Zinc finger protein 512 OS=Mus musculus GN=Znf512 PE=2 SV=2	Znf512	7	3	3	3	562	63.9	9.51		325089	262463	245461	344540	413008	1024	-2.38908	0.320252				41
P47963	60S ribosomal protein L13 OS=Mus musculus GN=Rpl13 PE=1 SV=3	Rpl13	40	10	10	28	211	24.3	11.55	Dimethyl [K32;K105;K136;K145;K174;K177;K200;K209]	4.88646e+06	7.68594e+06	5.48273e+06	6.95667e+06	7.9205e+06	5.16415e+06	0.155538	0.318203				250
Q64674	Spermidine synthase OS=Mus musculus GN=Srm PE=1 SV=1	Srm	10	2	2	2	302	34	5.5	Acetyl [N-Term]	33126.4	1024	55246.1	49267.8	1024	53145.1	0.172243	0.317394				46
Q9D903	Probable rRNA-processing protein EBP2 OS=Mus musculus GN=Ebna1bp2 PE=2 SV=1	Ebna1bp2	26	6	6	8	306	34.7	10.08	Dimethyl [K54;K209;K218];K93;K94	440200	228990	265472	490590	234819	70135.1	-0.575911	0.316624				104
P17751	Triosephosphate isomerase OS=Mus musculus GN=Tpi1 PE=1 SV=4	Tpi1	14	4	4	10	299	32.2	5.74	Dimethyl [K119;K269]	382897	1.17011e+06	727197	692462	814488	1.29217e+06	0.387159	0.31477				160
Q9CZ44	NSFL1 cofactor p47 OS=Mus musculus GN=Nsfl1c PE=1 SV=1	Nsfl1c	15	3	3	8	370	40.7	5.15	Dimethyl [K282]	231642	1024	99813.7	138994	124394	101894	2.07248	0.314686				118
P38647	Stress-70 protein, mitochondrial OS=Mus musculus GN=Hspa9 PE=1 SV=3	Hspa9	25	14	13	51	679	73.4	6.07	Dimethyl [K121;K135;K138;K159;K360;K368;K467;K625;K646]	4.75875e+06	1.41373e+07	8.199e+06	4.93419e+06	5.84739e+06	8.68607e+06	-0.379385	0.313725				887
Q8VDM4	26S proteasome non-ATPase regulatory subunit 2 OS=Mus musculus GN=Psmd2 PE=1 SV=1	Psmd2	9	6	6	12	908	100.1	5.17	Acetyl [N-Term];Dimethyl [K8;K27;K858;K860]	1.22334e+06	2.44223e+06	1.59036e+06	1.5034e+06	1.99449e+06	2.74869e+06	0.26487	0.313272				126
P62869	Transcription elongation factor B polypeptide 2 OS=Mus musculus GN=Tceb2 PE=1 SV=1	Tceb2	22	3	3	4	118	13.2	5.01	Acetyl [N-Term]	87191.8	630348	267805	191144	387718	576960	0.512849	0.312336				17
P53026	60S ribosomal protein L10a OS=Mus musculus GN=Rpl10a PE=1 SV=3	Rpl10a	32	6	6	18	217	24.9	9.98	Dimethyl [K45;K106;K118;K130];K47;K91;K92	3.03833e+06	3.72321e+06	2.39703e+06	4.0923e+06	3.34508e+06	2.65914e+06	0.141613	0.310231				120
Q68FL6	Methionine--tRNA ligase, cytoplasmic OS=Mus musculus GN=Mars PE=1 SV=1	Mars	4	3	3	4	902	101.4	7.14		170136	180213	61256.3	287845	111652	192087	0.572248	0.310154				43
P61957	Small ubiquitin-related modifier 2 OS=Mus musculus GN=Sumo2 PE=1 SV=1	Sumo2	34	3	3	11	95	10.9	5.5	Acetyl [N-Term];Dimethyl [K33]	2.03074e+06	3.06522e+06	2.25795e+06	2.07585e+06	2.62666e+06	7.32361e+06	0.50216	0.30797				263
P14206	40S ribosomal protein SA OS=Mus musculus GN=Rpsa PE=1 SV=4	Rpsa	14	3	3	17	295	32.8	4.87	Dimethyl [K166]	2.22076e+06	2.91843e+06	2.0349e+06	2.4935e+06	2.5359e+06	3.21726e+06	0.208433	0.307711				266
Q8BG05	Heterogeneous nuclear ribonucleoprotein A3 OS=Mus musculus GN=Hnrnpa3 PE=1 SV=1	Hnrnpa3	29	11	11	56	379	39.6	9.01	Acetyl [N-Term];Dimethyl [K4;K118;K126;K127;K134;K151;K199;K200]	4.38767e+06	9.17519e+06	3.82855e+06	5.89235e+06	5.40958e+06	2.56035e+06	-0.305764	0.305581				968
Q9D6Z1	Nucleolar protein 56 OS=Mus musculus GN=Nop56 PE=1 SV=2	Nop56	38	20	20	51	580	64.4	9.14	Dimethyl [K87;K143;K227;K230;K333;K396;K416;K477;K531;K548;K552;K565]	1.1071e+07	5.56466e+06	6.40056e+06	8.98062e+06	7.57152e+06	1.95333e+06	-0.523289	0.305454				750
Q80X90	Filamin-B OS=Mus musculus GN=Flnb PE=1 SV=3	Flnb	4	9	8	12	2602	277.7	5.71	Dimethyl [K340;K1084;K1372]	490884	775765	775123	376159	382235	1.0265e+06	-0.333321	0.297625				127
Q6DFW4	Nucleolar protein 58 OS=Mus musculus GN=Nop58 PE=1 SV=1	Nop58	25	13	13	31	536	60.3	8.34	Dimethyl [K81;K206;K310;K323;K441;K444;K450;K457];K93	5.33347e+06	4.23908e+06	2.6279e+06	5.10969e+06	5.19561e+06	763448	-0.517203	0.297032				617
Q569Z6	Thyroid hormone receptor-associated protein 3 OS=Mus musculus GN=Thrap3 PE=1 SV=1	Thrap3	4	2	2	3	951	108.1	10.17	Dimethyl [K221]	226858	178881	185699	291743	290417	1024	-2.14686	0.294918				0
Q921N6	Probable ATP-dependent RNA helicase DDX27 OS=Mus musculus GN=Ddx27 PE=1 SV=3	Ddx27	10	7	7	13	760	85.9	9.25	Dimethyl [K60;K222;K234;K539;K564;K722]	805694	1.04526e+06	1.26994e+06	1.19223e+06	746927	436871	-0.486315	0.294595				225
O35134	DNA-directed RNA polymerase I subunit RPA1 OS=Mus musculus GN=Polr1a PE=1 SV=2	Polr1a	2	3	3	5	1717	194	6.93	Dimethyl [K835;K852]	252616	134853	168201	226962	302766	1024	-2.11584	0.293871				31
Q80TE4	Signal-induced proliferation-associated 1-like protein 2 OS=Mus musculus GN=Sipa1l2 PE=1 SV=3	Sipa1l2	2	3	2	5	1722	189.3	6.79	Dimethyl [K794;K1556];K797	163614	137421	155418	150987	129060	162959	-0.0460288	0.293778				99
P57780	Alpha-actinin-4 OS=Mus musculus GN=Actn4 PE=1 SV=1	Actn4	21	16	10	44	912	104.9	5.41	Dimethyl [K167;K256;K364;K451;K593;K605;K623;K644;K854;K860]	1.69265e+06	2.25381e+06	2.6386e+06	1.39471e+06	1.04028e+06	3.40738e+06	-0.341941	0.292821				819
P63260	Actin, cytoplasmic 2 OS=Mus musculus GN=Actg1 PE=1 SV=1	Actg1	53	26	1	242	375	41.8	5.48	Acetyl [N-Term];Dimethyl [K50;K113;K191;K291;K315;K326;K328;K336;K373];K61	168604	1024	114726	331373	1024	1024	-1.94434	0.292161				3206
Q8BH59	Calcium-binding mitochondrial carrier protein Aralar1 OS=Mus musculus GN=Slc25a12 PE=1 SV=1	Slc25a12	3	2	2	3	677	74.5	8.25		128569	307328	113443	161355	136645	99031.8	-0.345886	0.289901				42
P09103	Protein disulfide-isomerase OS=Mus musculus GN=P4hb PE=1 SV=2	P4hb	23	11	11	24	509	57	4.88	Dimethyl [K67;K132;K310;K330;K340;K446]	1.48353e+06	3.2561e+06	2.1678e+06	1.94587e+06	1.73941e+06	1.66958e+06	-0.296637	0.289832				166
Q91VC3	Eukaryotic initiation factor 4A-III OS=Mus musculus GN=Eif4a3 PE=1 SV=3	Eif4a3	18	6	5	12	411	46.8	6.73	Acetyl [N-Term];Dimethyl [K124]	652461	838729	513459	905580	973278	441502	0.15659	0.285307				222
Q91VE6	MKI67 FHA domain-interacting nucleolar phosphoprotein OS=Mus musculus GN=Nifk PE=1 SV=1	Nifk	26	6	6	14	317	36.2	10.24	Acetyl [N-Term];Dimethyl [K9;K215];K24	1.59664e+06	618252	1.11627e+06	1.35842e+06	1.08381e+06	78657.5	-1.0834	0.283052				146
Q9D7G0	Ribose-phosphate pyrophosphokinase 1 OS=Mus musculus GN=Prps1 PE=1 SV=4	Prps1	8	2	2	2	318	34.8	6.98		1024	200951	1024	53511.1	105750	1024	1.59379	0.281844				0
P30416	Peptidyl-prolyl cis-trans isomerase FKBP4 OS=Mus musculus GN=Fkbp4 PE=1 SV=5	Fkbp4	4	2	2	2	458	51.5	5.72	Dimethyl [K387]	325148	645491	424723	803775	896623	290872	0.41122	0.281653				0
P14131	40S ribosomal protein S16 OS=Mus musculus GN=Rps16 PE=1 SV=4	Rps16	21	4	4	11	146	16.4	10.21	Dimethyl [K60;K109];K98	1.19944e+06	984626	759162	1.68185e+06	1.10989e+06	659661	0.152593	0.280369				101
O35691	Pinin OS=Mus musculus GN=Pnn PE=1 SV=4	Pnn	7	5	5	8	725	82.4	7.01	Dimethyl [K14;K156;K227]	1.33571e+06	1.13468e+06	1.10781e+06	1.24503e+06	1.44607e+06	365762	-0.450102	0.280213				97
P62806	Histone H4 OS=Mus musculus GN=Hist1h4a PE=1 SV=2	Hist1h4a	63	15	15	163	103	11.4	11.36	Dimethyl [K21;K32;K60;K78;K80;K92]	7.65709e+08	3.71892e+08	4.74694e+08	6.81963e+08	4.65695e+08	2.14551e+08	-0.329426	0.279453				2463
Q8R0G9	Nuclear pore complex protein Nup133 OS=Mus musculus GN=Nup133 PE=1 SV=2	Nup133	3	4	4	6	1155	128.5	5.2	Dimethyl [K134]	614133	659916	543480	556793	713083	696891	0.109695	0.278417				41
Q9CXS4	Centromere protein V OS=Mus musculus GN=Cenpv PE=1 SV=2	Cenpv	52	8	8	24	252	27.5	9.79	Dimethyl [K56;K187];K60	2.5706e+06	1.02629e+06	1.52974e+06	2.01627e+06	1.31733e+06	914640	-0.244081	0.27716				567
P62270	40S ribosomal protein S18 OS=Mus musculus GN=Rps18 PE=1 SV=3	Rps18	32	6	6	10	152	17.7	10.99	Dimethyl [K106]	1.81648e+06	1.81713e+06	1.46216e+06	1.43359e+06	2.24093e+06	1.01023e+06	-0.190836	0.276488				150
Q91V92	ATP-citrate synthase OS=Mus musculus GN=Acly PE=1 SV=1	Acly	5	4	4	5	1091	119.7	7.44	Dimethyl [K544]	66678.6	1024	24688.7	115477	1024	1024	-1.26642	0.276353				0
P17225	Polypyrimidine tract-binding protein 1 OS=Mus musculus GN=Ptbp1 PE=1 SV=2	Ptbp1	10	6	4	21	527	56.4	8.34	Acetyl [N-Term];Dimethyl [K13;K133;K425;K478]	1.88959e+06	2.88834e+06	1.64402e+06	2.64454e+06	2.33822e+06	2.12161e+06	0.182681	0.271468				381
Q60749	KH domain-containing, RNA-binding, signal transduction-associated protein 1 OS=Mus musculus GN=Khdrbs1 PE=1 SV=2	Khdrbs1	8	3	3	11	443	48.3	8.72	Dimethyl [K21;K165;K169;K185]	1.9278e+06	2.29554e+06	1.65114e+06	2.04195e+06	2.36159e+06	1.04646e+06	-0.178012	0.270874				111
Q9Z1Q5	Chloride intracellular channel protein 1 OS=Mus musculus GN=Clic1 PE=1 SV=3	Clic1	10	2	2	6	241	27	5.17	Acetyl [N-Term];Dimethyl [K13]	134628	414600	266976	163548	244356	234383	-0.223283	0.27052				43
Q8BG15	CTD small phosphatase-like protein 2 OS=Mus musculus GN=Ctdspl2 PE=1 SV=1	Ctdspl2	4	2	2	3	465	52.8	6.25	Dimethyl [K440]	132663	80127.6	177834	121474	107092	54819.3	-0.468802	0.270144				40
Q62167	ATP-dependent RNA helicase DDX3X OS=Mus musculus GN=Ddx3x PE=1 SV=3	Ddx3x	20	13	13	25	662	73.1	7.18	Dimethyl [K66;K208;K215;K342;K491]	2.09587e+06	5.38037e+06	2.43399e+06	2.52155e+06	3.85319e+06	6.52986e+06	0.402945	0.265367				207
Q8R2M2	Deoxynucleotidyltransferase terminal-interacting protein 2 OS=Mus musculus GN=Dnttip2 PE=1 SV=1	Dnttip2	6	4	4	6	758	84.2	6.44	Dimethyl [K573;K617;K618]	422789	245839	390530	287360	364898	187747	-0.34798	0.263939				61
Q9D8E6	60S ribosomal protein L4 OS=Mus musculus GN=Rpl4 PE=1 SV=3	Rpl4	28	13	13	35	419	47.1	11	Acetyl [N-Term];Dimethyl [K14;K20;K219;K234;K29;K352;K353;K364]	5.17036e+06	6.04929e+06	4.32812e+06	5.84169e+06	5.06814e+06	3.73098e+06	-0.097791	0.259136				544
P61255	60S ribosomal protein L26 OS=Mus musculus GN=Rpl26 PE=1 SV=1	Rpl26	41	7	7	15	145	17.2	10.55	Dimethyl [K134;K136;K142]	1.5686e+06	2.76534e+06	1.83173e+06	1.97811e+06	2.24949e+06	1.17149e+06	-0.202691	0.257358				58
P34022	Ran-specific GTPase-activating protein OS=Mus musculus GN=Ranbp1 PE=1 SV=2	Ranbp1	10	2	2	4	203	23.6	5.22	Dimethyl [K50;K150]	187625	791446	533012	256715	373370	433194	-0.31024	0.254433				63
O55135	Eukaryotic translation initiation factor 6 OS=Mus musculus GN=Eif6 PE=1 SV=2	Eif6	17	3	3	8	245	26.5	4.74	Dimethyl [K18]	537972	695216	660999	592503	723705	357625	-0.229656	0.253748				212
P62754	40S ribosomal protein S6 OS=Mus musculus GN=Rps6 PE=1 SV=1	Rps6	19	6	6	18	249	28.7	10.84	Dimethyl [K14;K203;K211]	2.55551e+06	4.21894e+06	2.69158e+06	3.48392e+06	4.2824e+06	2.48468e+06	0.11775	0.252746				235
Q91YK2	Ribosomal RNA processing protein 1 homolog B OS=Mus musculus GN=Rrp1b PE=1 SV=2	Rrp1b	8	5	5	6	724	80.5	9.72	Dimethyl [K294;K401;K533]	512903	410231	360162	506061	545169	103752	-0.468207	0.252034				48
Q8VEE4	Replication protein A 70 kDa DNA-binding subunit OS=Mus musculus GN=Rpa1 PE=1 SV=1	Rpa1	4	2	2	4	623	69	7.91	Dimethyl [K205;K333]	159907	50963	122591	96342.3	78301.1	66630.3	-0.330338	0.251713				47
P11798	Calcium/calmodulin-dependent protein kinase type II subunit alpha OS=Mus musculus GN=Camk2a PE=1 SV=2	Camk2a	6	2	2	4	478	54.1	7.08	Dimethyl [K137;K146]	88766.6	50177.8	56088.1	93503.3	25825.3	62048.3	-0.245854	0.25028				27
P12787	Cytochrome c oxidase subunit 5A, mitochondrial OS=Mus musculus GN=Cox5a PE=1 SV=2	Cox5a	17	2	2	2	146	16.1	6.54		155258	126229	172474	276795	232927	1024	-1.89268	0.249782				0
P61089	Ubiquitin-conjugating enzyme E2 N OS=Mus musculus GN=Ube2n PE=1 SV=1	Ube2n	13	2	2	3	152	17.1	6.57	Dimethyl [K24]	121138	279063	193154	260457	213447	218569	0.298672	0.24953				36
P61161	Actin-related protein 2 OS=Mus musculus GN=Actr2 PE=1 SV=1	Actr2	9	3	3	10	394	44.7	6.74	Dimethyl [K19;K118];K97	193270	405009	385156	198990	227265	427634	-0.213521	0.248742				164
P62911	60S ribosomal protein L32 OS=Mus musculus GN=Rpl32 PE=1 SV=2	Rpl32	22	3	3	8	135	15.9	11.33	Dimethyl [K83;K106];K93	851397	831287	336983	1.29328e+06	1.19538e+06	248214	0.228697	0.247199				203
Q8C6B9	Active regulator of SIRT1 OS=Mus musculus GN=Rps19bp1 PE=1 SV=1	Rps19bp1	37	4	4	11	143	16	10.83	Dimethyl [K34]	593241	621787	403548	625978	700996	378438	0.0525983	0.24548				148
P35700	Peroxiredoxin-1 OS=Mus musculus GN=Prdx1 PE=1 SV=1	Prdx1	24	5	4	13	199	22.2	8.12	Dimethyl [K16;K120;K136;K168]	213921	1.33586e+06	1.00351e+06	600297	827594	1.39955e+06	0.42591	0.245234				148
Q9Z1X4	Interleukin enhancer-binding factor 3 OS=Mus musculus GN=Ilf3 PE=1 SV=2	Ilf3	7	6	6	13	898	96	8.76	Dimethyl [K553;K587;K600;K601]	814081	592717	541467	803967	664408	347422	-0.164497	0.244778				179
Q9D5T0	ATPase family AAA domain-containing protein 1 OS=Mus musculus GN=Atad1 PE=1 SV=1	Atad1	13	3	3	9	361	40.7	6.9	Dimethyl [K139]	412652	645583	557136	498751	529994	417391	-0.14262	0.244468				38
Q9D824	Pre-mRNA 3'-end-processing factor FIP1 OS=Mus musculus GN=Fip1l1 PE=1 SV=1	Fip1l1	7	2	2	2	581	64.9	5.77		48868.7	1024	1024	24900.7	17305.9	1024	1.03542	0.242358				0
Q3V3R1	Monofunctional C1-tetrahydrofolate synthase, mitochondrial OS=Mus musculus GN=Mthfd1l PE=1 SV=2	Mthfd1l	4	3	3	3	977	105.7	7.02		59729.2	125617	78463.5	177315	117973	1024	-1.5935	0.242325				28
Q9D1R9	60S ribosomal protein L34 OS=Mus musculus GN=Rpl34 PE=1 SV=2	Rpl34	13	2	2	7	117	13.3	11.47	Dimethyl [K36;K101]	2.90925e+06	5.44599e+06	2.93605e+06	4.30603e+06	4.69082e+06	3.14478e+06	0.149812	0.238858				126
O08810	116 kDa U5 small nuclear ribonucleoprotein component OS=Mus musculus GN=Eftud2 PE=1 SV=1	Eftud2	7	6	5	14	971	109.3	5	Dimethyl [K193;K601;K950]	580834	978251	590576	743832	705989	443222	-0.175933	0.238433				199
Q925I1	ATPase family AAA domain-containing protein 3 OS=Mus musculus GN=Atad3 PE=1 SV=1	Atad3	6	4	4	9	591	66.7	9.29	Acetyl [N-Term];Dimethyl [K8;K11]	516772	197476	375480	419256	533330	357895	0.354152	0.23531				66
Q61598	Rab GDP dissociation inhibitor beta OS=Mus musculus GN=Gdi2 PE=1 SV=1	Gdi2	6	2	2	2	445	50.5	6.25		22880	1024	51310.1	1024	1024	112619	-1.11589	0.235131				0
Q9JKV1	Proteasomal ubiquitin receptor ADRM1 OS=Mus musculus GN=Adrm1 PE=1 SV=2	Adrm1	8	2	2	5	407	42	5.07	Acetyl [N-Term]	292872	412817	354838	262348	431278	478485	0.111881	0.234855				89
Q3TEA8	Heterochromatin protein 1-binding protein 3 OS=Mus musculus GN=Hp1bp3 PE=1 SV=1	Hp1bp3	10	6	6	11	554	60.8	9.7	Acetyl [N-Term];Dimethyl [K14;K224;K235;K320;K329]	984291	1.00876e+06	746149	939630	1.18214e+06	465711	-0.172734	0.232978				72
Q6P542	ATP-binding cassette sub-family F member 1 OS=Mus musculus GN=Abcf1 PE=1 SV=1	Abcf1	5	2	2	2	837	94.9	6.51	Dimethyl [K26;K29]	1024	209467	62173.8	1024	65582.6	84006.8	-0.413714	0.232131				22
P62317	Small nuclear ribonucleoprotein Sm D2 OS=Mus musculus GN=Snrpd2 PE=1 SV=1	Snrpd2	14	2	2	9	118	13.5	9.91	Acetyl [N-Term];Dimethyl [K6;K8]	1.26539e+06	2.65847e+06	1.56896e+06	1.96488e+06	2.07664e+06	1.90587e+06	0.186385	0.231918				62
Q61545	RNA-binding protein EWS OS=Mus musculus GN=Ewsr1 PE=1 SV=2	Ewsr1	4	2	2	5	655	68.4	9.33	Dimethyl [K423;K432;K438]	724642	732913	516912	397668	117048	1.2796e+06	-0.734849	0.23191				56
P17156	Heat shock-related 70 kDa protein 2 OS=Mus musculus GN=Hspa2 PE=1 SV=2	Hspa2	20	16	1	93	633	69.6	5.67	Dimethyl [K188;K189;K360;K364;K426;K461;K510]	35275.1	1024	23359.2	30594.2	1024	39877	0.188726	0.228708				2120
Q00PI9	Heterogeneous nuclear ribonucleoprotein U-like protein 2 OS=Mus musculus GN=Hnrnpul2 PE=1 SV=2	Hnrnpul2	8	6	6	7	745	84.9	4.89	Dimethyl [K404;K519]	930891	686991	759940	882214	843915	415356	-0.217404	0.227349				135
Q9DCA5	Ribosome biogenesis protein BRX1 homolog OS=Mus musculus GN=Brix1 PE=1 SV=3	Brix1	7	3	3	3	353	41.2	10.02	Dimethyl [K17;K242]	177736	113430	124648	386293	202329	1024	-1.65755	0.226397				31
P18608	Non-histone chromosomal protein HMG-14 OS=Mus musculus GN=Hmgn1 PE=1 SV=2	Hmgn1	67	6	6	18	96	10.1	9.76	Dimethyl [K13;K17;K26;K31;K35;K37;K61;K91;K94]	2.08174e+06	533728	1.86726e+06	1.11466e+06	1.27209e+06	383874	-0.643463	0.225134				165
P21619	Lamin-B2 OS=Mus musculus GN=Lmnb2 PE=1 SV=2	Lmnb2	31	16	14	31	596	67.3	5.5	Acetyl [N-Term];Dimethyl [K201;K263;K492;K551]	2.00562e+06	1.68125e+06	1.59177e+06	1.50648e+06	2.25152e+06	1.06619e+06	-0.189889	0.220533				412
Q9DB96	Neuroguidin OS=Mus musculus GN=Ngdn PE=1 SV=1	Ngdn	10	2	2	3	315	35.6	9.58		103317	88249.4	96576.3	170182	205058	1024	-1.541	0.220246				39
Q9CZX8	40S ribosomal protein S19 OS=Mus musculus GN=Rps19 PE=1 SV=3	Rps19	28	6	6	10	145	16.1	10.4	Dimethyl [K23;K111;K143];K24;K29;K38	1.18263e+06	1.22844e+06	1.14563e+06	1.39903e+06	1.33775e+06	488115	-0.288479	0.219247				137
Q91VM5	RNA binding motif protein, X-linked-like-1 OS=Mus musculus GN=Rbmxl1 PE=2 SV=1	Rbmxl1	46	19	19	48	388	42.1	9.99	Acetyl [N-Term];Dimethyl [K22;K30;K41;K63;K80;K86]	7.96091e+06	6.42968e+06	7.65974e+06	8.81372e+06	8.06564e+06	2.53975e+06	-0.372917	0.218724				652
Q8BK67	Protein RCC2 OS=Mus musculus GN=Rcc2 PE=1 SV=1	Rcc2	12	6	6	15	520	55.9	8.72	Dimethyl [K90;K291]	400803	1.35274e+06	453433	646297	673845	1.58991e+06	0.497962	0.218418				92
Q8CG48	Structural maintenance of chromosomes protein 2 OS=Mus musculus GN=Smc2 PE=1 SV=2	Smc2	2	2	2	2	1191	134.2	8.41		50691.3	205045	115149	117799	137489	141694	0.313054	0.216931				0
Q9WVJ2	26S proteasome non-ATPase regulatory subunit 13 OS=Mus musculus GN=Psmd13 PE=1 SV=1	Psmd13	10	4	4	11	376	42.8	5.71	Dimethyl [K115;K298;K347]	913276	1.22564e+06	1.15744e+06	1.0588e+06	1.01729e+06	1.55476e+06	0.12342	0.215331				119
O08917	Flotillin-1 OS=Mus musculus GN=Flot1 PE=1 SV=1	Flot1	6	2	2	3	428	47.5	7.15		161136	94237.7	135776	119906	100812	303590	0.277269	0.212628				0
P09411	Phosphoglycerate kinase 1 OS=Mus musculus GN=Pgk1 PE=1 SV=4	Pgk1	8	2	2	4	417	44.5	7.9		46728.6	83799.1	92422.6	89678.4	1024	191393	-1.45466	0.212594				28
Q9CYZ2	Tumor protein D54 OS=Mus musculus GN=Tpd52l2 PE=1 SV=1	Tpd52l2	16	3	3	6	220	24	6.15	Dimethyl [K139]	150874	762860	151574	406559	338175	354716	0.49437	0.211656				110
P14824	Annexin A6 OS=Mus musculus GN=Anxa6 PE=1 SV=3	Anxa6	8	5	5	9	673	75.8	5.5	Dimethyl [K370]	80006.1	940769	425081	321004	453289	651572	0.522395	0.211527				64
Q91YQ5	Dolichyl-diphosphooligosaccharide--protein glycosyltransferase subunit 1 OS=Mus musculus GN=Rpn1 PE=1 SV=1	Rpn1	5	3	3	7	608	68.5	6.46		294714	569445	290166	473435	511520	278498	0.156626	0.211508				24
Q8CIL4	Uncharacterized protein C1orf131 homolog OS=Mus musculus PE=1 SV=1	Uncharacterized protein C1orf131 homolog OS=Mus musculus	19	4	4	6	281	31.3	9.85	Dimethyl [K39;K123;K157]	171543	346174	226532	145830	371680	323099	0.126849	0.210231				44
Q9DBY8	Nuclear valosin-containing protein-like OS=Mus musculus GN=Nvl PE=1 SV=1	Nvl	8	5	5	9	855	94.4	6.35	Dimethyl [K155;K646]	396853	466945	445692	440004	511774	243672	-0.196646	0.208424				215
Q64012	RNA-binding protein Raly OS=Mus musculus GN=Raly PE=1 SV=3	Raly	30	9	9	20	312	33.2	8.84	Dimethyl [K34;K191;K216;K222];K35	2.29069e+06	1.93185e+06	1.89451e+06	2.34534e+06	2.1855e+06	1.21297e+06	-0.143761	0.202441				250
Q9WTI7	Unconventional myosin-Ic OS=Mus musculus GN=Myo1c PE=1 SV=2	Myo1c	6	5	5	7	1063	121.9	9.35	Dimethyl [K188;K269;K927]	373939	207402	185314	195690	200778	235348	-0.21208	0.199599				98
Q9CZ13	Cytochrome b-c1 complex subunit 1, mitochondrial OS=Mus musculus GN=Uqcrc1 PE=1 SV=2	Uqcrc1	7	3	3	9	480	52.8	6.21		403680	384195	321888	586306	681319	208733	0.246679	0.197844				144
O88952	Protein lin-7 homolog C OS=Mus musculus GN=Lin7c PE=1 SV=2	Lin7c	17	3	3	7	197	21.8	8.43	Acetyl [N-Term]	242027	204416	325425	208690	188871	625273	0.20475	0.196913				53
O35286	Pre-mRNA-splicing factor ATP-dependent RNA helicase DHX15 OS=Mus musculus GN=Dhx15 PE=1 SV=2	Dhx15	9	6	6	15	795	90.9	7.46	Dimethyl [K132;K384]	835049	738889	727954	956744	847683	335967	-0.240363	0.195221				158
Q99KP6	Pre-mRNA-processing factor 19 OS=Mus musculus GN=Prpf19 PE=1 SV=1	Prpf19	9	3	3	8	504	55.2	6.61	Dimethyl [K200;K206]	409179	133538	202346	437920	88997.6	218505	-0.125547	0.193912				35
P20029	78 kDa glucose-regulated protein OS=Mus musculus GN=Hspa5 PE=1 SV=3	Hspa5	34	19	17	86	655	72.4	5.16	Dimethyl [K97;K126;K139;K214;K353;K465;K574;K621;K622;K634;K652]	4.7341e+06	1.05517e+07	8.64411e+06	4.60256e+06	4.8836e+06	1.15152e+07	-0.24612	0.1933				1310
Q7TPR4	Alpha-actinin-1 OS=Mus musculus GN=Actn1 PE=1 SV=1	Actn1	13	10	4	22	892	103	5.38	Dimethyl [K147;K344;K577;K840]	31944	58288.7	318880	104255	38813.2	317483	0.371164	0.191286				336
Q921M3	Splicing factor 3B subunit 3 OS=Mus musculus GN=Sf3b3 PE=1 SV=1	Sf3b3	6	6	6	11	1217	135.5	5.26	Dimethyl [K1171]	568591	652634	483215	659726	768364	416173	0.0781689	0.188461				108
P54728	UV excision repair protein RAD23 homolog B OS=Mus musculus GN=Rad23b PE=1 SV=2	Rad23b	13	7	5	19	416	43.5	4.83	Dimethyl [K45;K60;K63;K67]	1.29754e+06	2.37337e+06	1.31816e+06	1.40719e+06	1.35117e+06	5.31502e+06	0.438621	0.186863				136
Q62261	Spectrin beta chain, non-erythrocytic 1 OS=Mus musculus GN=Sptbn1 PE=1 SV=2	Sptbn1	25	50	50	115	2363	274.1	5.58	Dimethyl [K264;K1011;K1021;K1048;K1099;K1249;K1372;K1433;K1434;K1451;K1478;K1485;K1878;K1884;K1894;K1998;K2054;K2257;K2289;K2343];K463;K497;K569;K602;K668;K784;K785;K853	1.68482e+07	1.5963e+07	1.84437e+07	1.08127e+07	1.09061e+07	2.74247e+07	-0.205706	0.186772				1647
P18760	Cofilin-1 OS=Mus musculus GN=Cfl1 PE=1 SV=3	Cfl1	20	3	2	16	166	18.5	8.09	Acetyl [N-Term];Dimethyl [K13;K44;K45;K92]	801189	3.45141e+06	3.12647e+06	937329	1.39779e+06	3.74667e+06	-0.272183	0.186724				345
Q922Q8	Leucine-rich repeat-containing protein 59 OS=Mus musculus GN=Lrrc59 PE=1 SV=1	Lrrc59	7	2	2	4	307	34.9	9.52	Dimethyl [K50]	588634	586151	317158	575706	584971	338908	0.0202484	0.18535				77
Q9D0B0	Serine/arginine-rich splicing factor 9 OS=Mus musculus GN=Srsf9 PE=1 SV=1	Srsf9	9	2	1	4	222	25.6	8.65	Dimethyl [K145]	38732.1	137723	1024	41043.9	117478	1024	-0.0485773	0.183509				36
Q9CQN1	Heat shock protein 75 kDa, mitochondrial OS=Mus musculus GN=Trap1 PE=1 SV=1	Trap1	10	5	5	14	706	80.2	6.68		1.0056e+06	712063	726666	1.53069e+06	575421	784035	0.136122	0.182098				353
Q8BMK4	Cytoskeleton-associated protein 4 OS=Mus musculus GN=Ckap4 PE=1 SV=2	Ckap4	4	2	2	4	575	63.7	5.64	Dimethyl [K335]	160331	256905	192196	288749	314173	133688	0.205129	0.181804				30
Q6P5B0	RRP12-like protein OS=Mus musculus GN=Rrp12 PE=1 SV=1	Rrp12	3	4	4	7	1295	143	8.91	Dimethyl [K57]	873258	524477	654126	685293	924007	234752	-0.337029	0.179411				61
Q9Z277	Tyrosine-protein kinase BAZ1B OS=Mus musculus GN=Baz1b PE=1 SV=2	Baz1b	9	10	10	12	1479	170.5	8.6	Dimethyl [K280;K1318;K1331];K281;K297;K335;K779;K985	1.28981e+06	495900	491248	1.16467e+06	730125	467448	0.113071	0.178306				136
Q6PDM2	Serine/arginine-rich splicing factor 1 OS=Mus musculus GN=Srsf1 PE=1 SV=3	Srsf1	38	10	9	29	248	27.7	10.36	Acetyl [N-Term];Dimethyl [K30;K38]	1.96191e+06	1.35085e+07	5.55209e+06	1.98075e+06	2.8275e+06	1.02066e+07	-0.45469	0.170865				384
Q6ZQL4	WD repeat-containing protein 43 OS=Mus musculus GN=Wdr43 PE=2 SV=2	Wdr43	7	4	4	6	677	75.3	5.38	Dimethyl [K198;K308;K323]	788581	314696	606889	717604	705968	478957	0.229345	0.1707				33
P58242	Acid sphingomyelinase-like phosphodiesterase 3b OS=Mus musculus GN=Smpdl3b PE=1 SV=1	Smpdl3b	8	2	2	2	456	51.6	6.43		19436.3	59289.7	95320.2	96992.9	1024	94956.7	-1.18063	0.170497				28
P61965	WD repeat-containing protein 5 OS=Mus musculus GN=Wdr5 PE=1 SV=1	Wdr5	8	2	2	3	334	36.6	8.27	Acetyl [N-Term];Dimethyl [K6;K221];K7	105153	51967.8	78530.1	83524.5	61429.6	104068	0.105102	0.164421				20
P17427	AP-2 complex subunit alpha-2 OS=Mus musculus GN=Ap2a2 PE=1 SV=2	Ap2a2	2	2	2	2	938	104	6.93	Dimethyl [K555]	55260.4	1024	35578.3	42860.2	1024	65777.5	0.173328	0.162991				0
Q6ZWQ0	Nesprin-2 OS=Mus musculus GN=Syne2 PE=1 SV=2	Syne2	1	4	4	4	6874	782.2	5.33	Dimethyl [K2908;K3968;K3982;K6730]	330808	112199	96711.1	117351	81189	189515	-0.330436	0.161532				48
P97461	40S ribosomal protein S5 OS=Mus musculus GN=Rps5 PE=1 SV=3	Rps5	19	3	3	3	204	22.9	9.72	Acetyl [N-Term];Dimethyl [K18]	767788	567260	497476	874437	608803	313670	-0.125256	0.161437				93
Q62318	Transcription intermediary factor 1-beta OS=Mus musculus GN=Trim28 PE=1 SV=3	Trim28	8	6	6	13	834	88.8	5.77	Dimethyl [K320;K507]	611017	1.76328e+06	659237	877047	975085	567930	-0.182769	0.16061				168
Q01853	Transitional endoplasmic reticulum ATPase OS=Mus musculus GN=Vcp PE=1 SV=4	Vcp	17	13	13	36	806	89.3	5.26	Acetyl [N-Term];Dimethyl [K8;K109;K18;K251;K524;K543;K60;K677]	2.49913e+06	5.10106e+06	3.38377e+06	2.47866e+06	2.72979e+06	4.44433e+06	-0.173513	0.158257				430
P61982	14-3-3 protein gamma OS=Mus musculus GN=Ywhag PE=1 SV=2	Ywhag	24	6	3	22	247	28.3	4.89	Acetyl [N-Term];Dimethyl [K50;K142];K69	692668	3.40516e+06	2.21583e+06	1.03396e+06	1.24593e+06	2.29511e+06	-0.273944	0.157219				327
P14148	60S ribosomal protein L7 OS=Mus musculus GN=Rpl7 PE=1 SV=2	Rpl7	23	6	6	14	270	31.4	10.89	Dimethyl [K19;K20;K234];K31;K32;K41	2.9306e+06	5.44063e+06	3.00306e+06	4.12048e+06	4.78593e+06	2.93783e+06	0.0916538	0.155945				80
P49718	DNA replication licensing factor MCM5 OS=Mus musculus GN=Mcm5 PE=1 SV=1	Mcm5	5	3	3	4	733	82.3	8.43		229360	696671	268124	302188	293883	299533	-0.229198	0.155794				33
P29391	Ferritin light chain 1 OS=Mus musculus GN=Ftl1 PE=1 SV=2	Ftl1	17	2	2	3	183	20.8	6		298534	398019	270040	408393	257597	447463	0.184312	0.155159				0
P62242	40S ribosomal protein S8 OS=Mus musculus GN=Rps8 PE=1 SV=2	Rps8	46	8	8	29	208	24.2	10.32	Dimethyl [K139;K170;K193]	2.78852e+06	4.01835e+06	2.77986e+06	3.2734e+06	3.63582e+06	2.26624e+06	-0.0692469	0.154128				337
P27048	Small nuclear ribonucleoprotein-associated protein B OS=Mus musculus GN=Snrpb PE=1 SV=1	Snrpb	16	3	3	5	231	23.6	10.9	Dimethyl [K32]	514082	1.00548e+06	825795	771645	778132	911304	0.119431	0.150251				73
Q62448	Eukaryotic translation initiation factor 4 gamma 2 OS=Mus musculus GN=Eif4g2 PE=1 SV=2	Eif4g2	6	4	4	8	906	102	7.14	Acetyl [N-Term];Dimethyl [K519;K528;K531]	496805	1.04876e+06	675102	465495	598555	913607	-0.155525	0.149656				63
Q60634	Flotillin-2 OS=Mus musculus GN=Flot2 PE=1 SV=2	Flot2	6	2	2	5	428	47	5.2	Dimethyl [K318;K390]	107359	320714	157243	78332	160965	268725	-0.225389	0.149653				38
P70279	Surfeit locus protein 6 OS=Mus musculus GN=Surf6 PE=1 SV=1	Surf6	14	5	5	10	355	41.2	10.52	Dimethyl [K16;K288]	1.34883e+06	975656	1.17957e+06	1.56851e+06	1.41491e+06	386707	-0.284999	0.147944				123
P01942	Hemoglobin subunit alpha OS=Mus musculus GN=Hba PE=1 SV=2	Hba	25	4	4	27	142	15.1	8.22	Dimethyl [K100;K140]	2.10612e+06	1.928e+07	1.39717e+07	2.60321e+06	7.09455e+06	1.81452e+07	-0.253178	0.147614				298
P84089	Enhancer of rudimentary homolog OS=Mus musculus GN=Erh PE=1 SV=1	Erh	46	4	4	18	104	12.3	5.92	Acetyl [N-Term];Dimethyl [K12;K34;K84;K88]	1.83456e+06	5.85378e+06	3.26061e+06	2.31089e+06	2.28012e+06	4.04801e+06	-0.238391	0.147388				192
P11031	Activated RNA polymerase II transcriptional coactivator p15 OS=Mus musculus GN=Sub1 PE=1 SV=3	Sub1	24	3	3	9	127	14.4	9.6	Dimethyl [K68]	283457	1.1945e+06	904563	175706	306123	2.40518e+06	-0.414448	0.145959				62
Q9QZ06	Toll-interacting protein OS=Mus musculus GN=Tollip PE=1 SV=1	Tollip	8	2	2	6	274	30.3	5.17	Dimethyl [K63]	284868	261618	277810	239061	254437	428497	0.110708	0.144979				57
P63323	40S ribosomal protein S12 OS=Mus musculus GN=Rps12 PE=1 SV=2	Rps12	42	5	5	14	132	14.5	7.24	Dimethyl [K93;K102;K112;K129]	1.07734e+06	1.36355e+06	1.26675e+06	1.1001e+06	1.46907e+06	1.03667e+06	-0.0504894	0.143941				176
Q64433	10 kDa heat shock protein, mitochondrial OS=Mus musculus GN=Hspe1 PE=1 SV=2	Hspe1	33	3	3	4	102	11	8.35	Dimethyl [K54;K66]	154869	2.69868e+06	1.92827e+06	521264	602471	939134	-0.483408	0.143804				117
Q9CR57	60S ribosomal protein L14 OS=Mus musculus GN=Rpl14 PE=1 SV=3	Rpl14	26	5	5	32	217	23.5	11.02	Dimethyl [K23;K160];K63	5.8863e+06	9.76097e+06	6.0505e+06	7.17677e+06	8.11929e+06	5.11865e+06	-0.0736631	0.141483				639
Q9DCD0	6-phosphogluconate dehydrogenase, decarboxylating OS=Mus musculus GN=Pgd PE=1 SV=3	Pgd	8	3	3	4	483	53.2	7.23		119314	205143	58261	135229	138280	109614	0.174478	0.14103				25
Q9WTM5	RuvB-like 2 OS=Mus musculus GN=Ruvbl2 PE=1 SV=3	Ruvbl2	11	5	5	12	463	51.1	5.64	Acetyl [N-Term];Dimethyl [K9;K234]	514659	534894	1.69514e+06	1.06261e+06	1.18381e+06	717372	0.31714	0.140562				217
P63276	40S ribosomal protein S17 OS=Mus musculus GN=Rps17 PE=1 SV=2	Rps17	16	2	2	5	135	15.5	9.85	Dimethyl [K32;K44;K45]	638988	741043	563575	797629	1.4378e+06	91905.4	-0.44674	0.140236				48
P62827	GTP-binding nuclear protein Ran OS=Mus musculus GN=Ran PE=1 SV=3	Ran	32	8	8	24	216	24.4	7.49	Acetyl [N-Term];Dimethyl [K12;K123;K152];K37;K60;K71	4.80479e+06	1.14801e+07	5.77637e+06	6.76417e+06	7.9633e+06	4.5439e+06	-0.126832	0.139187				332
Q8BU03	Periodic tryptophan protein 2 homolog OS=Mus musculus GN=Pwp2 PE=1 SV=1	Pwp2	5	4	4	7	919	102.8	6.23	Dimethyl [K43;K241]	386442	140101	278440	259637	287616	114517	-0.272628	0.136932				57
P60710	Actin, cytoplasmic 1 OS=Mus musculus GN=Actb PE=1 SV=1	Actb	53	26	1	253	375	41.7	5.48	Acetyl [N-Term];Dimethyl [K18;K113;K191;K291;K315;K326;K328;K336;K373];K50;K61	1.12926e+06	645429	2.12813e+06	3.23465e+06	173576	1.23902e+06	-0.385614	0.131881				3496
Q8CJ40	Rootletin OS=Mus musculus GN=Crocc PE=1 SV=2	Crocc	5	8	8	8	2009	226.8	5.55	Dimethyl [K606;K1137;K1986];K621	819215	255852	664692	565803	594053	628624	0.200284	0.131273				77
Q8VEK3	Heterogeneous nuclear ribonucleoprotein U OS=Mus musculus GN=Hnrnpu PE=1 SV=1	Hnrnpu	29	24	24	98	800	87.9	6.24	Acetyl [N-Term];Dimethyl [K9;K10;K17;K21;K22;K241;K319;K409;K500;K512;K578;K585;K590;K596;K602;K611;K646;K650;K651]	2.0629e+07	1.9209e+07	1.55275e+07	2.33208e+07	2.29797e+07	1.30253e+07	0.0606677	0.131192				1323
Q8K310	Matrin-3 OS=Mus musculus GN=Matr3 PE=1 SV=1	Matr3	20	14	14	35	846	94.6	6.25	Dimethyl [K287;K491;K515;K522;K588;K589;K616;K624;K629;K803;K816;K828]	5.56342e+06	3.66555e+06	4.17648e+06	6.03712e+06	4.90801e+06	2.06119e+06	-0.159939	0.124859				303
Q99NB9	Splicing factor 3B subunit 1 OS=Mus musculus GN=Sf3b1 PE=1 SV=1	Sf3b1	2	2	2	4	1304	145.7	7.09		136547	234828	98038.3	230070	198125	87802	0.116128	0.124424				37
P32067	Lupus La protein homolog OS=Mus musculus GN=Ssb PE=1 SV=1	Ssb	14	5	5	9	415	47.7	9.77	Dimethyl [K275;K327]	674647	1.65552e+06	913855	854044	844919	1.04376e+06	-0.146153	0.120335				113
Q61029	Lamina-associated polypeptide 2, isoforms beta/delta/epsilon/gamma OS=Mus musculus GN=Tmpo PE=1 SV=4	Tmpo	31	11	5	32	452	50.3	9.45	Dimethyl [K34;K285];K60	1.92822e+06	1.13835e+06	873625	1.62248e+06	1.57872e+06	871488	0.0730712	0.117601				574
P63101	14-3-3 protein zeta/delta OS=Mus musculus GN=Ywhaz PE=1 SV=1	Ywhaz	30	8	6	33	245	27.8	4.79	Acetyl [N-Term];Dimethyl [K49;K115;K138];K68	1.68008e+06	8.22279e+06	3.67786e+06	2.66364e+06	2.44784e+06	4.57693e+06	-0.255912	0.115599				449
P47962	60S ribosomal protein L5 OS=Mus musculus GN=Rpl5 PE=1 SV=3	Rpl5	24	7	7	29	297	34.4	9.77	Dimethyl [K158;K164;K178;K188;K220;K221;K228;K255]	3.69178e+06	7.38797e+06	4.17978e+06	6.13064e+06	4.87076e+06	5.03049e+06	0.132654	0.115499				424
Q9CZU6	Citrate synthase, mitochondrial OS=Mus musculus GN=Cs PE=1 SV=1	Cs	6	2	2	3	464	51.7	8.57	Dimethyl [K393]	20132.4	56602.9	75147.5	61864	23690.4	105434	0.283852	0.115378				46
Q9R0P9	Ubiquitin carboxyl-terminal hydrolase isozyme L1 OS=Mus musculus GN=Uchl1 PE=1 SV=1	Uchl1	9	2	2	7	223	24.8	5.24	Dimethyl [K71;K78]	455935	1.66421e+06	1.33481e+06	727751	848913	1.18039e+06	-0.157969	0.112848				46
P19536	Cytochrome c oxidase subunit 5B, mitochondrial OS=Mus musculus GN=Cox5b PE=1 SV=1	Cox5b	27	4	4	6	128	13.8	8.38	Dimethyl [K56]	204317	233112	191583	979606	1.00812e+06	1024	-1.05788	0.110485				46
O70133	ATP-dependent RNA helicase A OS=Mus musculus GN=Dhx9 PE=1 SV=2	Dhx9	12	17	17	43	1380	149.4	6.83	Dimethyl [K14;K148;K193;K598;K623;K699;K710;K808]	5.88343e+06	4.85784e+06	3.8341e+06	6.39035e+06	5.6153e+06	3.32408e+06	0.0407842	0.10959				426
Q8BJ71	Nuclear pore complex protein Nup93 OS=Mus musculus GN=Nup93 PE=1 SV=1	Nup93	8	5	5	9	819	93.2	5.72	Dimethyl [K141;K243;K660]	2.4375e+06	1.21122e+06	549844	1.77525e+06	680371	968792	-0.157429	0.106608				98
P61358	60S ribosomal protein L27 OS=Mus musculus GN=Rpl27 PE=1 SV=2	Rpl27	48	6	6	16	136	15.8	10.56	Dimethyl [K93]	5.83411e+06	5.05846e+06	3.55519e+06	7.2465e+06	5.49745e+06	2.94713e+06	0.0540733	0.106499				154
Q9WUP7	Ubiquitin carboxyl-terminal hydrolase isozyme L5 OS=Mus musculus GN=Uchl5 PE=1 SV=2	Uchl5	12	3	3	6	329	37.6	5.33	Dimethyl [K315]	593072	590409	472501	522504	529148	703335	0.0776958	0.105749				95
Q9EST5	Acidic leucine-rich nuclear phosphoprotein 32 family member B OS=Mus musculus GN=Anp32b PE=1 SV=1	Anp32b	10	3	3	4	272	31.1	4.01	Dimethyl [K28;K68]	492886	773587	583136	426912	725065	829519	0.069224	0.105278				50
Q68FD5	Clathrin heavy chain 1 OS=Mus musculus GN=Cltc PE=1 SV=3	Cltc	7	10	10	15	1675	191.4	5.69	Dimethyl [K367;K1113;K1130];K382	1.36741e+06	2.00104e+06	1.41911e+06	1.45896e+06	1.30217e+06	2.69212e+06	0.132471	0.0999234				122
P60229	Eukaryotic translation initiation factor 3 subunit E OS=Mus musculus GN=Eif3e PE=1 SV=1	Eif3e	4	2	2	7	445	52.2	6.04	Acetyl [N-Term];Dimethyl [K93]	286169	648110	201808	188000	320227	421522	-0.186885	0.0987915				78
P50516	V-type proton ATPase catalytic subunit A OS=Mus musculus GN=Atp6v1a PE=1 SV=2	Atp6v1a	7	3	3	3	617	68.3	5.58		164639	303563	333307	313280	165906	229574	-0.16046	0.0974924				32
Q8CHY6	Transcriptional repressor p66 alpha OS=Mus musculus GN=Gatad2a PE=1 SV=2	Gatad2a	7	3	3	6	629	67.3	9.89	Dimethyl [K174]	149380	291842	148033	260997	239869	75584.9	-0.149211	0.09695				31
Q8VIJ6	Splicing factor, proline- and glutamine-rich OS=Mus musculus GN=Sfpq PE=1 SV=1	Sfpq	11	7	6	21	699	75.4	9.44	Dimethyl [K263;K271;K322;K413]	1.40023e+06	1.95284e+06	1.14694e+06	1.68307e+06	2.42307e+06	876217	0.0627575	0.0929613				280
Q9CQW2	ADP-ribosylation factor-like protein 8B OS=Mus musculus GN=Arl8b PE=1 SV=1	Arl8b	10	2	2	2	186	21.5	8.43		254054	267133	237640	259365	414820	178478	0.0839176	0.0924515				48
Q9R0Q7	Prostaglandin E synthase 3 OS=Mus musculus GN=Ptges3 PE=1 SV=1	Ptges3	16	3	3	3	160	18.7	4.55	Dimethyl [K35;K48;K79]	283153	124488	146002	274061	166035	125900	0.0515607	0.091612				74
Q8K3Y3	Protein lin-28 homolog A OS=Mus musculus GN=Lin28a PE=1 SV=1	Lin28a	28	4	4	9	209	22.7	8.53	Acetyl [N-Term];Dimethyl [K15;K19;K45]	605857	332616	474453	608735	698168	140871	-0.225114	0.0914888				162
Q8BTM8	Filamin-A OS=Mus musculus GN=Flna PE=1 SV=5	Flna	14	27	26	79	2647	281	6.04	Dimethyl [K400;K1019;K1162;K1246;K1399;K1477;K1486;K1547;K1590;K1592;K1824;K2559;K2607;K2621];K593;K626;K691;K700;K724;K891;K900;K973	5.15169e+06	5.29758e+06	6.20425e+06	3.4276e+06	4.38818e+06	9.28686e+06	-0.0925414	0.0883625				1248
Q91Z31	Polypyrimidine tract-binding protein 2 OS=Mus musculus GN=Ptbp2 PE=1 SV=2	Ptbp2	4	2	2	4	531	57.5	8.66	Dimethyl [K92]	552729	1.02598e+06	614651	1.14798e+06	494241	440427	-0.160043	0.0845872				98
Q8VDD9	PH-interacting protein OS=Mus musculus GN=Phip PE=1 SV=2	Phip	2	2	2	2	1821	206.6	8.82	Dimethyl [K1571]	105600	1024	63991.7	45891.1	29229.3	1024	-0.777598	0.0826425				66
Q8BGQ7	Alanine--tRNA ligase, cytoplasmic OS=Mus musculus GN=Aars PE=1 SV=1	Aars	2	2	2	3	968	106.8	5.67		183918	550137	360597	337504	343484	396200	0.110711	0.0818106				33
P62274	40S ribosomal protein S29 OS=Mus musculus GN=Rps29 PE=3 SV=2	Rps29	34	2	2	5	56	6.7	10.13	Dimethyl [K54]	466179	402669	501312	750970	251369	406011	-0.0987021	0.0802047				0
O08638	Myosin-11 OS=Mus musculus GN=Myh11 PE=1 SV=1	Myh11	6	13	1	27	1972	226.9	5.45	Dimethyl [K184;K1451;K1452;K1461];K232;K380;K547;K552;K658	331069	142335	434416	282342	479978	221155	0.183325	0.0743065				288
Q62189	U1 small nuclear ribonucleoprotein A OS=Mus musculus GN=Snrpa PE=1 SV=3	Snrpa	12	4	2	6	287	31.8	9.8	Acetyl [N-Term];Dimethyl [K66;K102;K273]	300931	992133	501379	415147	472720	611518	-0.106288	0.0722881				51
P62900	60S ribosomal protein L31 OS=Mus musculus GN=Rpl31 PE=1 SV=1	Rpl31	15	2	2	5	125	14.5	10.54		1.98556e+06	3.10718e+06	2.18418e+06	2.7109e+06	2.89519e+06	1.88469e+06	0.0448392	0.0721462				77
Q61881	DNA replication licensing factor MCM7 OS=Mus musculus GN=Mcm7 PE=1 SV=1	Mcm7	3	2	2	2	719	81.2	6.37	Acetyl [N-Term]	120544	616325	146488	157053	176151	270824	-0.179537	0.0715018				23
P97311	DNA replication licensing factor MCM6 OS=Mus musculus GN=Mcm6 PE=1 SV=1	Mcm6	6	4	4	10	821	92.8	5.45	Acetyl [N-Term];Dimethyl [K25;K197]	423190	1.63194e+06	720158	555590	715570	984403	-0.115259	0.0705587				38
P46471	26S protease regulatory subunit 7 OS=Mus musculus GN=Psmc2 PE=1 SV=5	Psmc2	25	11	11	22	433	48.6	5.95	Dimethyl [K34;K222;K248];K57	1.64612e+06	2.20294e+06	1.63137e+06	1.8836e+06	1.37406e+06	2.7519e+06	0.0892601	0.070285				213
P59235	Nucleoporin Nup43 OS=Mus musculus GN=Nup43 PE=1 SV=2	Nup43	8	2	2	2	380	42	5.39	Dimethyl [K196]	138782	1024	20773	96819.8	11188	1024	-0.470733	0.0687329				62
P28798	Granulins OS=Mus musculus GN=Grn PE=1 SV=2	Grn	4	2	2	2	589	63.4	6.8	Dimethyl [K544]	128772	1024	108806	53047.7	55483.5	1024	-0.750361	0.0681327				21
Q8BIQ5	Cleavage stimulation factor subunit 2 OS=Mus musculus GN=Cstf2 PE=1 SV=2	Cstf2	7	4	3	8	580	61.3	6.83	Acetyl [N-Term];Dimethyl [K189]	208166	494260	316043	332284	301720	385768	0.0834109	0.0661741				85
Q3TJD7	PDZ and LIM domain protein 7 OS=Mus musculus GN=Pdlim7 PE=1 SV=1	Pdlim7	5	2	2	3	457	50.1	8.47		114990	294243	199168	156661	165189	221862	-0.0770251	0.0651584				34
Q9Z204	Heterogeneous nuclear ribonucleoproteins C1/C2 OS=Mus musculus GN=Hnrnpc PE=1 SV=1	Hnrnpc	42	16	16	37	313	34.4	5.05	Acetyl [N-Term];Dimethyl [K8;K157;K198;K207;K217;K237;K240;K251;K252;K258];K30;K39	6.92144e+06	5.79567e+06	5.09765e+06	8.56378e+06	8.2755e+06	2.33257e+06	-0.102289	0.0648679				301
Q99KI0	Aconitate hydratase, mitochondrial OS=Mus musculus GN=Aco2 PE=1 SV=1	Aco2	5	3	3	7	780	85.4	7.93		153103	535008	283718	207451	188718	447908	-0.135436	0.0645351				88
Q9CR47	Ribosome biogenesis protein NSA2 homolog OS=Mus musculus GN=Nsa2 PE=2 SV=1	Nsa2	11	2	2	2	260	30	10.24	Dimethyl [K134]	187543	140976	66887.9	140938	69361.9	140318	-0.122171	0.0643726				31
P17742	Peptidyl-prolyl cis-trans isomerase A OS=Mus musculus GN=Ppia PE=1 SV=2	Ppia	25	5	5	19	164	18	7.9	Dimethyl [K28;K31;K82;K91]	929937	1.76264e+06	1.14793e+06	1.61303e+06	668745	2.38624e+06	0.150688	0.0633213				314
Q60899	ELAV-like protein 2 OS=Mus musculus GN=Elavl2 PE=2 SV=1	Elavl2	15	5	1	14	360	39.6	9.13	Dimethyl [K134;K184;K353]	60924.4	1024	40435.7	52729	16471.6	1024	-0.501358	0.060766				239
P62983	Ubiquitin-40S ribosomal protein S27a OS=Mus musculus GN=Rps27a PE=1 SV=2	Rps27a	60	13	2	222	156	17.9	9.64	Acetyl [N-Term];Dimethyl [K6;K152;K156];K27;K29;K33;K63	401722	259861	761672	648083	712953	245704	0.171267	0.0601499				3222
Q8R4R6	Nucleoporin NUP53 OS=Mus musculus GN=Nup35 PE=1 SV=2	Nup35	14	3	3	4	325	34.8	9.25	Dimethyl [K83;K85]	533457	202095	582064	425359	531897	350768	0.11292	0.0562762				80
Q9QX47	Protein SON OS=Mus musculus GN=Son PE=1 SV=2	Son	2	5	5	6	2444	265.5	5.6	Acetyl [N-Term];Dimethyl [K294]	298841	602682	262037	545379	692779	148765	0.0840492	0.0557409				71
P14733	Lamin-B1 OS=Mus musculus GN=Lmnb1 PE=1 SV=3	Lmnb1	35	22	20	68	588	66.7	5.16	Acetyl [N-Term];Dimethyl [K50;K112;K124;K135;K146;K157;K158;K192;K210;K242;K262;K272;K331;K484;K529]	9.33565e+06	7.57568e+06	7.21261e+06	9.20434e+06	9.58071e+06	5.35773e+06	-0.0368589	0.0539054				899
P46735	Unconventional myosin-Ib OS=Mus musculus GN=Myo1b PE=1 SV=3	Myo1b	3	3	3	5	1107	128.5	9.26	Dimethyl [K241;K561]	268815	472496	380885	255754	289758	573784	-0.0620543	0.0537556				43
Q8CH25	SAFB-like transcription modulator OS=Mus musculus GN=Sltm PE=1 SV=1	Sltm	6	5	5	8	1031	116.9	7.72	Acetyl [N-Term];Dimethyl [K20;K21;K396;K459]	550782	1024	455442	414033	127989	1024	-0.747661	0.0532197				178
Q8JZQ9	Eukaryotic translation initiation factor 3 subunit B OS=Mus musculus GN=Eif3b PE=1 SV=1	Eif3b	11	5	5	8	803	91.3	5.02	Dimethyl [K217;K219;K505]	296541	197961	337973	266189	181704	434205	0.0273539	0.0529776				114
P51410	60S ribosomal protein L9 OS=Mus musculus GN=Rpl9 PE=1 SV=2	Rpl9	11	3	3	10	192	21.9	9.95	Dimethyl [K174;K184]	603896	939113	550657	642884	619310	713973	-0.0452201	0.0504867				96
P47911	60S ribosomal protein L6 OS=Mus musculus GN=Rpl6 PE=1 SV=3	Rpl6	25	8	8	27	296	33.5	10.7	Dimethyl [K226;K245;K247;K268]	4.25715e+06	7.56151e+06	4.4699e+06	5.70961e+06	5.0254e+06	4.57257e+06	-0.0443897	0.0485768				362
Q64332	Synapsin-2 OS=Mus musculus GN=Syn2 PE=1 SV=2	Syn2	6	2	2	2	586	63.3	8.43	Dimethyl [K129]	52184	1024	18145.3	40657.1	55265.2	1024	0.415559	0.0464077				49
Q05D44	Eukaryotic translation initiation factor 5B OS=Mus musculus GN=Eif5b PE=1 SV=2	Eif5b	3	2	2	2	1216	137.5	5.59	Dimethyl [K435;K440]	69839	1024	72880.6	56499.1	35739.5	1024	-0.444607	0.0438759				20
O54941	SWI/SNF-related matrix-associated actin-dependent regulator of chromatin subfamily E member 1 OS=Mus musculus GN=Smarce1 PE=1 SV=1	Smarce1	9	3	3	3	411	46.6	4.88	Dimethyl [K271]	358338	155701	327082	298722	266898	202606	-0.0586599	0.0432112				36
P09602	Non-histone chromosomal protein HMG-17 OS=Mus musculus GN=Hmgn2 PE=1 SV=2	Hmgn2	53	5	5	12	90	9.4	9.99	Dimethyl [K31;K36;K40;K42;K59;K64;K76;K82;K90]	1.13082e+06	108412	310843	914707	607144	44916.7	-0.203779	0.0429335				137
Q9WV92	Band 4.1-like protein 3 OS=Mus musculus GN=Epb41l3 PE=1 SV=1	Epb41l3	5	3	2	4	929	103.3	5.31	Dimethyl [K689;K809]	130054	364797	334222	278869	197896	329779	0.0662696	0.0368583				18
P53569	CCAAT/enhancer-binding protein zeta OS=Mus musculus GN=Cebpz PE=1 SV=2	Cebpz	3	3	3	6	1052	120.2	5.74	Acetyl [N-Term];Dimethyl [K13;K390]	253789	196729	178640	270881	352287	81475.2	-0.0660159	0.0366322				51
O55131	Septin-7 OS=Mus musculus GN=Sept7 PE=1 SV=1	2007-09-01	7	2	2	2	436	50.5	8.57	Dimethyl [K234;K237]	141207	1024	75431.9	115342	42574.2	1024	-0.372364	0.0355106				26
Q8VI84	Nucleolar complex protein 3 homolog OS=Mus musculus GN=Noc3l PE=2 SV=2	Noc3l	4	3	3	4	807	93.2	9.09	Dimethyl [K123;K792]	111729	1024	89577.7	189046	123682	1024	0.408049	0.0336186				37
Q68FH0	Plakophilin-4 OS=Mus musculus GN=Pkp4 PE=1 SV=1	Pkp4	4	3	3	5	1190	131.5	8.94	Dimethyl [K86]	116700	115839	187033	82230.9	182014	156581	-0.036506	0.0330215				28
O08528	Hexokinase-2 OS=Mus musculus GN=Hk2 PE=1 SV=1	Hk2	5	4	2	6	917	102.5	6.11	Dimethyl [K62;K763]	46873.9	1024	63426.9	81814.1	75798.3	1024	0.353545	0.0319269				54
Q1HFZ0	tRNA (cytosine(34)-C(5))-methyltransferase OS=Mus musculus GN=Nsun2 PE=1 SV=2	Nsun2	3	2	2	4	757	85.4	6.58		68978.3	1024	74424.5	192678	53152.1	1024	0.332108	0.0302919				35
Q8BHB4	WD repeat-containing protein 3 OS=Mus musculus GN=Wdr3 PE=1 SV=1	Wdr3	4	4	4	5	942	105.7	6.64	Dimethyl [K473]	245173	1024	163687	290452	330046	1024	0.418743	0.0293631				30
P17918	Proliferating cell nuclear antigen OS=Mus musculus GN=Pcna PE=1 SV=2	Pcna	8	2	2	2	261	28.8	4.77	Dimethyl [K77;K217]	59214.3	120655	121520	60930.9	38159.2	448869	0.0885166	0.0273422				0
P11276	Fibronectin OS=Mus musculus GN=Fn1 PE=1 SV=4	Fn1	5	8	8	9	2477	272.4	5.59	Dimethyl [K578;K1739;K1970]	752390	1024	142353	116265	15131.3	83802.3	0.142257	0.0229385				105
Q91W39	Nuclear receptor coactivator 5 OS=Mus musculus GN=Ncoa5 PE=1 SV=1	Ncoa5	15	4	4	4	579	65.3	9.82	Dimethyl [K400;K434]	413038	191481	367998	495635	588900	114184	0.065162	0.0213276				74
Q9CZM2	60S ribosomal protein L15 OS=Mus musculus GN=Rpl15 PE=2 SV=4	Rpl15	33	6	6	23	204	24.1	11.62	Dimethyl [K83;K128;K153;K157];K93	2.69622e+06	4.34134e+06	2.5923e+06	3.23352e+06	4.42036e+06	2.16624e+06	0.00971667	0.0202471				199
Q61879	Myosin-10 OS=Mus musculus GN=Myh10 PE=1 SV=2	Myh10	26	57	41	145	1976	228.9	5.54	Dimethyl [K33;K1021;K1023;K1088;K1106;K1111;K1180;K1181;K1234;K1241;K1256;K1267;K1377;K1378;K1379;K1394;K1399;K1417;K1420;K1448;K1451;K1452;K1461;K1610;K1638;K1676;K1731;K1800;K1809;K1813;K1822;K1835];K184;K203;K232;K34;K380;K583;K658;K689;K738;K817;K857;K863;K881;K889;K945	1.11522e+07	1.15737e+07	1.25983e+07	7.16876e+06	1.13251e+07	1.91143e+07	-0.0224787	0.0197214				1594
P62889	60S ribosomal protein L30 OS=Mus musculus GN=Rpl30 PE=1 SV=2	Rpl30	41	3	3	14	115	12.8	9.63	Dimethyl [K87]	807816	541250	634769	995503	639651	420004	-0.0178134	0.0192982				130
P54116	Erythrocyte band 7 integral membrane protein OS=Mus musculus GN=Stom PE=1 SV=3	Stom	12	3	3	6	284	31.4	6.93	Dimethyl [K263]	531464	656910	757523	689809	424937	937593	0.0184828	0.0178627				194
P56391	Cytochrome c oxidase subunit 6B1 OS=Mus musculus GN=Cox6b1 PE=1 SV=2	Cox6b1	38	3	3	7	86	10.1	8.72	Acetyl [N-Term]	684217	547926	714922	891464	1.17186e+06	236911	-0.0383244	0.0148728				61
Q80U72	Protein scribble homolog OS=Mus musculus GN=Scrib PE=1 SV=2	Scrib	2	2	2	5	1612	174	5.12	Dimethyl [K409]	109661	138692	150255	108447	98394.1	220401	0.0138041	0.0142186				34
O88508	DNA (cytosine-5)-methyltransferase 3A OS=Mus musculus GN=Dnmt3a PE=1 SV=2	Dnmt3a	4	2	2	3	908	101.6	6.65	Dimethyl [K108]	102412	1024	49568.9	89122.3	78307.2	1024	0.153059	0.0139317				63
Q8BVE8	Histone-lysine N-methyltransferase NSD2 OS=Mus musculus GN=Whsc1 PE=1 SV=2	Whsc1	2	2	2	2	1365	152.2	8.51	Dimethyl [K615;K1015]	119562	1024	65362.2	106742	53756.5	1024	-0.148549	0.013702				47
Q9CX86	Heterogeneous nuclear ribonucleoprotein A0 OS=Mus musculus GN=Hnrnpa0 PE=1 SV=1	Hnrnpa0	16	5	5	21	305	30.5	9.31	Acetyl [N-Term];Dimethyl [K133;K137;K154;K172;K176]	1.1425e+06	1.56703e+06	1.18739e+06	1.15833e+06	1.69725e+06	1.0881e+06	0.00301043	0.0133813				89
O35226	26S proteasome non-ATPase regulatory subunit 4 OS=Mus musculus GN=Psmd4 PE=1 SV=1	Psmd4	19	6	6	11	376	40.7	4.79	Dimethyl [K40;K122;K126;K262]	583111	627704	632899	794413	350176	805843	-0.0157878	0.0118653				225
P26350	Prothymosin alpha OS=Mus musculus GN=Ptma PE=1 SV=2	Ptma	25	2	2	11	111	12.2	3.79	Acetyl [N-Term];Dimethyl [K15]	504492	5.16029e+06	2.11106e+06	662840	1.77479e+06	4.95646e+06	0.0284557	0.010779				358
Q91Z49	UAP56-interacting factor OS=Mus musculus GN=Fyttd1 PE=1 SV=1	Fyttd1	7	2	2	2	317	35.9	11.84		1024	355103	61936.4	145705	116502	1024	-0.124562	0.0100602				23
P68254	14-3-3 protein theta OS=Mus musculus GN=Ywhaq PE=1 SV=1	Ywhaq	16	4	1	12	245	27.8	4.78	Dimethyl [K49;K68]	111586	426492	188782	167377	251142	209754	-0.00903257	0.00703138				162
Q8BJS4	SUN domain-containing protein 2 OS=Mus musculus GN=Sun2 PE=1 SV=3	Sun2	3	2	2	2	731	81.6	7.02	Dimethyl [K531]	131598	204974	76528	80248.5	86552	285236	-0.0197652	0.00629534				0
P26369	Splicing factor U2AF 65 kDa subunit OS=Mus musculus GN=U2af2 PE=1 SV=3	U2af2	10	4	4	7	475	53.5	9.09	Acetyl [N-Term];Dimethyl [K431]	89268.6	1024	76614.6	78805.3	77172.3	1024	-0.0564658	0.00484639				73
O54962	Barrier-to-autointegration factor OS=Mus musculus GN=Banf1 PE=1 SV=1	Banf1	29	3	3	11	89	10.1	6.09	Dimethyl [K64;K72]	2.34827e+06	1.03705e+06	1.8564e+06	1.73595e+06	1.75055e+06	1.47373e+06	-0.00452677	0.00366316				131
Q02053	Ubiquitin-like modifier-activating enzyme 1 OS=Mus musculus GN=Uba1 PE=1 SV=1	Uba1	4	4	4	5	1058	117.7	5.66	Dimethyl [K97]	213036	157823	245293	308658	335807	80813.8	0.00746727	0.00280409				0
Q9Z0P4	Paralemmin-1 OS=Mus musculus GN=Palm PE=1 SV=1	Palm	14	4	4	8	383	41.6	4.84	Acetyl [N-Term];Dimethyl [K109;K324]	186984	335183	220842	137645	180505	563136	0.00520007	0.00233709				83
P14115	60S ribosomal protein L27a OS=Mus musculus GN=Rpl27a PE=1 SV=5	Rpl27a	32	6	6	15	148	16.6	11.12	Dimethyl [K55;K94]	1.26015e+06	1.38466e+06	1.49123e+06	1.4982e+06	1.56778e+06	1.10476e+06	-0.0013148	0.00186737				184
Q8VCY6	U3 small nucleolar RNA-associated protein 6 homolog OS=Mus musculus GN=Utp6 PE=2 SV=1	Utp6	3	2	2	3	597	70.4	7.71	Dimethyl [K296]	100020	1024	60383.6	43629.4	143707	1024	0.0179952	0.00145447				25
Q6ZWV7	60S ribosomal protein L35 OS=Mus musculus GN=Rpl35 PE=1 SV=1	Rpl35	36	6	6	16	123	14.5	11.05	Dimethyl [K66;K71;K79;K86]	1.62874e+06	1.93102e+06	1.27905e+06	1.91899e+06	2.41472e+06	866816	-0.000729879	0.00079734				186
P56480	ATP synthase subunit beta, mitochondrial OS=Mus musculus GN=Atp5b PE=1 SV=2	Atp5b	27	10	10	20	529	56.3	5.34	Dimethyl [K133;K198;K212]	1.49291e+06	2.00125e+06	1.93973e+06	2.268e+06	1.3694e+06	1.86545e+06	-0.000131607	0.000121258				171

## Sheet: Peptide list
Annotated Sequence	Modifications	Qvality PEP	Qvality q-value	# Protein Groups	# Proteins	# PSMs	Master Protein Accessions	Positions in Proteins	Modifications in Proteins	# Missed Cleavages	Theo. MH+ [Da]	Abundance 101xGA, Replicate I	Abundance 101xGA, Replicate II	Abundance 101xGA, Replicate III	Abundance Httex1Q97, Replicate I	Abundance Httex1Q97, Replicate II	Abundance Httex1Q97, Replicate III	Precursor Quan Result ID	Quan Info	Quan Channel	Confidence (by Search Engine): Mascot	m/z [Da] (by Search Engine): Mascot	RT [min] (by Search Engine): Mascot	Percolator q-Value (by Search Engine): Mascot	Percolator PEP (by Search Engine): Mascot	Ions Score (by Search Engine): Mascot	Top Apex RT [min]
[].AAAAAAAAAAGAAGGR.[]	1xAcetyl [N-Term]	2.09838e-05	0.000292089	0	0	1				0	1240.64								Inconsistently Labeled		High	620.824	51.8512	0.0007067	8.435e-05	47	52.08
[K].IILDLISESPIK.[G]	1xDimethyl [K12]; 1xDimethyl [N-Term]	0.000208619	0.000292089	1	1	1	P61979	P61979 [208-219]	P61979 1xDimethyl [K219]	0	1396.87	52115.6			102769			2597		Light	High	698.937	65.1704	0.0002553	0.000116	65	65.38
[K].IILDLISESPIKGR.[A]	1xDimethyl:2H(4) [N-Term]; 1xDimethyl:2H(4) [K12]	7.91789e-05	0.000292089	1	1	1	P61979	P61979 [208-221]		1	1618.04	131640			256492		36115.5	2598		Medium	High	540.018	56.0471	0.0002553	4.243e-05	34	56.23
[R].LLLETYLPSK.[K]	1xDimethyl:2H(4) [N-Term]; 1xDimethyl:2H(4) [K10]	0.00117495	0.000292089	1	1	1	Q9D6Z1	Q9D6Z1 [78-87]		0	1240.8							2601	Redundant	Medium	High	620.904	56.6001	0.0002553	0.0006913	50	56.78
[R].LILEVHQFSR.[D]	1xDimethyl [N-Term]	0.000311492	0.000292089	1	1	1	Q62261	Q62261 [2015-2024]		0	1269.73	138584	105248	426351	420511	223986	415211	2603		Light	High	423.915	43.0373	0.0007067	0.0007501	33	43.06
[K].ILLLGAGESGK.[S]	1xDimethyl [K11]; 1xDimethyl [N-Term]	0.000820579	0.000292089	1	1	6	P27601	P27601 [51-61]	P27601 1xDimethyl [K61]	0	1113.69							2607	Redundant	Light	High	557.347	48.0431	0.0002553	0.0004788	49	48.27
[].LLIIGDSGVGK.[]	1xDimethyl [K11]; 1xDimethyl [N-Term]	7.04415e-05	0.000292089	0	0	3				0	1127.7	244258	271071	280882	203631	221369	227651	2608		Light	High	564.356	51.3902	0.0002553	3.79e-05	74	51.48
[R].LLLNNDNLLR.[E]	1xDimethyl [N-Term]	8.25553e-05	0.000292089	2	2	2	P47753; P47754	P47753 [38-47]; P47754 [38-47]		0	1225.73							2610	Redundant	Light	High	613.367	51.224	0.0007067	0.0002556	27	51.45
[K].LLLQVQHASK.[Q]	1xDimethyl [K10]; 1xDimethyl [N-Term]	0.000377453	0.000292089	2	2	3	P48962; P51881	P48962 [34-43]; P51881 [34-43]	P48962 1xDimethyl [K43]; P51881 1xDimethyl [K43]	0	1192.74							2615	Redundant	Light	High	596.875	31.5979	0.0002553	0.0003295	51	31.77
[K].LLLQVQHASK.[Q]	1xDimethyl:2H(4) [N-Term]; 1xDimethyl:2H(4) [K10]	0.000969698	0.000292089	2	2	6	P48962; P51881	P48962 [34-43]; P51881 [34-43]		0	1200.79	3.02419e+06	4.46515e+06	2.56638e+06	816293	934301	744728	2615	Shared	Medium	High	600.9	31.6024	0.0002553	0.001077	51	31.77
[K].LIIWDSYTTNK.[MV]	1xDimethyl [K11]; 1xDimethyl [N-Term]	0.000301258	0.000292089	3	3	3	P29387; P62874; P62880	P29387 [79-89]; P62874 [79-89]; P62880 [79-89]	P29387 1xDimethyl [K89]; P62874 1xDimethyl [K89]; P62880 1xDimethyl [K89]	0	1409.77	576324	227341	352653	439772	138335	222533	2620	Shared	Light	High	705.387	54.3091	0.0007067	0.0007305	28	54.51
[K].LIIWDSYTTNK.[MV]	1xDimethyl:2H(4) [N-Term]; 1xDimethyl:2H(4) [K11]	0.00112692	0.000292089	3	3	3	P29387; P62874; P62880	P29387 [79-89]; P62874 [79-89]; P62880 [79-89]		0	1417.82							2620	Redundant	Medium	High	709.413	54.3308	0.0002553	0.0009598	41	54.51
[R].IINEPTAAAIAYGLDK.[RKG]		0.00113637	0.000292089	4	4	2	P20029; P63017; P16627; P17156	P20029 [199-214]; P63017 [172-187]; P16627 [174-189]; P17156 [173-188]		0	1659.9								Inconsistently Labeled		High	830.451	54.7898	0.0007067	0.002136	18	54.99
[R].LLIDEAIQK.[C]	1xDimethyl [K9]; 1xDimethyl [N-Term]	0.000813757	0.000292089	1	1	3	P26638	P26638 [108-116]	P26638 1xDimethyl [K116]	0	1098.68	204807	271094	385525	120318	338890	224153	2596		Light	High	549.842	47.3053	0.0007067	0.001634	25	47.26
[R].IINEPTAAAIAYGLDK.[RKG]	1xDimethyl [K16]; 1xDimethyl [N-Term]	4.19704e-05	0.000292089	4	4	3	P20029; P63017; P16627; P17156	P20029 [199-214]; P63017 [172-187]; P16627 [174-189]; P17156 [173-188]	P20029 1xDimethyl [K214]; P63017 1xDimethyl [K187]; P16627 1xDimethyl [K189]; P17156 1xDimethyl [K188]	0	1715.96	366183	25400.5	377241	632625		319857	2628	Shared	Light	High	858.483	56.4233	0.0002553	2.203e-05	98	56.6
[R].IINEPTAAAIAYGLDKK.[VG]	2xDimethyl [K16; K17]; 1xDimethyl [N-Term]	7.3921e-09	0.000292089	2	2	3	P63017; P17156	P63017 [172-188]; P17156 [173-189]	P63017 2xDimethyl [K187; K188]; P17156 2xDimethyl [K188; K189]	1	1872.08	3.56278e+06	41873.6	1.57941e+06	1.02778e+07	173741	3.21988e+06	2629	Shared	Light	High	624.7	50.0632	0.0007067	1.349e-07	65	50.37
[R].IINEPTAAAIAYGLDKK.[VG]	1xDimethyl:2H(4) [N-Term]; 2xDimethyl:2H(4) [K16; K17]	3.14334e-07	0.000292089	2	2	4	P63017; P17156	P63017 [172-188]; P17156 [173-189]		1	1884.16							2629	Redundant	Medium	High	628.725	50.1048	0.0002553	5.179e-07	93	50.37
[K].LINSLYPEGQAPVK.[K]	1xDimethyl [K14]; 1xDimethyl [N-Term]	0.000316738	0.000292089	1	1	3	Q9WVA4	Q9WVA4 [65-78]	Q9WVA4 1xDimethyl [K78]	0	1584.9		40315.8		91043	212113	166854	2632		Light	High	792.954	45.7317	0.0002553	0.0002705	46	45.93
[K].LINSLYPEGQAPVKK.[I]	2xDimethyl [K14; K15]; 1xDimethyl [N-Term]	1.17925e-05	0.000292089	1	1	5	Q9WVA4	Q9WVA4 [65-79]	Q9WVA4 2xDimethyl [K78; K79]	1	1741.03	355303	449426	146259	1.56113e+06	1.42865e+06	1.724e+06	2633		Light	High	581.013	38.127	0.0002553	5.957e-06	32	38.4
[K].LIPDSIGKDIEK.[A]	1xDimethyl:2H(4) [N-Term]; 2xDimethyl:2H(4) [K8; K12]	0.000527144	0.000292089	1	1	4	P97351	P97351 [188-199]		1	1423.92							2637	Redundant	Medium	High	475.31	41.5285	0.0002553	0.0003021	36	41.72
[R].IIPGFMCQGGDFTR.[H]	1xCarbamidomethyl [C7]; 1xOxidation [M6]	0.000125344	0.000292089	1	1	3	P17742	P17742 [56-69]		0	1614.74								Inconsistently Labeled		High	807.875	48.5924	0.0007067	0.0003581	37	48.74
[R].IIPGFMCQGGDFTR.[H]	1xCarbamidomethyl [C7]; 1xOxidation [M6]; 1xDimethyl:2H(4) [N-Term]	3.10716e-05	0.000292089	1	1	2	P17742	P17742 [56-69]		0	1646.8	423153	37675	174474	23582.4	107355	82597.2	2642		Medium	High	823.903	50.4796	0.0002553	1.616e-05	63	50.94
[R].ILQDDVACDIIK.[I]	1xCarbamidomethyl [C8]; 1xDimethyl [K12]; 1xDimethyl [N-Term]	0.000338622	0.000292089	1	1	2	Q8BGA5	Q8BGA5 [134-145]	Q8BGA5 1xDimethyl [K145]	0	1458.79	172521	84350.4		267509		155111	2651		Light	High	729.898	50.9363	0.0002553	0.0001908	44	51.1
[K].LLQDFFNGK.[E]	1xDimethyl:2H(4) [N-Term]; 1xDimethyl:2H(4) [K9]	0.000196772	0.000292089	2	2	3	P63017; P17156	P63017 [349-357]; P17156 [352-360]		0	1145.68							2652	Redundant	Medium	High	573.345	51.1344	0.0007067	0.0005175	56	51.46
[K].LLQDFFNGKELNK.[S]	2xDimethyl [K9; K13]; 1xDimethyl [N-Term]	2.78747e-05	0.000292089	2	2	2	P63017; P17156	P63017 [349-361]; P17156 [352-364]	P63017 2xDimethyl [K357; K361]; P17156 2xDimethyl [K360; K364]	1	1649.93							2653	Redundant	Light	High	825.467	48.8869	0.0002553	1.448e-05	73	49.05
[K].LLQDFFNGKELNK.[S]	1xDimethyl:2H(4) [N-Term]; 2xDimethyl:2H(4) [K9; K13]	0.000143264	0.000292089	2	2	3	P63017; P17156	P63017 [349-361]; P17156 [352-364]		1	1662	913212		551311	1.91255e+06	167751	1.57028e+06	2653	Shared	Medium	High	554.672	48.7891	0.0002553	7.843e-05	41	49.05
[K].LIQEQHPEEELIK.[T]	1xDimethyl [K13]; 1xDimethyl [N-Term]	3.02252e-06	0.000292089	1	1	5	P16546	P16546 [215-227]	P16546 1xDimethyl [K227]	0	1661.91	444993	479449	1.93685e+06	763390	1.07456e+06	1.30147e+06	2656		Light	High	554.642	36.614	0.0007067	1.755e-05	41	36.76
[R].IINEPTAAAIAYGLDK.[RKG]	1xDimethyl:2H(4) [N-Term]; 1xDimethyl:2H(4) [K16]	5.46893e-06	0.000292089	4	4	2	P20029; P63017; P16627; P17156	P20029 [199-214]; P63017 [172-187]; P16627 [174-189]; P17156 [173-188]		0	1724.01							2628	Redundant	Medium	High	862.509	56.3882	0.0002553	2.686e-06	76	56.6
[K].LIQEQHPEEELIK.[T]	1xDimethyl:2H(4) [N-Term]; 1xDimethyl:2H(4) [K13]	0.000374314	0.000292089	1	1	4	P16546	P16546 [215-227]		0	1669.96							2656	Redundant	Medium	High	835.485	36.6084	0.0002553	0.0003713	38	36.76
[K].ILLAELEQLKGQGK.[S]	1xDimethyl:2H(4) [N-Term]; 2xDimethyl:2H(4) [K10; K14]	2.54279e-05	0.000292089	1	1	6	P20152	P20152 [130-143]		1	1636.08	8.10721e+06	142228	1.5815e+06	2.62351e+07	297712	8.08371e+06	2592		Medium	High	818.544	50.6896	0.0002553	1.32e-05	66	50.97
[K].ILLAELEQLK.[G]	1xDimethyl:2H(4) [N-Term]; 1xDimethyl:2H(4) [K10]	0.00108086	0.000292089	1	1	1	P20152	P20152 [130-139]		0	1233.83							2591	Redundant	Medium	High	617.417	59.6873	0.0002553	0.0006325	52	60.04
[R].ILDDVPVGTSPTTTLK.[A]	1xDimethyl:2H(4) [N-Term]; 1xDimethyl:2H(4) [K16]	1.71724e-05	0.000292089	1	1	1	Q6NS46	Q6NS46 [1079-1094]		0	1721.02							2516	Redundant	Medium	High	861.013	49.6185	0.0002553	8.769e-06	95	49.84
[R].LIDFLECGK.[T]	1xCarbamidomethyl [C7]; 1xDimethyl [K9]; 1xDimethyl [N-Term]	0.00062818	0.000292089	1	1	3	Q61656	Q61656 [228-236]	Q61656 1xDimethyl [K236]	0	1150.62	693564	391956	474140	861290	1.27431e+06	813750	2519		Light	High	575.813	54.2486	0.0005491	0.0007761	61	54.3
[R].LIDLHSPSEIVK.[Q]	1xDimethyl [K12]; 1xDimethyl [N-Term]	0.000377453	0.000292089	1	1	5	P60867	P60867 [88-99]	P60867 1xDimethyl [K99]	0	1406.83	939593	576978	1.02618e+06	498712	659839	622447	2522		Light	High	469.613	44.2142	0.0002553	0.0008688	33	44.39
[R].LIDLHSPSEIVK.[Q]	1xDimethyl:2H(4) [N-Term]; 1xDimethyl:2H(4) [K12]	6.53408e-05	0.000292089	1	1	3	P60867	P60867 [88-99]		0	1414.88							2522	Redundant	Medium	High	472.297	44.1602	0.0002553	7.597e-05	37	44.39
[K].LLDLVQQSCNYK.[Q]	1xCarbamidomethyl [C9]; 1xDimethyl [K12]; 1xDimethyl [N-Term]	9.27951e-05	0.000292089	1	1	4	Q9D0T1	Q9D0T1 [22-33]	Q9D0T1 1xDimethyl [K33]	0	1536.81	1.07499e+06	945137	626637	1.51348e+06	1.16931e+06	1.68488e+06	2523		Light	High	768.909	47.0459	0.0005491	3.756e-05	81	47.13
[K].LLDLVQQSCNYK.[Q]	1xCarbamidomethyl [C9]; 1xDimethyl:2H(4) [N-Term]; 1xDimethyl:2H(4) [K12]	7.30704e-07	0.000292089	1	1	4	Q9D0T1	Q9D0T1 [22-33]		0	1544.86							2523	Redundant	Medium	High	772.934	46.978	0.0007067	5.562e-06	60	47.13
[K].LLDPEDISVDHPDEK.[S]	1xDimethyl:2H(4) [N-Term]; 1xDimethyl:2H(4) [K15]	4.48705e-05	0.000292089	1	1	2	Q62261	Q62261 [250-264]		0	1785.94							2526	Redundant	Medium	High	595.983	44.1912	0.0002553	6.966e-05	35	44.43
[R].LLDPEDVDVPQPDEK.[S]	1xDimethyl [K15]; 1xDimethyl [N-Term]	0.000333013	0.000292089	1	1	3	Q9QXS1	Q9QXS1 [383-397]	Q9QXS1 1xDimethyl [K397]	0	1764.89	261770	58372.6	279640	511622	80464.6	478260	2527		Light	High	882.949	50.574	0.0002553	0.0001884	50	50.73
[K].ILDSVGIEADDDRLNK.[V]		0.0012353	0.000292089	1	1	2	P99027	P99027 [26-41]		1	1772.9								No Quan Values		High	886.956	42.5181	0.0005491	0.002005	22
[K].ILDSVGIEADDDRLNK.[V]	1xDimethyl [K16]; 1xDimethyl [N-Term]	0.000279445	0.000292089	1	1	2	P99027	P99027 [26-41]	P99027 1xDimethyl [K41]	1	1828.97	723512	596605	702308	538272	583461	485230	2529		Light	High	914.987	42.1822	0.0002553	0.0001573	42	42.22
[K].ILDSVGIEADDDRLNK.[V]	1xDimethyl:2H(4) [N-Term]; 1xDimethyl:2H(4) [K16]	0.000527144	0.000292089	1	1	2	P99027	P99027 [26-41]		1	1837.02							2529	Redundant	Medium	High	919.011	42.098	0.0002553	0.0003017	51	42.21
[R].LLDSVPPTAISHFK.[Q]	1xDimethyl:2H(4) [N-Term]; 1xDimethyl:2H(4) [K14]	0.00103667	0.000292089	1	1	2	Q9JIK5	Q9JIK5 [654-667]		0	1588.95	273439	49111.1	82322.8	384084	190298	173300	2530		Medium	High	530.323	46.6664	0.0002553	0.0006067	17	47.1
[K].ILLAELEQLKGQGK.[S]	2xDimethyl [K10; K14]; 1xDimethyl [N-Term]	5.03072e-06	0.000292089	1	1	7	P20152	P20152 [130-143]	P20152 2xDimethyl [K139; K143]	1	1624							2592	Redundant	Light	High	812.506	50.7583	0.0002553	6.219e-06	64	50.97
[K].LLEPVLLLGK.[E]	1xDimethyl [K10]; 1xDimethyl [N-Term]	0.000827459	0.000292089	1	1	1	P14131	P14131 [51-60]	P14131 1xDimethyl [K60]	0	1150.78	321781	38676.9	130038	290735	95750.8	130607	2552		Light	High	575.894	65.0463	0.0002553	0.0004812	42	65.25
[K].LLEQYKEESK.[K]	1xDimethyl:2H(4) [N-Term]; 2xDimethyl:2H(4) [K6; K10]	0.000660453	0.000292089	1	1	4	Q8VEK3	Q8VEK3 [641-650]		1	1362.83	1.1503e+06	1.61614e+06	871089	901393	1.77317e+06	939070	2556		Medium	High	681.917	25.5224	0.0002553	0.0003832	43	25.71
[K].LLEQYKEESKK.[A]	3xDimethyl [K6; K10; K11]; 1xDimethyl [N-Term]	0.000324774	0.000292089	1	1	3	Q8VEK3	Q8VEK3 [641-651]	Q8VEK3 3xDimethyl [K646; K650; K651]	2	1506.88	1.32642e+06	1.94644e+06	989836	1.29889e+06	1.74604e+06	1.20268e+06	2557		Light	High	753.943	22.7465	0.0002553	0.0001839	65	22.87
[K].IIETLSQQLQAK.[G]	1xDimethyl [K12]; 1xDimethyl [N-Term]	2.56412e-05	0.000292089	1	1	1	O70591	O70591 [100-111]	O70591 1xDimethyl [K111]	0	1427.85	133709	166088	226271	204260	207198	249263	2558		Light	High	714.427	43.5192	0.0007067	9.941e-05	45	43.59
[R].LLFNDVQTLK.[D]	1xDimethyl [K10]; 1xDimethyl [N-Term]	0.000484913	0.000292089	1	1	2	Q9QXS1	Q9QXS1 [599-608]	Q9QXS1 1xDimethyl [K608]	0	1246.74							2569	Redundant	Light	High	623.874	52.4946	0.0002553	0.000723	36	52.69
[R].ILGADTSVDLEETGR.[V]	1xDimethyl:2H(4) [N-Term]	5.00166e-05	0.000292089	1	1	1	Q03265	Q03265 [59-73]		0	1607.84							2572	Redundant	Medium	High	804.427	46.4695	0.0007067	0.0001706	46	46.58
[K].LLGATELPIVTPALR.[A]	1xDimethyl [N-Term]	1.27131e-05	0.000292089	1	1	2	P52293	P52293 [301-315]		0	1591.98	41981.5			95103.7			2573		Light	High	796.493	65.4955	0.0002553	6.411e-06	60	65.65
[R].LLGHWEEAAHDLALACK.[L]	1xCarbamidomethyl [C16]; 1xDimethyl [K17]; 1xDimethyl [N-Term]	1.03174e-05	0.000292089	1	1	1	Q99L47	Q99L47 [193-209]	Q99L47 1xDimethyl [K209]	0	1990.02				92590.9			2576		Light	High	664.013	50.2517	0.0002553	5.176e-06	64	50.42
[K].ILGVDKNASEDEIKK.[A]	3xDimethyl [K6; K14; K15]; 1xDimethyl [N-Term]	2.39839e-05	0.000292089	1	1	2	Q9QYI3	Q9QYI3 [385-399]	Q9QYI3 3xDimethyl [K390; K398; K399]	2	1771.02	1.36433e+06	1.87554e+06	2.49371e+06	884345	957998	1.04838e+06	2583		Light	High	591.012	30.1653	0.0007067	9.414e-05	40	30.3
[K].IIHEDGYSEEECR.[Q]	1xCarbamidomethyl [C12]; 1xDimethyl:2H(4) [N-Term]	0.00076756	0.000292089	1	1	4	P08752	P08752 [55-67]		0	1668.75	225329	286941		138010			2585		Medium	High	556.92	25.4216	0.0002553	0.0004456	14	25.57
[R].ILHVNGFNGEGGEEDPQAAR.[S]	1xDimethyl:2H(4) [N-Term]	5.08591e-05	0.000292089	1	2	2	P63094	P63094 [62-81]; Q6R0H7 [801-820]		0	2142.05	138962	163858		71476.9	152369		2587		Medium	High	714.688	37.0507	0.0002553	2.695e-05	24	37.19
[R].LLKTDNGPAYTSQK.[F]	1xDimethyl:2H(4) [N-Term]; 2xDimethyl:2H(4) [K3; K14]	0.000157048	0.000292089	1	1	4	P03975	P03975 [437-450]		1	1631.98	685831	981674	704055	150199		39725.4	2589		Medium	High	816.492	26.4041	0.0002553	8.612e-05	71	26.57
[K].ILLAELEQLK.[G]	1xDimethyl [K10]; 1xDimethyl [N-Term]	5.62205e-05	0.000292089	1	1	2	P20152	P20152 [130-139]	P20152 1xDimethyl [K139]	0	1225.78	1.14433e+06	59494.8	676495	2.7748e+06		875621	2591		Light	High	613.392	59.7501	0.0002553	0.0001775	68	60.04
[K].LLEQYKEESK.[K]	2xDimethyl [K6; K10]; 1xDimethyl [N-Term]	0.0011459	0.000292089	1	1	5	Q8VEK3	Q8VEK3 [641-650]	Q8VEK3 2xDimethyl [K646; K650]	1	1350.75							2556	Redundant	Light	High	450.922	25.597	0.0002553	0.0006774	21	25.71
[K].IIQGPQESFSDFVAR.[M]		7.10323e-05	0.000292089	1	1	4	P03975	P03975 [364-378]		0	1693.85								Inconsistently Labeled		High	847.431	51.8723	0.0002553	3.822e-05	55	51.92
[K].IIQGPQESFSDFVAR.[M]	1xDimethyl [N-Term]	1.9253e-06	0.000292089	1	1	4	P03975	P03975 [364-378]		0	1721.89	2.06234e+06	76850.9	616386	1.64043e+06	41010.4	676550	2657		Light	High	861.448	54.8056	0.0007067	1.216e-05	44	54.98
[K].IIQGPQESFSDFVAR.[M]	1xDimethyl:2H(4) [N-Term]	2.83442e-05	0.000292089	1	1	1	P03975	P03975 [364-378]		0	1725.91							2657	Redundant	Medium	High	863.46	54.7369	0.0002553	1.47e-05	79	54.98
[R].INEILSNALK.[R]	1xDimethyl [K10]; 1xDimethyl [N-Term]	0.000465083	0.000292089	1	1	3	Q9D0E1	Q9D0E1 [371-380]	Q9D0E1 1xDimethyl [K380]	0	1170.71	960273	705337	783662	1.04093e+06	1.25012e+06	1.17234e+06	2723		Light	High	585.859	46.3873	0.0002553	0.0002649	59	46.66
[R].LNQDQLDAVSK.[Y]	1xDimethyl [K11]; 1xDimethyl [N-Term]	0.000638758	0.000292089	1	1	1	Q60865	Q60865 [86-96]	Q60865 1xDimethyl [K96]	0	1286.7	98781.2			469459	828264	522918	2731		Light	High	643.852	36.1782	0.0002553	0.0003695	43	36.37
[R].INVYYNEATGGK.[Y]	1xDimethyl [K12]; 1xDimethyl [N-Term]	2.39839e-05	0.000292089	1	1	3	P68372	P68372 [47-58]	P68372 1xDimethyl [K58]	0	1384.71							2735	Redundant	Light	High	692.859	37.9079	0.0007067	9.395e-05	45	38.29
[R].INVYYNEATGGK.[Y]	1xDimethyl:2H(4) [N-Term]; 1xDimethyl:2H(4) [K12]	0.000215706	0.000292089	1	1	2	P68372	P68372 [47-58]		0	1392.76					312420	58608.1	2735		Medium	High	696.884	37.9091	0.0007067	0.0005571	47	38.29
[R].INVYYNEATGNK.[Y]	1xDimethyl:2H(4) [N-Term]; 1xDimethyl:2H(4) [K12]	0.000472916	0.000292089	1	1	1	Q9CWF2	Q9CWF2 [47-58]		0	1449.78	82200.5	160070		46827.9			2736		Medium	High	725.395	37.0774	0.0002553	0.00027	34	37.18
[K].IPPVNTNLENLYLQGNR.[I]		0.000365053	0.000292089	1	1	3	P50608	P50608 [308-324]		0	1955.03								Inconsistently Labeled		High	978.019	56.6616	0.0007067	0.0008486	31	56.96
[K].LQAFGFCEYKEPESTLR.[A]	1xCarbamidomethyl [C7]; 1xDimethyl [K10]; 1xDimethyl [N-Term]	0.000438676	0.000292089	1	1	1	B2RY56	B2RY56 [126-142]	B2RY56 1xDimethyl [K135]	1	2131.05	26999.4			66272.1			2748		Light	High	711.023	49.622	0.0002553	0.0002496	38	49.75
[R].LQAQQDAVNIVCHSK.[T]	1xCarbamidomethyl [C12]; 1xDimethyl [K15]; 1xDimethyl [N-Term]	5.60769e-06	0.000292089	1	1	2	O35226	O35226 [26-40]	O35226 1xDimethyl [K40]	0	1766.92	500770	320936	586358	583110	453505	632899	2751		Light	High	589.646	36.4795	0.0002553	2.763e-06	47	36.6
[R].LQAQQDAVNIVCHSK.[T]	1xCarbamidomethyl [C12]; 1xDimethyl:2H(4) [N-Term]; 1xDimethyl:2H(4) [K15]	2.90634e-05	0.000292089	1	1	2	O35226	O35226 [26-40]		0	1774.97							2751	Redundant	Medium	High	592.329	36.4245	0.0002553	1.518e-05	56	36.6
[R].LQDEIQNMKEEMAR.[H]	1xDimethyl [K9]; 1xDimethyl [N-Term]	1.24705e-06	0.000292089	1	1	5	P20152	P20152 [365-378]	P20152 1xDimethyl [K373]	1	1790.88	368431	183867	421209	1.70373e+06	217726	854042	2753		Light	High	597.631	40.1591	0.0007067	8.577e-06	64	40.2
[R].LQDEIQNMKEEMAR.[H]	1xDimethyl:2H(4) [N-Term]; 1xDimethyl:2H(4) [K9]	0.000296268	0.000292089	1	1	3	P20152	P20152 [365-378]		1	1798.93							2753	Redundant	Medium	High	600.315	39.9491	0.0002553	0.0001673	61	40.2
[K].IQDKEGIPPDQQR.[L]	1xDimethyl [K4]	9.02684e-06	0.000292089	3	4	1	P62984; P62983; P0CG49	P62984 [30-42]; P62983 [30-42]; P0CG49 [30-42]; [106-118]; [182-194]; [258-270]; P0CG50 [30-42]; [106-118]; [182-194]; [258-270]; [334-346]; [410-422]; [486-498]; [562-574]; [638-650]	P62984 1xDimethyl [K33]; P62983 1xDimethyl [K33]; P0CG49 1xDimethyl [K33]; 1xDimethyl [K109]; 1xDimethyl [K185]; 1xDimethyl [K261]; P0CG50 1xDimethyl [K33]; 1xDimethyl [K109]; 1xDimethyl [K185]; 1xDimethyl [K261]; 1xDimethyl [K337]; 1xDimethyl [K413]; 1xDimethyl [K489]; 1xDimethyl [K565]; 1xDimethyl [K641]	1	1551.81								Inconsistently Labeled		High	776.411	24.8511	0.0007067	4.247e-05	43	24.27
[R].IMPEDIIINCSK.[D]	1xCarbamidomethyl [C10]; 1xDimethyl [K12]; 1xDimethyl [N-Term]	0.000754849	0.000292089	1	1	1	Q04750	Q04750 [379-390]	Q04750 1xDimethyl [K390]	0	1488.78	12143.5			45975.4		28221.6	2721		Light	High	744.892	55.3672	0.0002553	0.000438	44	55.53
[K].IQDKEGIPPDQQR.[L]	1xDimethyl:2H(4) [K4]	4.83733e-05	0.000292089	3	4	2	P62984; P62983; P0CG49	P62984 [30-42]; P62983 [30-42]; P0CG49 [30-42]; [106-118]; [182-194]; [258-270]; P0CG50 [30-42]; [106-118]; [182-194]; [258-270]; [334-346]; [410-422]; [486-498]; [562-574]; [638-650]		1	1555.84								Inconsistently Labeled		High	778.423	23.9542	0.0007067	0.0001663	31	24.43
[K].IQDKEGIPPDQQR.[L]	1xDimethyl:2H(4) [N-Term]; 1xDimethyl:2H(4) [K4]	1.01205e-06	0.000292089	3	4	28	P62984; P62983; P0CG49	P62984 [30-42]; P62983 [30-42]; P0CG49 [30-42]; [106-118]; [182-194]; [258-270]; P0CG50 [30-42]; [106-118]; [182-194]; [258-270]; [334-346]; [410-422]; [486-498]; [562-574]; [638-650]		1	1587.89							2755	Redundant	Medium	High	529.97	24.6535	0.0007067	7.225e-06	48	25.35
[R].LQEKEDLQELNDR.[L]	1xDimethyl [K4]; 1xDimethyl [N-Term]	0.000173604	0.000292089	1	1	4	P48678	P48678 [29-41]	P48678 1xDimethyl [K32]	1	1685.87	1.20618e+06	1.42625e+06	527006	1133152	849536	1.22727e+06	2758		Light	High	843.442	32.4085	0.0002553	9.632e-05	40	32.55
[R].LQEKEDLQELNDR.[L]	1xDimethyl:2H(4) [N-Term]; 1xDimethyl:2H(4) [K4]	0.000582702	0.000292089	1	1	5	P48678	P48678 [29-41]		1	1693.92							2758	Redundant	Medium	High	565.313	32.3548	0.0002553	0.0003347	47	32.55
[R].LQGEVVAFDYQSK.[M]	1xDimethyl [K13]; 1xDimethyl [N-Term]	0.000248611	0.000292089	1	1	2	Q9D0R8	Q9D0R8 [25-37]	Q9D0R8 1xDimethyl [K37]	0	1539.81				51756.3	61514.8	72010.3	2764		Light	High	770.408	48.0668	0.0007067	0.0006226	14	48.08
[R].LQGPPYAESPPCVVR.[Q]	1xCarbamidomethyl [C12]; 1xDimethyl [N-Term]	1.16944e-05	0.000292089	1	1	4	P03975	P03975 [170-184]		0	1697.87	1.396e+06	813003	1.81186e+06	886697	637237	1.25048e+06	2766		Light	High	566.628	45.3091	0.0007067	5.257e-05	44	45.45
[R].LQGPPYAESPPCVVR.[Q]	1xCarbamidomethyl [C12]; 1xDimethyl:2H(4) [N-Term]	0.000138557	0.000292089	1	1	3	P03975	P03975 [170-184]		0	1701.89							2766	Redundant	Medium	High	851.451	45.2753	0.0007067	0.0003899	32	45.45
[K].IQQAFPVFEGAEGGR.[V]	1xDimethyl [N-Term]	0.000417238	0.000292089	1	1	2	P03975	P03975 [214-228]		0	1633.83	1.12208e+06	690112	1.16107e+06	697174	605176	697884	2787		Light	High	817.421	52.1713	0.0002553	0.0002366	64	52.17
[R].LQQELDDLTVDLDHQR.[Q]	1xDimethyl [N-Term]	7.18599e-07	0.000292089	1	1	1	Q61879	Q61879 [1425-1440]		0	1965.99	78218			250353		57926.7	2788		Light	High	656.001	50.5216	0.0002553	3.31e-07	85	50.54
[K].LQQLKDETGELSSADEKR.[Y]	2xDimethyl [K5; K17]; 1xDimethyl [N-Term]	0.000706076	0.000292089	1	1	3	Q9EPU0	Q9EPU0 [583-600]	Q9EPU0 2xDimethyl [K587; K599]	2	2131.12	68649	77328.4	163043	137014		186598	2789		Light	High	711.046	31.122	0.0002553	0.0004102	50	31.34
[K].LQQSLQQGNHSSGSNR.[L]	1xDimethyl:2H(4) [N-Term]	5.25869e-05	0.000292089	1	1	2	Q7TPV4	Q7TPV4 [1116-1131]		0	1772.89							2790	Redundant	Medium	High	591.636	20.2302	0.0002553	2.796e-05	42	20.32
[K].LQTASDESYKDPTNIQSK.[H]	2xDimethyl [K10; K18]; 1xDimethyl [N-Term]	0.000501383	0.000292089	1	1	1	P16546	P16546 [1571-1588]	P16546 2xDimethyl [K1580; K1588]	1	2109.07							2793	Redundant	Light	High	703.695	32.0461	0.0002553	0.0002878	47	32.18
[R].LQTLKEELDFQK.[N]	1xDimethyl:2H(4) [N-Term]; 2xDimethyl:2H(4) [K5; K12]	0.000374314	0.000292089	1	1	2	P48678	P48678 [197-208]		1	1587.97	452972	76424	190267	1.26997e+06		181155	2794		Medium	High	794.492	43.4547	0.0002553	0.0002126	38	43.67
[K].IQDKEGIPPDQQR.[L]	1xDimethyl [K4]; 1xDimethyl [N-Term]	1.57964e-05	0.000292089	3	4	23	P62984; P62983; P0CG49	P62984 [30-42]; P62983 [30-42]; P0CG49 [30-42]; [106-118]; [182-194]; [258-270]; P0CG50 [30-42]; [106-118]; [182-194]; [258-270]; [334-346]; [410-422]; [486-498]; [562-574]; [638-650]	P62984 1xDimethyl [K33]; P62983 1xDimethyl [K33]; P0CG49 1xDimethyl [K33]; 1xDimethyl [K109]; 1xDimethyl [K185]; 1xDimethyl [K261]; P0CG50 1xDimethyl [K33]; 1xDimethyl [K109]; 1xDimethyl [K185]; 1xDimethyl [K261]; 1xDimethyl [K337]; 1xDimethyl [K413]; 1xDimethyl [K489]; 1xDimethyl [K565]; 1xDimethyl [K641]	1	1579.84	8.98933e+07	1.66119e+08	1.26804e+08	3.40997e+07	5.07949e+07	2.95791e+07	2755	Shared	Light	High	790.426	25.3662	0.0002553	6.411e-05	60	25.35
[R].IMNTFSVVPSPK.[V]	1xOxidation [M2]; 1xDimethyl:2H(4) [N-Term]; 1xDimethyl:2H(4) [K12]	0.000163745	0.000292089	3	4	1	Q9ERD7; P99024; P68372	Q9D6F9 [163-174]; Q9ERD7 [163-174]; P99024 [163-174]; P68372 [163-174]		0	1399.81							2719	Shared	Medium	High	700.41	45.681	0.0002553	8.997e-05	66	45.96
[R].IMNTFSVVPSPK.[V]	1xDimethyl:2H(4) [N-Term]; 1xDimethyl:2H(4) [K12]	0.000563561	0.000292089	3	4	2	Q9ERD7; P99024; P68372	Q9D6F9 [163-174]; Q9ERD7 [163-174]; P99024 [163-174]; P68372 [163-174]		0	1383.82							2718	Redundant	Medium	High	692.412	50.288	0.0002553	0.0003231	36	50.54
[R].IMNTFSVVPSPK.[V]	1xDimethyl [K12]; 1xDimethyl [N-Term]	0.00122503	0.000292089	3	4	2	Q9ERD7; P99024; P68372	Q9D6F9 [163-174]; Q9ERD7 [163-174]; P99024 [163-174]; P68372 [163-174]	Q9D6F9 1xDimethyl [K174]; Q9ERD7 1xDimethyl [K174]; P99024 1xDimethyl [K174]; P68372 1xDimethyl [K174]	0	1375.77	159326	426006	388269	232053	238069	255146	2718	Shared	Light	High	688.387	50.3899	0.0002553	0.0007213	36	50.54
[K].IIQLLDDYPK.[C]	1xDimethyl:2H(4) [N-Term]; 1xDimethyl:2H(4) [K10]	0.000869965	0.000292089	1	1	2	P14869	P14869 [17-26]		0	1281.79							2658	Redundant	Medium	High	641.4	54.1303	0.0002553	0.0005088	54	54.4
[R].LIQSHPESAEDLKEK.[C]	2xDimethyl [K13; K15]; 1xDimethyl [N-Term]	4.48705e-05	0.000292089	1	1	4	P16546	P16546 [1299-1313]	P16546 2xDimethyl [K1311; K1313]	1	1807.98	727242	1.29276e+06	1.31216e+06	1.22236e+06	582957	1.20471e+06	2662		Light	High	904.493	25.8377	0.0002553	2.371e-05	64	25.98
[R].LIQSHPESAEDLKEK.[C]	1xDimethyl:2H(4) [N-Term]; 2xDimethyl:2H(4) [K13; K15]	1.429e-05	0.000292089	1	1	4	P16546	P16546 [1299-1313]		1	1820.06							2662	Redundant	Medium	High	607.357	25.8514	0.0007067	6.166e-05	14	26.03
[R].LLQSNPVLEAFGNAK.[T]	1xDimethyl [K15]; 1xDimethyl [N-Term]	0.000165119	0.000292089	1	1	2	Q9WTI7	Q9WTI7 [174-188]	Q9WTI7 1xDimethyl [K188]	0	1656.93	32467.6			87638.7			2663		Light	High	828.971	58.9597	0.0002553	9.146e-05	49	59.17
[R].LLRDYQELMNTK.[L]	1xDimethyl [K12]; 1xDimethyl [N-Term]	0.000922321	0.000292089	1	1	6	Q3TTY5	Q3TTY5 [480-491]	Q3TTY5 1xDimethyl [K491]	1	1579.85							2667	Redundant	Light	High	790.43	41.998	0.0002553	0.0005388	39	42.11
[K].LLREEDNKYCADCEAK.[G]	2xCarbamidomethyl [C10; C13]; 2xDimethyl [K8; K16]; 1xDimethyl [N-Term]	0.000356021	0.000292089	1	1	1	Q91VZ6	Q91VZ6 [24-39]	Q91VZ6 2xDimethyl [K31; K39]	2	2097.99	65275.3			65499.6			2668		Light	High	700.003	25.5008	0.0002553	0.000202	22	25.94
[K].IISDNLTYCK.[C]	1xCarbamidomethyl [C9]; 1xDimethyl [K10]; 1xDimethyl [N-Term]	6.81271e-05	0.000292089	1	1	3	Q6DFW4	Q6DFW4 [197-206]	Q6DFW4 1xDimethyl [K206]	0	1282.67	1.37838e+06	1.23626e+06	231567	1.49953e+06	801550	898721	2672		Light	High	641.839	38.1803	0.0002553	0.0001602	72	38.41
[K].LLSPVVPQISAPQSNKER.[L]	1xDimethyl:2H(4) [N-Term]; 1xDimethyl:2H(4) [K16]	0.000922321	0.000292089	1	1	1	Q8BJ71	Q8BJ71 [645-662]		1	2027.21							2677	Redundant	Medium	High	676.409	46.3445	0.0002553	0.000541	20	46.48
[K].ILSSDDYGKDLTSVMR.[L]	1xDimethyl [K9]; 1xDimethyl [N-Term]	0.000638758	0.000292089	1	1	1	Q62261	Q62261 [660-675]	Q62261 1xDimethyl [K668]	1	1855.95				77989.4		32224.7	2680		Light	High	619.321	49.3846	0.0002553	0.0003691	27	49.47
[K].LISWYDNEYGYSNR.[V]	1xDimethyl [N-Term]	0.000945713	0.000292089	1	1	1	P16858	P16858 [308-321]		0	1807.83	147585		84571.7	76198.2		47388.7	2682		Light	High	904.419	52.5416	0.0002553	0.000551	21	52.56
[K].ILTFDQLALESPK.[G]	1xDimethyl [K13]; 1xDimethyl [N-Term]	1.11229e-05	0.000292089	1	1	3	P35980	P35980 [120-132]	P35980 1xDimethyl [K132]	0	1530.88	677845	17850.3	111337	712592	43602.8	214425	2686		Light	High	765.943	61.6555	0.0002553	3.372e-05	77	61.88
[K].ILTFDQLALESPKGR.[G]	1xDimethyl [K13]; 1xDimethyl [N-Term]	0.000291361	0.000292089	1	1	1	P35980	P35980 [120-134]	P35980 1xDimethyl [K132]	1	1744	78483.7			87970		18456.9	2687		Light	High	582.005	53.39	0.0002553	0.0001641	39	53.6
[R].IITLAGPTNAIFK.[A]	1xDimethyl [K13]; 1xDimethyl [N-Term]	6.25083e-06	0.000292089	1	1	3	Q61990	Q61990 [58-70]	Q61990 1xDimethyl [K70]	0	1414.87	493018	38360.9	390545	1.31883e+06	110423	579706	2690		Light	High	707.937	59.1521	0.0007067	3.162e-05	51	59.38
[R].IITLAGPTNAIFK.[A]	1xDimethyl:2H(4) [N-Term]; 1xDimethyl:2H(4) [K13]	0.000114341	0.000292089	1	1	2	Q61990	Q61990 [58-70]		0	1422.92							2690	Redundant	Medium	High	711.962	59.0341	0.0002553	6.206e-05	53	59.38
[R].IITLTGPTNAIFK.[A]	1xDimethyl [K13]; 1xDimethyl [N-Term]	8.32477e-05	0.000292089	1	1	1	P60335	P60335 [58-70]	P60335 1xDimethyl [K70]	0	1444.88	370741	32571.7	219883	2.2898e+06	133521	943431	2693		Light	High	722.943	58.8996	0.0002553	4.484e-05	70	59.18
[R].IITLTGPTNAIFK.[A]	1xDimethyl:2H(4) [N-Term]; 1xDimethyl:2H(4) [K13]	9.20234e-05	0.000292089	1	1	2	P60335	P60335 [58-70]		0	1452.93							2693	Redundant	Medium	High	726.968	58.8723	0.0002553	4.996e-05	65	59.18
[K].LLTQGFTNWNKR.[D]	1xDimethyl [K11]; 1xDimethyl [N-Term]	0.000173604	0.000292089	1	1	4	Q91ZW3	Q91ZW3 [836-847]	Q91ZW3 1xDimethyl [K846]	1	1533.85	412571	184487	604748	336655	88604.7	223550	2695		Light	High	511.956	41.6631	0.0007067	0.0004666	35	41.6
[K].LITQTFNHHNQLAQK.[A]	1xDimethyl [K15]; 1xDimethyl [N-Term]	1.28197e-05	0.000292089	1	1	2	O35685	O35685 [54-68]	O35685 1xDimethyl [K68]	0	1849.01							2696	Redundant	Light	High	617.008	27.8274	0.0007067	5.644e-05	30	28.01
[K].LITQTFNHHNQLAQK.[A]	1xDimethyl:2H(4) [N-Term]; 1xDimethyl:2H(4) [K15]	0.000582702	0.000292089	1	1	1	O35685	O35685 [54-68]		0	1857.06	190064	252437	110678	122546	133874	144971	2696		Medium	High	619.691	27.9574	0.0005491	0.0002652	43	28.01
[K].IIVDELKQEVISTSSK.[A]	1xDimethyl:2H(4) [N-Term]; 2xDimethyl:2H(4) [K7; K16]	5.96053e-05	0.000292089	1	1	1	P68040	P68040 [265-280]		1	1885.16							2699	Redundant	Medium	High	943.086	48.4161	0.0002553	3.171e-05	38	48.55
[K].LLVSSEDYGR.[D]	1xDimethyl [N-Term]	0.000242459	0.000292089	1	1	2	P16546	P16546 [1785-1794]		0	1166.61							2706	Redundant	Light	High	583.806	37.0599	0.0007067	0.0006125	44	37.16
[R].LLVVYPWTQR.[Y]		0.00023646	0.000292089	1	2	2	P02089	P02088 [32-41]; P02089 [32-41]		0	1274.73								Inconsistently Labeled		High	637.866	58.6604	0.0007067	0.0005993	44	58.8
[R].LLVVYPWTQR.[Y]	1xDimethyl [N-Term]	0.000244493	0.000292089	1	2	3	P02089	P02088 [32-41]; P02089 [32-41]		0	1302.76	343845	1.05887e+06	2.70789e+06	354995	2.61641e+06	2.24486e+06	2708		Light	High	651.882	59.8284	0.0007067	0.0006162	34	60
[R].LLYEANLPENFR.[R]	1xDimethyl [N-Term]	0.00117495	0.000292089	1	1	2	Q91VZ6	Q91VZ6 [96-107]		0	1506.8	31788.5		48986.3	18585.1		61579.7	2710		Light	High	753.902	54.2661	0.0002553	0.0006916	50	54.87
[R].IIYGGSVTGATCK.[E]	1xCarbamidomethyl [C12]; 1xDimethyl [K13]; 1xDimethyl [N-Term]	3.00507e-05	0.000292089	1	1	1	P17751	P17751 [257-269]	P17751 1xDimethyl [K269]	0	1382.73	268525	374783	547756	169936	412920	327340	2711		Light	High	691.87	35.4903	0.0007067	0.0001129	55	35.59
[R].IIYGGSVTGATCK.[E]	1xCarbamidomethyl [C12]; 1xDimethyl:2H(4) [N-Term]; 1xDimethyl:2H(4) [K13]	0.000587588	0.000292089	1	1	3	P17751	P17751 [257-269]		0	1390.79							2711	Redundant	Medium	High	695.896	35.4228	0.0002553	0.0003373	50	35.59
[R].IMDPNIVGNEHYDVAR.[G]	1xOxidation [M2]; 1xDimethyl:2H(4) [N-Term]	7.65774e-05	0.000292089	1	1	2	P56480	P56480 [407-422]		0	1890.93	265192	44091.3					2716		Medium	High	630.982	38.7593	0.0002553	4.104e-05	50	39.04
[K].ILDAVVAQEPLHR.[G]	1xDimethyl [N-Term]	0.000877258	0.000292089	1	1	2	O08810	O08810 [790-802]		0	1488.85	132145	119316	131505	110138	195609	126972	2515		Light	High	496.956	41.3614	0.0002553	0.0005122	24	41.45
[R].LREDENAEPVGTTYQK.[T]	1xDimethyl [K16]; 1xDimethyl [N-Term]	1.48232e-07	0.000292089	1	1	6	Q9QXS6	Q9QXS6 [150-165]	Q9QXS6 1xDimethyl [K165]	1	1905.96	606409	1.28692e+06	1.19089e+06	1.0897e+06	1.52567e+06	1.31367e+06	2801		Light	High	953.48	29.0635	0.0002553	6.473e-08	60	29.25
[R].ILATSFICTLPAGHR.[I]	1xCarbamidomethyl [C8]; 1xDimethyl:2H(4) [N-Term]	0.000390275	0.000292089	1	1	2	Q68FL6	Q68FL6 [782-796]		0	1688.95	62179.3			38767.4			2511		Medium	High	563.653	52.4822	0.0002553	0.0002208	43	52.68
[K].LLATEQEDAAVAK.[S]	1xDimethyl [K13]; 1xDimethyl [N-Term]	1.96276e-05	0.000292089	1	1	2	Q99PL5	Q99PL5 [911-923]	Q99PL5 1xDimethyl [K923]	0	1414.78							2510	Redundant	Light	High	707.893	35.1956	0.0002553	1.011e-05	71	35.27
[K].LDPSIFESLQK.[E]	1xDimethyl:2H(4) [N-Term]; 1xDimethyl:2H(4) [K11]	0.000338622	0.000292089	1	1	1	P60122	P60122 [172-182]		0	1340.79	78103.9		56662.9	78041.3		29041.4	2305		Medium	High	670.899	60.9086	0.0002553	0.0001915	45	61.17
[R].IDSLSAQLSQLQK.[Q]	1xDimethyl [K13]; 1xDimethyl [N-Term]	1.80549e-05	0.000292089	1	1	1	P48678	P48678 [299-311]	P48678 1xDimethyl [K311]	0	1486.85							2308	Redundant	Light	High	743.927	51.4519	0.0002553	9.226e-06	67	51.56
[R].IDSLSAQLSQLQK.[Q]	1xDimethyl:2H(4) [N-Term]; 1xDimethyl:2H(4) [K13]	0.000393547	0.000292089	1	1	1	P48678	P48678 [299-311]		0	1494.9	134818		44522.8	224977		60394	2308		Medium	High	747.953	51.3592	0.0002553	0.0002236	32	51.56
[K].IDTIEIITDR.[Q]	1xDimethyl [N-Term]	0.000877258	0.000292089	1	1	1	O88569	O88569 [138-147]		0	1216.68	517314	542558	1.11095e+06	716360	1.81686e+06	970082	2309		Light	High	608.843	53.1806	0.0002553	0.0005117	44	53.32
[K].LEAAATALATK.[S]	1xDimethyl [K11]; 1xDimethyl [N-Term]	0.000787029	0.000292089	1	1	2	Q9D8E6	Q9D8E6 [354-364]	Q9D8E6 1xDimethyl [K364]	0	1115.67							2315	Redundant	Light	High	558.338	36.6503	0.0002553	0.0004584	52	36.71
[R].IEASLQHEITR.[L]	1xDimethyl [N-Term]	0.000393547	0.000292089	1	1	3	Q99104	Q99104 [1370-1380]		0	1324.72	143939	197684	155093	283197	338244	261603	2322		Light	High	442.245	31.8476	0.0002553	0.0002234	63	31.97
[R].IEDVTPIPSDSTR.[R]	1xDimethyl [N-Term]	0.000654961	0.000292089	1	1	1	P62264	P62264 [129-141]		0	1457.75	829432	1.58951e+06	477848	379084	1.13761e+06	328750	2327		Light	High	729.377	41.7861	0.0007067	0.001369	53	41.74
[R].IEDVTPIPSDSTR.[R]	1xDimethyl:2H(4) [N-Term]	3.08132e-05	0.000292089	1	1	4	P62264	P62264 [129-141]		0	1461.77							2327	Redundant	Medium	High	731.391	41.563	0.0002553	1.608e-05	67	41.74
[K].LENLLLLDLQHNR.[L]		2.71849e-05	0.000292089	1	1	4	Q9JK53	Q9JK53 [190-202]		0	1590.9								Inconsistently Labeled		High	795.952	55.9411	0.0007067	0.0001041	46	56.19
[R].LESEEEGVPSTAIR.[E]	1xDimethyl:2H(4) [N-Term]	0.00023646	0.000292089	1	1	2	P11440	P11440 [37-50]		0	1548.81	105844	201960	245009	32899.8	93007.1	37328.2	2343		Medium	High	774.907	37.8074	0.0005491	0.0001013	66	37.8
[K].LEYNYNSHNVYIMADK.[Q]	1xDimethyl:2H(4) [N-Term]; 1xDimethyl:2H(4) [K16]	3.8633e-08	0.000292089	1	1	5	P42212	P42212 [141-156]		0	2038.02	1.29229e+06	281276	2.50537e+06	20181.8			2353		Medium	High	680.011	44.4303	0.0007067	5.167e-07	64	44.49
[K].LEYNYNSHNVYIMADK.[Q]	1xOxidation [M13]; 1xDimethyl:2H(4) [N-Term]; 1xDimethyl:2H(4) [K16]	1.81597e-06	0.000292089	1	1	3	P42212	P42212 [141-156]		0	2054.01	1.71778e+07	931818	2.51629e+06				2352		Medium	High	685.343	39.6591	0.0002553	9.067e-07	63	39.92
[R].LDLDLTSDSQPPVFK.[V]	1xDimethyl:2H(4) [N-Term]; 1xDimethyl:2H(4) [K15]	0.000677205	0.000292089	1	1	1	Q62318	Q62318 [493-507]		0	1738.97	51189.1			57224			2297		Medium	High	869.989	62.0469	0.0002553	0.0003905	33	62.22
[K].LEYNYNSHNVYIMADKQK.[N]	1xDimethyl:2H(4) [N-Term]; 2xDimethyl:2H(4) [K16; K18]	2.551e-07	0.000292089	1	1	3	P42212	P42212 [141-158]		1	2326.23	833557	83697.2	333891	79312.1			2354		Medium	High	776.081	38.7425	0.0002553	1.136e-07	78	39.05
[K].IFDEILVNAADNK.[Q]	1xDimethyl [K13]; 1xDimethyl [N-Term]	1.99582e-05	0.000292089	1	2	3	Q01320	Q01320 [83-95]; Q64511 [93-105]	Q01320 1xDimethyl [K95]; Q64511 1xDimethyl [K105]	0	1517.82							2358	Redundant	Light	High	759.414	54.1919	0.0002553	1.022e-05	74	54.38
[K].IFDEILVNAADNK.[Q]	1xDimethyl:2H(4) [N-Term]; 1xDimethyl:2H(4) [K13]	0.000316738	0.000292089	1	2	2	Q01320	Q01320 [83-95]; Q64511 [93-105]		0	1525.87	217479	33521.3	113048	590439		232230	2358		Medium	High	763.44	54.1424	0.0002553	0.000179	47	54.38
[K].LFGAAEVQR.[F]	1xDimethyl [N-Term]	0.000301258	0.000292089	1	1	2	P16546	P16546 [251-259]		0	1018.57	597255	387821	2.36454e+06	757517	1.31063e+06	1.17027e+06	2364		Light	High	509.788	34.5611	0.0007067	0.0007276	60	34.74
[R].IFHTVTTTDDPVIR.[K]	1xDimethyl [N-Term]	0.00127724	0.000292089	1	1	1	O70194	O70194 [223-236]		0	1642.88	231927	329026		140274	105246	77566.7	2365		Light	High	548.299	38.8359	0.0002553	0.0007517	9	38.98
[K].LFIGGLNTETNEK.[A]	1xDimethyl [K13]; 1xDimethyl [N-Term]	5.59332e-07	0.000292089	1	2	3	Q91VM5	Q9WV02 [10-22]; Q91VM5 [10-22]	Q9WV02 1xDimethyl [K22]; Q91VM5 1xDimethyl [K22]	0	1491.81	1.36703e+06	1.24088e+06	557954	1.42998e+06	1.31444e+06	887495	2367		Light	High	746.407	48.1552	0.0007067	4.477e-06	81	48.16
[K].LFIGGLNTETNEK.[A]	1xDimethyl:2H(4) [N-Term]; 1xDimethyl:2H(4) [K13]	0.000102577	0.000292089	1	2	3	Q91VM5	Q9WV02 [10-22]; Q91VM5 [10-22]		0	1499.86							2367	Redundant	Medium	High	750.432	47.8906	0.0002553	5.57e-05	75	48.16
[K].LFPDTPLALEANK.[K]	1xDimethyl [K13]; 1xDimethyl [N-Term]	2.01256e-05	0.000292089	1	1	1	Q9Z1X4	Q9Z1X4 [588-600]	Q9Z1X4 1xDimethyl [K600]	0	1484.84	60940.7			74348.3		32793.3	2371		Light	High	742.922	57.7185	0.0002553	1.037e-05	66	57.83
[K].LFPDTPLALEANK.[K]	1xDimethyl:2H(4) [N-Term]; 1xDimethyl:2H(4) [K13]	2.28117e-05	0.000292089	1	1	1	Q9Z1X4	Q9Z1X4 [588-600]		0	1492.89							2371	Redundant	Medium	High	746.947	57.6653	0.0002553	1.175e-05	59	57.83
[K].LFPDTPLALEANKK.[K]	2xDimethyl [K13; K14]; 1xDimethyl [N-Term]	0.000549619	0.000292089	1	1	1	Q9Z1X4	Q9Z1X4 [588-601]	Q9Z1X4 2xDimethyl [K600; K601]	1	1640.96	162582	29568.2	50642	205063		91371.1	2372		Light	High	547.659	49.2644	0.0002553	0.0003165	30	49.46
[K].LFPDTPLALEANKK.[K]	1xDimethyl:2H(4) [N-Term]; 2xDimethyl:2H(4) [K13; K14]	0.000682883	0.000292089	1	1	1	Q9Z1X4	Q9Z1X4 [588-601]		1	1653.04							2372	Redundant	Medium	High	551.684	49.3448	0.0002553	0.000395	33	49.46
[R].LFSADPFDLEAQAK.[I]	1xDimethyl [K14]; 1xDimethyl [N-Term]	0.00111756	0.000292089	1	1	1	A2ADY9	A2ADY9 [192-205]	A2ADY9 1xDimethyl [K205]	0	1607.83							2378	Redundant	Light	High	804.421	61.8153	0.0002553	0.000659	55	62.01
[R].LFSADPFDLEAQAK.[I]	1xDimethyl:2H(4) [N-Term]; 1xDimethyl:2H(4) [K14]	3.00507e-05	0.000292089	1	1	1	A2ADY9	A2ADY9 [192-205]		0	1615.88	67242.2			65658.1			2378		Medium	High	808.445	61.8454	0.0002553	1.561e-05	52	62.01
[K].LEYNYNSHNVYIMADKQK.[N]	1xOxidation [M13]; 1xDimethyl:2H(4) [N-Term]; 2xDimethyl:2H(4) [K16; K18]	1.9253e-06	0.000292089	1	1	7	P42212	P42212 [141-158]		1	2342.22	2.62702e+07	613519	1.36616e+06	159866		33481.6	2355		Medium	High	781.413	35.0008	0.0002553	9.117e-07	74	35.24
[K].IFVGGIKEDTEEHHLR.[D]	1xDimethyl [K7]; 1xDimethyl [N-Term]	0.00010518	0.000292089	1	1	5	P49312	P49312 [107-122]	P49312 1xDimethyl [K113]	1	1936.03	855571	198916	709040	1.27037e+06	574968	717308	2383		Light	High	646.015	32.2229	0.0002553	5.736e-05	38	32.4
[R].LDLDLTSDSQPPVFK.[V]	1xDimethyl [K15]; 1xDimethyl [N-Term]	0.000465083	0.000292089	1	1	1	Q62318	Q62318 [493-507]	Q62318 1xDimethyl [K507]	0	1730.92							2297	Redundant	Light	High	865.965	62.0596	0.0002553	0.0002652	29	62.22
[K].LDKSQIHDIVLVGGSTR.[I]	1xDimethyl [K3]; 1xDimethyl [N-Term]	2.9008e-09	0.000292089	1	1	4	P63017	P63017 [326-342]	P63017 1xDimethyl [K328]	1	1894.08							2296	Redundant	Light	High	632.03	42.9133	0.0007067	6.353e-08	74	42.97
[R].LAIQGPEDSPSR.[Q]	1xDimethyl [N-Term]	7.3258e-06	0.000292089	1	1	2	Q99KX1	Q99KX1 [229-240]		0	1297.67							2227	Redundant	Light	High	649.341	35.8448	0.0007067	3.59e-05	58	35.97
[R].IALTDNSLIAR.[S]	1xDimethyl [N-Term]	0.000203457	0.000292089	1	1	2	P14148	P14148 [189-199]		0	1214.71	1.39691e+06	1.40415e+06	1.09673e+06	1.01892e+06	1.92956e+06	1.17345e+06	2228		Light	High	607.859	49.2444	0.0002553	0.0001125	66	49.3
[R].IANLQTDLSDGLR.[L]	1xDimethyl [N-Term]	0.000677205	0.000292089	1	1	2	Q8BTM8	Q8BTM8 [64-76]		0	1443.78							2231	Redundant	Light	High	722.394	50.1917	0.0002553	0.0003924	44	50.28
[R].LAPDYDALDVANK.[I]	1xDimethyl [K13]; 1xDimethyl [N-Term]	6.51739e-06	0.000292089	1	1	5	P62751	P62751 [140-152]	P62751 1xDimethyl [K152]	0	1460.76							2235	Redundant	Light	High	730.886	49.4948	0.0002553	1.715e-05	90	49.7
[R].LAPDYDALDVANK.[I]	1xDimethyl:2H(4) [N-Term]; 1xDimethyl:2H(4) [K13]	0.000930053	0.000292089	1	1	2	P62751	P62751 [140-152]		0	1468.81	818133	921507	780224	1.00399e+06	1.23642e+06	1.12162e+06	2235		Medium	High	734.912	49.5222	0.0005491	0.0004367	56	49.7
[K].IAQLEEQLDNETK.[E]	1xDimethyl [K13]; 1xDimethyl [N-Term]	8.78092e-07	0.000292089	1	1	4	Q8VDD5	Q8VDD5 [1816-1828]	Q8VDD5 1xDimethyl [K1828]	0	1586.83	211889	274563	224476	268955	438187	290474	2241		Light	High	793.917	41.6666	0.0002553	3.478e-06	59	41.85
[K].IAQLEEQLDNETK.[E]	1xDimethyl:2H(4) [N-Term]; 1xDimethyl:2H(4) [K13]	0.000234494	0.000292089	1	1	2	Q8VDD5	Q8VDD5 [1816-1828]		0	1594.88							2241	Redundant	Medium	High	797.943	41.7578	0.0005491	0.000101	52	41.85
[K].IAQLEEQLDNETKER.[Q]	1xDimethyl [K13]; 1xDimethyl [N-Term]	2.67346e-05	0.000292089	1	1	2	Q8VDD5	Q8VDD5 [1816-1830]	Q8VDD5 1xDimethyl [K1828]	1	1871.97							2242	Redundant	Light	High	624.663	37.9914	0.0002553	2.756e-05	68	38.21
[K].IAQLEEQLDNETKER.[Q]	1xDimethyl:2H(4) [N-Term]; 1xDimethyl:2H(4) [K13]	1.34785e-05	0.000292089	1	1	2	Q8VDD5	Q8VDD5 [1816-1830]		1	1880.02	469560	138336	198181	771951		638361	2242		Medium	High	627.345	37.964	0.0002553	6.864e-06	76	38.21
[R].IAQSDYIPTQQDVLR.[T]	1xDimethyl [N-Term]	0.000335806	0.000292089	1	1	1	P08752	P08752 [163-177]		0	1774.93							2245	Redundant	Light	High	887.97	48.7318	0.0007067	0.0007974	35	48.87
[R].IAQSDYIPTQQDVLR.[T]	1xDimethyl:2H(4) [N-Term]	0.000203457	0.000292089	1	1	2	P08752	P08752 [163-177]		0	1778.96	170894	34095.5	165531	157346		101114	2245		Medium	High	889.984	48.7675	0.0002553	0.0001128	62	48.87
[R].LAQVIFDKNDSDFEAK.[V]	2xDimethyl [K8; K16]; 1xDimethyl [N-Term]	0.000717966	0.000292089	1	1	2	Q91VX2	Q91VX2 [41-56]	Q91VX2 2xDimethyl [K48; K56]	1	1924.01				46403.7		42300.3	2246		Light	High	962.51	45.9045	0.0002553	0.0004149	45	46.01
[K].LDKSQIHDIVLVGGSTR.[I]	1xDimethyl:2H(4) [N-Term]; 1xDimethyl:2H(4) [K3]	1.66082e-05	0.000292089	1	1	4	P63017	P63017 [326-342]		1	1902.13	1.16324e+06		650031	2.70651e+06		1.63278e+06	2296		Medium	High	951.568	42.8468	0.0002553	8.515e-06	61	42.97
[K].LASVPAGGAVAVSAAPGSAAPAAGSAPAAAEEK.[K]	1xDimethyl [K33]; 1xDimethyl [N-Term]	0.000813757	0.000292089	1	1	1	P99027	P99027 [62-94]	P99027 1xDimethyl [K94]	0	2830.49							2250	Redundant	Light	High	708.381	47.7035	0.0002553	0.0004726	35	47.8
[R].LATALQKLEEAEK.[A]	2xDimethyl [K7; K13]; 1xDimethyl [N-Term]	5.62205e-05	0.000292089	1	3	3	P58774	P58774 [106-118]; P21107 [107-119]; P58771 [106-118]	P58774 2xDimethyl [K112; K118]; P21107 2xDimethyl [K113; K119]; P58771 2xDimethyl [K112; K118]	1	1527.9	126996	19438.1	75726.9	299257	68277.7	256289	2254		Light	High	764.453	41.8016	0.0002553	2.994e-05	41	41.96
[K].IAVEPVNPSELPK.[M]	1xDimethyl:2H(4) [N-Term]; 1xDimethyl:2H(4) [K13]	0.000118226	0.000292089	1	1	1	O08810	O08810 [589-601]		0	1456.89							2261	Redundant	Medium	High	728.946	49.1493	0.0002553	6.448e-05	45	49.3
[R].LAYINPDLALEEK.[N]	1xDimethyl [K13]; 1xDimethyl [N-Term]	0.000161033	0.000292089	1	1	1	Q60864	Q60864 [352-364]	Q60864 1xDimethyl [K364]	0	1544.86	261699	51932.6	115086	134087	70128.7	75641.1	2271		Light	High	772.933	56.6288	0.0002553	8.882e-05	64	56.75
[R].LAYINPDLALEEK.[N]	1xDimethyl:2H(4) [N-Term]; 1xDimethyl:2H(4) [K13]	5.52892e-05	0.000292089	1	1	2	Q60864	Q60864 [352-364]		0	1552.91							2271	Redundant	Medium	High	776.957	56.5782	0.0002553	2.948e-05	62	56.75
[K].LCSLFYTNEEVAK.[N]	1xCarbamidomethyl [C2]; 1xDimethyl [K13]; 1xDimethyl [N-Term]	0.000119217	0.000292089	1	1	2	Q8K310	Q8K310 [804-816]	Q8K310 1xDimethyl [K816]	0	1629.82							2280	Redundant	Light	High	815.412	50.4886	0.0002553	0.0002541	51	50.7
[K].LCSLFYTNEEVAK.[N]	1xCarbamidomethyl [C2]; 1xDimethyl:2H(4) [N-Term]; 1xDimethyl:2H(4) [K13]	1.45307e-05	0.000292089	1	1	1	Q8K310	Q8K310 [804-816]		0	1637.87	207765	88730.5	62677.8	170581	87763.6	178524	2280		Medium	High	819.439	50.4704	0.0002553	7.391e-06	64	50.7
[R].IDCFSEVPTSVFGEK.[L]	1xCarbamidomethyl [C3]; 1xDimethyl [K15]; 1xDimethyl [N-Term]	8.11878e-05	0.000292089	1	1	2	Q9D6Z1	Q9D6Z1 [382-396]	Q9D6Z1 1xDimethyl [K396]	0	1770.86							2284	Redundant	Light	High	885.935	58.8409	0.0002553	4.36e-05	55	59.12
[R].IDCFSEVPTSVFGEK.[L]	1xCarbamidomethyl [C3]; 1xDimethyl:2H(4) [N-Term]; 1xDimethyl:2H(4) [K15]	0.000212133	0.000292089	1	1	1	Q9D6Z1	Q9D6Z1 [382-396]		0	1778.91	479655			671950		86700.5	2284		Medium	High	889.96	58.8235	0.0002553	0.0001177	49	59.12
[R].IDFSSIAVPGTSNPQQR.[Q]	1xDimethyl [N-Term]	0.000303785	0.000292089	1	1	2	A2ADY9	A2ADY9 [94-110]		0	1844.95	109771		56787.6	91553.8		40791.5	2289		Light	High	922.979	56.6985	0.0002553	0.0001709	44	56.8
[R].IDGAVISESTPIAETIK.[A]	1xDimethyl [K17]; 1xDimethyl [N-Term]	5.01783e-07	0.000292089	1	1	3	Q61029	Q61029 [269-285]	Q61029 1xDimethyl [K285]	0	1800	440351	26734.5	59890.8	626644		204657	2290		Light	High	900.505	55.0174	0.0002553	2.27e-07	82	55.27
[R].IDGAVISESTPIAETIK.[A]	1xDimethyl:2H(4) [N-Term]; 1xDimethyl:2H(4) [K17]	0.00045738	0.000292089	1	1	1	Q61029	Q61029 [269-285]		0	1808.05							2290	Redundant	Medium	High	904.531	54.995	0.0002553	0.000261	30	55.27
[R].LDGLVDTPTGYIESLPK.[V]	1xDimethyl:2H(4) [N-Term]; 1xDimethyl:2H(4) [K17]	4.02538e-05	0.000292089	1	1	1	P28656	P28656 [56-72]		0	1882.07							2291	Redundant	Medium	High	941.537	63.3095	0.0002553	2.111e-05	25	63.49
[K].LASVPAGGAVAVSAAPGSAAPAAGSAPAAAEEK.[K]	1xDimethyl:2H(4) [N-Term]; 1xDimethyl:2H(4) [K33]	0.000937851	0.000292089	1	1	2	P99027	P99027 [62-94]		0	2838.54	489609			442740			2250		Medium	High	710.395	47.5982	0.0002553	0.0005479	25	47.8
[K].IFVGGIKEDTEEHHLR.[D]	1xDimethyl:2H(4) [N-Term]; 1xDimethyl:2H(4) [K7]	0.000848446	0.000292089	1	1	2	P49312	P49312 [107-122]		1	1944.08							2383	Redundant	Medium	High	648.698	32.182	0.0002553	0.0004948	33	32.4
[K].IFVGGIKEDTEEYNLR.[D]	1xDimethyl [K7]; 1xDimethyl [N-Term]	7.22288e-05	0.000292089	1	1	3	Q8BG05	Q8BG05 [128-143]	Q8BG05 1xDimethyl [K134]	1	1939.02	365556			412549		83556.8	2384		Light	High	970.014	46.3922	0.0002553	3.885e-05	53	46.61
[K].IFVGGIKEDTEEYNLR.[D]	1xDimethyl:2H(4) [N-Term]; 1xDimethyl:2H(4) [K7]	0.000145677	0.000292089	1	1	3	Q8BG05	Q8BG05 [128-143]		1	1947.07							2384	Redundant	Medium	High	974.038	46.3722	0.0002553	7.977e-05	42	46.61
[R].LGVTNTIISHYDGR.[Q]	1xDimethyl:2H(4) [N-Term]	0.000706076	0.000292089	1	1	1	Q922K7	Q922K7 [417-430]		0	1577.86							2449	Redundant	Medium	High	526.624	43.2592	0.0002553	0.0004098	36	43.38
[R].IGYSSPLTLSDQSSK.[I]	1xDimethyl:2H(4) [N-Term]; 1xDimethyl:2H(4) [K15]	4.8779e-05	0.000292089	1	1	2	Q9QUJ7	Q9QUJ7 [340-354]		0	1646.91	65894.2	59221.4		35668.9	61609.3	28006	2451		Medium	High	823.958	47.3489	0.0002553	2.586e-05	66	47.46
[R].IHFPLATYAPVISAEK.[A]	1xDimethyl:2H(4) [N-Term]; 1xDimethyl:2H(4) [K16]	0.000420737	0.000292089	2	5	1	P68369; P05213	P05214 [265-280]; P68369 [265-280]; P05213 [265-280]; P68373 [265-280]; P68368 [265-280]		0	1821.08							2454	Redundant	Medium	High	607.697	57.7174	0.0002553	0.000239	24	57.77
[K].LKENDENCGPTTTVFVGNISEK.[A]	1xCarbamidomethyl [C8]; 2xDimethyl [K2; K22]; 1xDimethyl [N-Term]	0.000178008	0.000292089	1	1	2	B2RY56	B2RY56 [76-97]	B2RY56 2xDimethyl [K77; K97]	1	2536.26				154568		105375	2468		Light	High	846.092	43.5997	0.0002553	9.812e-05	53	43.76
[K].LKETQPGEAYVIQK.[E]	1xDimethyl:2H(4) [N-Term]; 2xDimethyl:2H(4) [K2; K14]	0.000203457	0.000292089	1	1	1	P14873	P14873 [864-877]		1	1700.04		190367			151491		2469		Medium	High	567.351	33.3323	0.0005491	8.654e-05	40	33.31
[K].LKGDDLQAIKK.[E]	1xDimethyl:2H(4) [N-Term]; 3xDimethyl:2H(4) [K2; K10; K11]	0.000127455	0.000292089	1	1	4	Q9Z204	Q9Z204 [189-199]		2	1356.95	3.40647e+06	3.21935e+06	869277	2.54928e+06	1.74464e+06	1.53973e+06	2471		Medium	High	452.989	27.1858	0.0002553	6.969e-05	35	27.36
[K].LKGEATVSFDDPPSAK.[A]	2xDimethyl [K2; K16]; 1xDimethyl [N-Term]	0.000232544	0.000292089	1	1	3	P56959	P56959 [326-341]	P56959 2xDimethyl [K327; K341]	1	1745.93	369281	99562.6	577515	3.11638e+06	1.36038e+06	2.53664e+06	2472		Light	High	582.649	35.9486	0.0007067	0.0005929	28	36.02
[K].IKGEHPGLSIGDVAK.[K]	2xDimethyl [K2; K15]; 1xDimethyl [N-Term]	0.000742349	0.000292089	1	1	3	P63158	P63158 [113-127]	P63158 2xDimethyl [K114; K127]	1	1604.94	42991.7	34872	388587	45947.6	842645	611721	2473		Light	High	802.973	32.7147	0.0007067	0.001516	34	32.92
[K].IKIEHPGLSIGDTAK.[K]	2xDimethyl [K2; K15]; 1xDimethyl [N-Term]	0.000100878	0.000292089	1	1	1	P30681	P30681 [113-127]	P30681 2xDimethyl [K114; K127]	1	1662.98	33950.2		386522	96957.4	354648	775240	2476		Light	High	554.998	36.9273	0.0007067	0.0003004	36	37.08
[K].IKIIAPPERK.[Y]	2xDimethyl [K2; K10]; 1xDimethyl [N-Term]	0.000937851	0.000292089	4	7	4	P63268; P60710; P68134; P63260	Q8BFZ3 [328-337]; P63268 [328-337]; P60710 [327-336]; P62737 [329-338]; P68134 [329-338]; P68033 [329-338]; P63260 [327-336]	Q8BFZ3 2xDimethyl [K329; K337]; P63268 2xDimethyl [K329; K337]; P60710 2xDimethyl [K328; K336]; P62737 2xDimethyl [K330; K338]; P68134 2xDimethyl [K330; K338]; P68033 2xDimethyl [K330; K338]; P63260 2xDimethyl [K328; K336]	2	1248.84							2478	Redundant	Light	High	416.952	28.297	0.0007067	0.001823	30	28.59
[K].LKNGLSQPSEEEVDIPKPK.[K]	1xDimethyl:2H(4) [N-Term]; 3xDimethyl:2H(4) [K2; K17; K19]	0.000907049	0.000292089	1	1	1	Q9JIK5	Q9JIK5 [184-202]		1	2236.35	70984.7			95432			2479		Medium	High	746.122	36.6129	0.0002553	0.0005294	33	36.84
[K].LKPQENGMEDPPVSLPK.[S]	1xOxidation [M8]; 1xDimethyl:2H(4) [N-Term]; 2xDimethyl:2H(4) [K2; K17]	0.000374314	0.000292089	1	1	1	Q9D6Z1	Q9D6Z1 [484-500]		0	1991.13	257955	42778	85662.7				2481		Medium	High	664.381	37.5089	0.0002553	0.000213	35	37.65
[R].IGVPSATEIIK.[A]	1xDimethyl [K11]; 1xDimethyl [N-Term]	8.97463e-05	0.000292089	1	1	2	Q9JIK5	Q9JIK5 [635-645]	Q9JIK5 1xDimethyl [K645]	0	1183.73	1.11862e+06	584351	998167	1.39e+06	1.07106e+06	1.60768e+06	2448		Light	High	592.369	49.9521	0.0007067	0.0002735	57	50.19
[R].LKQSAEEQAQAQAQAQAAAEK.[L]	2xDimethyl [K2; K21]; 1xDimethyl [N-Term]	5.05992e-07	0.000292089	1	1	2	Q9QXS1	Q9QXS1 [2262-2282]	Q9QXS1 2xDimethyl [K2263; K2282]	1	2283.19	258589	124177	283404	626153		571931	2483		Light	High	761.737	29.5865	0.0002553	2.3e-07	69	29.81
[K].IKSENVEGTPAEDGAEPGSLR.[Q]	1xDimethyl [K2]; 1xDimethyl [N-Term]	8.07733e-07	0.000292089	1	1	3	Q01320	Q01320 [1237-1257]	Q01320 1xDimethyl [K1238]	1	2212.11	566982	724571	357581	1.13733e+06	410148	841084	2486		Light	High	738.042	32.6238	0.0007067	6.025e-06	57	32.85
[K].IKSENVEGTPAEDGAEPGSLR.[Q]	1xDimethyl:2H(4) [N-Term]; 1xDimethyl:2H(4) [K2]	0.00108992	0.000292089	1	1	1	Q01320	Q01320 [1237-1257]		1	2220.16							2486	Redundant	Medium	High	740.725	32.9117	0.0005491	0.0005176	36	32.91
[R].LKSTCIYGGAPK.[G]	1xCarbamidomethyl [C5]; 2xDimethyl [K2; K12]; 1xDimethyl [N-Term]	0.000563561	0.000292089	2	2	2	Q501J6; Q61656	Q501J6 [194-205]; Q61656 [196-207]	Q501J6 2xDimethyl [K195; K205]; Q61656 2xDimethyl [K197; K207]	1	1378.78	149548	231099	103571	210683	277111	244233	2487	Shared	Light	High	689.892	28.1139	0.0002553	0.0003241	40	28.24
[R].LLAEGHPDPDAELQR.[M]	1xDimethyl [N-Term]	0.000250696	0.000292089	1	1	2	B2RY56	B2RY56 [545-559]		0	1688.86				438132	1.26221e+06	603048	2495		Light	High	563.625	35.601	0.0007067	0.0006298	24	35.7
[R].LLAEPVPGIKAEPDESNAR.[Y]	1xDimethyl:2H(4) [N-Term]; 1xDimethyl:2H(4) [K10]	0.000179501	0.000292089	1	1	1	P61089	P61089 [15-33]		1	2070.17	134437	52793.6		67526.1		101422	2497		Medium	High	690.727	42.7554	0.0002553	9.952e-05	40	42.93
[R].ILAETPDSFEK.[H]	1xDimethyl [K11]; 1xDimethyl [N-Term]	6.46319e-06	0.000292089	1	1	3	Q8CEC0	Q8CEC0 [522-532]	Q8CEC0 1xDimethyl [K532]	0	1305.69	238954	401667	585297	368089	530975	494172	2498		Light	High	653.351	42.2421	0.0007067	3.252e-05	71	42.25
[R].ILAETPDSFEK.[H]	1xDimethyl:2H(4) [N-Term]; 1xDimethyl:2H(4) [K11]	0.000403531	0.000292089	1	1	3	Q8CEC0	Q8CEC0 [522-532]		0	1313.74							2498	Redundant	Medium	High	657.376	42.0439	0.0002553	0.000369	67	42.25
[R].IIAFVGSPVEDNEK.[D]	1xDimethyl:2H(4) [N-Term]; 1xDimethyl:2H(4) [K14]	0.00052276	0.000292089	1	1	1	O35226	O35226 [109-122]		0	1581.9							2499	Redundant	Medium	High	791.452	51.1786	0.0007067	0.00114	27	51.32
[R].IIAFVGSPVEDNEKDLVK.[L]	2xDimethyl [K14; K18]; 1xDimethyl [N-Term]	4.16213e-05	0.000292089	1	1	1	O35226	O35226 [109-126]	O35226 2xDimethyl [K122; K126]	1	2057.15	293643						2500		Light	High	686.39	52.1638	0.0002553	2.194e-05	36	52.26
[R].IIAFVGSPVEDNEKDLVK.[L]	1xDimethyl:2H(4) [N-Term]; 2xDimethyl:2H(4) [K14; K18]	8.75256e-05	0.000292089	1	1	1	O35226	O35226 [109-126]		1	2069.23							2500	Redundant	Medium	High	690.414	52.1165	0.0002553	4.712e-05	43
[R].LIAHAGSLLNLAK.[H]	1xDimethyl [K13]; 1xDimethyl [N-Term]	4.48705e-05	0.000292089	1	1	1	Q6DFW4	Q6DFW4 [298-310]	Q6DFW4 1xDimethyl [K310]	0	1376.86	93179.4			239503		51718.5	2502		Light	High	459.626	45.9369	0.0002553	2.364e-05	37	46.08
[R].LIAHAGSLTNLAK.[Y]	1xDimethyl:2H(4) [N-Term]; 1xDimethyl:2H(4) [K13]	0.000248611	0.000292089	1	1	2	Q9D6Z1	Q9D6Z1 [308-320]		0	1372.88	632828	556589	150780	980379	643029	600760	2503		Medium	High	458.298	36.5563	0.0002553	0.0001388	41	36.77
[R].LKQSAEEQAQAQAQAQAAAEK.[L]	1xDimethyl:2H(4) [N-Term]; 2xDimethyl:2H(4) [K2; K21]	5.84682e-06	0.000292089	1	1	2	Q9QXS1	Q9QXS1 [2262-2282]		1	2295.27							2483	Redundant	Medium	High	765.763	29.5695	0.0002553	2.889e-06	54	29.81
[K].LGSTEVASSVPK.[V]	1xDimethyl [K12]; 1xDimethyl [N-Term]	0.000228692	0.000292089	1	1	2	Q91YT7	Q91YT7 [194-205]	Q91YT7 1xDimethyl [K205]	0	1230.69	98194.6	92924.7		779099	1.15491e+06	1.01144e+06	2446		Light	High	615.851	34.1044	0.0002553	0.0001271	44	34.33
[K].LGSTAPQVLNTSSPAQQAENEAK.[A]	1xDimethyl:2H(4) [N-Term]; 1xDimethyl:2H(4) [K23]	7.38724e-06	0.000292089	1	1	2	Q9CZ44	Q9CZ44 [260-282]		0	2405.28							2444	Redundant	Medium	High	802.432	42.8929	0.0002553	3.664e-06	55	43.05
[K].LGSTAPQVLNTSSPAQQAENEAK.[A]	1xDimethyl [K23]; 1xDimethyl [N-Term]	0.0012353	0.000292089	1	1	1	Q9CZ44	Q9CZ44 [260-282]	Q9CZ44 1xDimethyl [K282]	0	2397.23	96219.6			133820			2444		Light	High	799.748	42.9249	0.0002553	0.0007287	19	43.05
[K].IFVGGLNPEATEEK.[I]	1xDimethyl [K14]; 1xDimethyl [N-Term]	4.90623e-06	0.000292089	1	1	3	Q99020	Q99020 [161-174]	Q99020 1xDimethyl [K174]	0	1559.83							2385	Redundant	Light	High	780.419	48.3392	0.0002553	5.587e-06	90	48.55
[K].IFVGGLNPEATEEK.[I]	1xDimethyl:2H(4) [N-Term]; 1xDimethyl:2H(4) [K14]	0.000137404	0.000292089	1	1	3	Q99020	Q99020 [161-174]		0	1567.88	1.04741e+06	1.19442e+06	2.17804e+06	1.18039e+06	3.13524e+06	2.57949e+06	2385		Medium	High	784.443	48.2802	0.0002553	7.514e-05	63	48.55
[K].IFVGGLSPDTPEEK.[I]	1xDimethyl [K14]; 1xDimethyl [N-Term]	1.70846e-07	0.000292089	1	1	4	Q60668	Q60668 [184-197]	Q60668 1xDimethyl [K197]	0	1544.82	878837	970819	1.08021e+06	758520	2.02554e+06	1.6525e+06	2386		Light	High	772.915	48.4318	0.0007067	1.717e-06	63	48.6
[K].IFVGGLSPDTPEEK.[I]	1xDimethyl:2H(4) [N-Term]; 1xDimethyl:2H(4) [K14]	0.000138557	0.000292089	1	1	3	Q60668	Q60668 [184-197]		0	1552.87							2386	Redundant	Medium	High	776.937	48.3314	0.0002553	0.0001699	69	48.6
[R].LGAAPEEESAYVAGER.[R]	1xDimethyl:2H(4) [N-Term]	0.000291361	0.000292089	1	1	2	Q9CZ44	Q9CZ44 [157-172]		0	1680.84		124394	101894	39809.5		99813.7	2389		Medium	High	840.923	39.0767	0.0002553	0.0001638	43	39.26
[R].LGAEPTSETQDELQR.[L]	1xDimethyl:2H(4) [N-Term]	0.00010518	0.000292089	1	1	2	Q9DBY8	Q9DBY8 [515-529]		0	1705.85	96145	151426		121371	129352	141839	2390		Medium	High	853.432	35.0492	0.0002553	5.698e-05	73	35.2
[R].IGAGDYQPTEQDILR.[T]	1xDimethyl:2H(4) [N-Term]	0.000682883	0.000292089	1	1	1	P18872	P18872 [163-177]		0	1707.88							2393	Redundant	Medium	High	854.446	48.2	0.0002553	0.0003953	39	48.36
[R].LGASNLPAGISLPASAK.[L]	1xDimethyl [K17]; 1xDimethyl [N-Term]	0.00111756	0.000292089	1	1	1	P10852	P10852 [471-487]	P10852 1xDimethyl [K487]	0	1622.95	99990.1			78786.1			2397		Light	High	811.978	54.1991	0.0002553	0.00066	45	54.36
[R].LGDLYEEEMR.[E]	1xDimethyl [N-Term]	0.000800281	0.000292089	1	1	3	P20152	P20152 [146-155]		0	1282.6	1.00359e+06	1.80717e+06	2.83831e+06	3.50671e+06	3.22972e+06	3.65472e+06	2402		Light	High	641.803	43.6091	0.0002553	0.0004653	42	43.8
[R].LGDLYEEEMR.[E]	1xDimethyl:2H(4) [N-Term]	0.0012353	0.000292089	1	1	3	P20152	P20152 [146-155]		0	1286.62							2402	Redundant	Medium	High	643.816	43.5675	0.0002553	0.0007295	56	43.8
[R].LGDLYEEEMRELR.[R]	1xDimethyl [N-Term]	0.000545048	0.000292089	1	1	3	P20152	P20152 [146-158]		1	1680.83	145196			557562		198190	2405		Light	High	840.918	48.5298	0.0002553	0.0003132	31	48.64
[K].LGDVYVNDAFGTAHR.[A]		0.000353061	0.000292089	1	1	1	P09411	P09411 [157-171]		0	1634.79								No Quan Values		High	817.901	43.136	0.0007067	0.0008306	19
[K].IGEEQSPEDAEDGPPELLFIHGGHTAK.[I]	1xDimethyl [K27]; 1xDimethyl [N-Term]	7.91789e-05	0.000292089	1	1	2	Q60972	Q60972 [350-376]	Q60972 1xDimethyl [K376]	0	2929.42	57875.6			120504			2411		Light	High	733.111	49.3242	0.0002553	4.271e-05	45	49.48
[K].LGEWVGLCK.[I]	1xCarbamidomethyl [C8]; 1xDimethyl [K9]; 1xDimethyl [N-Term]	0.000442355	0.000292089	1	1	3	P63323	P63323 [85-93]	P63323 1xDimethyl [K93]	0	1117.61							2414	Redundant	Light	High	559.308	49.3733	0.0007067	0.0009973	44	49.54
[K].LGEWVGLCK.[I]	1xCarbamidomethyl [C8]; 1xDimethyl:2H(4) [N-Term]; 1xDimethyl:2H(4) [K9]	0.000754849	0.000292089	1	1	2	P63323	P63323 [85-93]		0	1125.66	347254	432804	244955	374614	458974	487259	2414		Medium	High	563.332	49.322	0.0002553	0.0004375	40	49.54
[K].LGEYGFQNAILVR.[Y]		4.22142e-06	0.000292089	1	1	3	P07724	P07724 [422-434]		0	1479.8								Inconsistently Labeled		High	740.402	56.601	0.0002553	2.063e-06	84	56.75
[K].IGGHGAEYGAEALER.[M]		1.65657e-06	0.000292089	1	1	6	P01942	P01942 [18-32]		0	1529.73								Inconsistently Labeled		High	510.583	30.0016	0.0007067	1.078e-05	43	30.23
[K].IGGHGAEYGAEALER.[M]	1xDimethyl [N-Term]	7.74697e-07	0.000292089	1	1	3	P01942	P01942 [18-32]		0	1557.77							2416	Redundant	Light	High	519.927	30.8318	0.0007067	5.828e-06	35	30.96
[K].IGGHGAEYGAEALER.[M]	1xDimethyl:2H(4) [N-Term]	0.000622956	0.000292089	1	1	4	P01942	P01942 [18-32]		0	1561.79	489041	1.44531e+06	3.609e+06	444463	5.15374e+06	6.36092e+06	2416		Medium	High	521.268	30.907	0.0005491	0.0002853	34	30.96
[R].LGLIQEDVASSCIPR.[D]	1xCarbamidomethyl [C12]; 1xDimethyl [N-Term]	2.67346e-05	0.000292089	1	1	3	Q8BTI8	Q8BTI8 [1133-1147]		0	1685.89	151044		43614.1	252796		55720.1	2425		Light	High	843.449	53.5928	0.0002553	1.39e-05	58	53.8
[R].LGLIQEDVASSCIPR.[D]	1xCarbamidomethyl [C12]; 1xDimethyl:2H(4) [N-Term]	0.000446064	0.000292089	1	1	1	Q8BTI8	Q8BTI8 [1133-1147]		0	1689.91							2425	Redundant	Medium	High	845.46	53.5549	0.0002553	0.0002535	39	53.8
[K].LGLPPLTPEQQEALQK.[A]	1xDimethyl [K16]; 1xDimethyl [N-Term]	0.000259212	0.000292089	1	1	1	Q3UEB3	Q3UEB3 [59-74]	Q3UEB3 1xDimethyl [K74]	0	1818.04	31491.5			33452.6			2426		Light	High	909.522	55.8456	0.0002553	0.0001454	31	56.05
[K].LGNYVGAVQDCER.[A]	1xCarbamidomethyl [C11]; 1xDimethyl [N-Term]	2.02944e-05	0.000292089	1	1	3	Q8BJU0	Q8BJU0 [139-151]		0	1508.72		118100		1.95946e+06	2.34651e+06	2.22063e+06	2430		Light	High	754.861	37.2171	0.0007067	8.223e-05	55	37.41
[K].IGQLEEQLEQEAK.[E]	1xDimethyl [K13]; 1xDimethyl [N-Term]	5.6692e-05	0.000292089	1	1	2	Q61879	Q61879 [1823-1835]	Q61879 1xDimethyl [K1835]	0	1570.83							2437	Redundant	Light	High	785.92	45.3749	0.0002553	3.025e-05	65	45.54
[K].IGQLEEQLEQEAK.[E]	1xDimethyl:2H(4) [N-Term]; 1xDimethyl:2H(4) [K13]	0.00106296	0.000292089	1	1	1	Q61879	Q61879 [1823-1835]		0	1578.88	179517	38048.4	229379	440600		299276	2437		Medium	High	789.945	45.2973	0.0002553	0.0006247	41	45.54
[K].IGRIEDVTPIPSDSTR.[R]	1xDimethyl:2H(4) [N-Term]	0.000514102	0.000292089	1	1	2	P62264	P62264 [126-141]		1	1787.98							2439	Redundant	Medium	High	596.665	42.425	0.0002553	0.0002954	28	42.56
[K].LGSDGAEESMETLPKPSEK.[K]	2xDimethyl [K15; K19]; 1xDimethyl [N-Term]	0.000754849	0.000292089	1	1	1	Q9JIK5	Q9JIK5 [11-29]	Q9JIK5 2xDimethyl [K25; K29]	0	2089.04	205067	233575	204297	272652	345714	133263	2440		Light	High	697.018	39.1545	0.0002553	0.0004366	24	39.33
[K].LLATEQEDAAVAK.[S]	1xDimethyl:2H(4) [N-Term]; 1xDimethyl:2H(4) [K13]	0.000649515	0.000292089	1	1	2	Q99PL5	Q99PL5 [911-923]		0	1422.83	343939	454780	550932	148366	205381	153142	2510		Medium	High	711.919	35.1074	0.0007067	0.001358	38	35.27
[R].LALFNPDVSWDR.[K]	1xDimethyl:2H(4) [N-Term]	0.000252798	0.000292089	1	1	1	Q62425	Q62425 [36-47]		0	1464.78	64958.7			37362.5			2221		Medium	High	732.892	63.8054	0.0002553	0.0001416	43	63.99
[R].LREDENAEPVGTTYQK.[T]	1xDimethyl:2H(4) [N-Term]; 1xDimethyl:2H(4) [K16]	1.82063e-05	0.000292089	1	1	6	Q9QXS6	Q9QXS6 [150-165]		1	1914.01							2801	Redundant	Medium	High	957.505	29.0093	0.0002553	2.908e-05	53	29.25
[R].LRGIEQAVQSHAVAEEEAR.[K]	1xDimethyl [N-Term]	5.25869e-05	0.000292089	1	1	1	Q8CAQ8	Q8CAQ8 [545-563]		1	2121.1	96148.9			117660			2807		Light	High	707.706	34.8933	0.0002553	2.803e-05	42	35.07
[K].NDLAVVDVR.[T]	1xDimethyl [N-Term]	0.000298753	0.000292089	1	1	3	P09405	P09405 [336-344]		0	1028.57	2.36023e+06	3.17542e+06	3.04435e+06	4237119	7.69883e+06	4.01072e+06	3157		Light	High	514.79	41.6385	0.0002553	0.0005808	52	41.82
[K].NDQCYDDIR.[V]	1xCarbamidomethyl [C4]; 1xDimethyl [N-Term]	9.75637e-05	0.000292089	1	1	2	Q9WUM4	Q9WUM4 [20-28]		0	1226.51	104623	150117	452961	221939	569204	394661	3160		Light	High	613.759	28.5083	0.0002553	0.0002155	37	28.6
[R].NEGNIFPNPEATFVK.[E]	1xDimethyl:2H(4) [N-Term]; 1xDimethyl:2H(4) [K15]	0.000193513	0.000292089	1	1	1	Q920B9	Q920B9 [582-596]		0	1740.94							3166	Redundant	Medium	High	870.975	57.0061	0.0002553	0.0001071	34	57.12
[R].NEGTVETLTETK.[I]	1xDimethyl [K12]; 1xDimethyl [N-Term]	0.000213912	0.000292089	1	1	2	Q9ESV0	Q9ESV0 [556-567]	Q9ESV0 1xDimethyl [K567]	0	1377.71	121735	112220		119229	158090	95173.3	3167		Light	High	689.359	34.285	0.0002553	0.0001186	42	34.46
[R].NEKEQELNTLK.[Q]	2xDimethyl [K3; K11]; 1xDimethyl [N-Term]	0.000131785	0.000292089	1	1	4	Q01320	Q01320 [1146-1156]	Q01320 2xDimethyl [K1148; K1156]	1	1429.79	565440	814640	290004	1.04281e+06	409974	698312	3168		Light	High	715.399	25.9655	0.0002553	7.186e-05	45	26.17
[K].NEKSEEEQSSASVK.[K]	2xDimethyl [K3; K14]; 1xDimethyl [N-Term]	0.000108753	0.000292089	1	1	1	Q9Z204	Q9Z204 [238-251]	Q9Z204 2xDimethyl [K240; K251]	1	1635.81							3169	Redundant	Light	High	818.407	18.4726	0.0002553	5.916e-05	34	18.61
[R].NELESYAYSLK.[N]	1xDimethyl [K11]; 1xDimethyl [N-Term]	0.00066599	0.000292089	1	1	2	P20029	P20029 [564-574]	P20029 1xDimethyl [K574]	0	1372.7	273062	141469	467138	266412	337061	276304	3170		Light	High	686.854	47.9123	0.0002553	0.0003864	38	48.04
[R].NELESYAYSLK.[N]	1xDimethyl:2H(4) [N-Term]; 1xDimethyl:2H(4) [K11]	0.00017216	0.000292089	1	1	3	P20029	P20029 [564-574]		0	1380.75							3170	Redundant	Medium	High	690.879	47.8397	0.0002553	0.0001202	60	48.04
[R].NEYSLTGLCNR.[S]	1xCarbamidomethyl [C9]; 1xDimethyl [N-Term]	0.000301258	0.000292089	1	1	1	Q8BGS0	Q8BGS0 [31-41]		0	1354.64							3174	Redundant	Light	High	677.825	41.0771	0.0002553	0.0001691	50	41.19
[R].NEYSLTGLCNR.[S]	1xCarbamidomethyl [C9]; 1xDimethyl:2H(4) [N-Term]	0.000134004	0.000292089	1	1	1	Q8BGS0	Q8BGS0 [31-41]		0	1358.67				156679	154522	124364	3174		Medium	High	679.837	40.9639	0.0002553	7.315e-05	48	41.19
[K].NFGIGQDIQPK.[R]	1xDimethyl [K11]; 1xDimethyl [N-Term]	2.08093e-05	0.000292089	1	1	3	P12970	P12970 [38-48]	P12970 1xDimethyl [K48]	0	1272.69	1.54533e+06	1.8963e+06	1.21143e+06	62090.5			3176		Light	High	636.851	43.7871	0.0007067	8.357e-05	55	43.77
[K].NFGIGQDIQPK.[R]	1xDimethyl:2H(4) [N-Term]; 1xDimethyl:2H(4) [K11]	0.00121485	0.000292089	1	1	2	P12970	P12970 [38-48]		0	1280.74							3176	Redundant	Medium	High	640.878	43.5712	0.0002553	0.0007175	41	43.77
[K].NDFTEEEEAQVR.[K]	1xDimethyl:2H(4) [N-Term]	0.00102805	0.000292089	1	1	2	Q9WTX5	Q9WTX5 [143-154]		0	1498.7		68866.6	177137				3156		Medium	High	749.852	35.3444	0.0002553	0.0006036	37	35.52
[R].NFLELTELK.[F]	1xDimethyl [K9]; 1xDimethyl [N-Term]	0.000869965	0.000292089	1	1	1	Q9Z1G4	Q9Z1G4 [121-129]	Q9Z1G4 1xDimethyl [K129]	0	1162.67							3179	No Quan Values	Light	High	581.84	59.7911	0.0002553	0.000506	34	59.43
[R].NFILDQCNVYNSGQR.[R]	1xCarbamidomethyl [C7]; 1xDimethyl:2H(4) [N-Term]	6.98557e-05	0.000292089	1	1	1	Q00PI9	Q00PI9 [530-544]		0	1859.9							3180	Redundant	Medium	High	930.455	49.2521	0.0002553	3.748e-05	59	49.43
[R].NFILDQTNVSAAAQR.[R]		6.21471e-05	0.000292089	1	1	2	Q8VEK3	Q8VEK3 [552-566]		0	1647.84								Inconsistently Labeled		High	824.426	48.3054	0.0007067	0.0002029	39	48.39
[R].NFILDQTNVSAAAQR.[R]	1xDimethyl [N-Term]	1.26889e-09	0.000292089	1	1	6	Q8VEK3	Q8VEK3 [552-566]		0	1675.88							3181	Redundant	Light	High	838.442	49.2077	0.0007067	3.253e-08	88	49.4
[R].NFILDQTNVSAAAQR.[R]	1xDimethyl:2H(4) [N-Term]	6.40943e-06	0.000292089	1	1	5	Q8VEK3	Q8VEK3 [552-566]		0	1679.9	1.38648e+06	407339	608486	1.44704e+06	644936	991197	3181		Medium	High	840.455	49.1333	0.0002553	3.174e-06	71	49.4
[K].NFLYAWCGK.[R]	1xCarbamidomethyl [C7]; 1xDimethyl [K9]; 1xDimethyl [N-Term]	0.000107848	0.000292089	1	1	2	O70133	O70133 [6-14]	O70133 1xDimethyl [K14]	0	1214.6	226265	106590	33626.5	348914	63915.2	123007	3182		Light	High	607.806	54.5634	0.0007067	0.0003162	43	54.73
[R].NFSDNQLQEGK.[N]	1xDimethyl [K11]; 1xDimethyl [N-Term]	0.000201765	0.000292089	1	1	3	Q9WVA4	Q9WVA4 [161-171]	Q9WVA4 1xDimethyl [K171]	0	1335.65	382749	587870	172760	1.52016e+06	2.12255e+06	1.6631e+06	3183		Light	High	668.331	31.5619	0.0002553	0.0003228	65	31.73
[R].NFSDNQLQEGK.[N]	1xDimethyl:2H(4) [N-Term]; 1xDimethyl:2H(4) [K11]	0.00101103	0.000292089	1	1	1	Q9WVA4	Q9WVA4 [161-171]		0	1343.7							3183	Redundant	Medium	High	672.356	31.6117	0.0005491	0.0004765	52	31.73
[K].NFYQEHPDLAR.[R]	1xDimethyl [N-Term]	9.30959e-07	0.000292089	1	1	5	Q61656	Q61656 [57-67]		0	1417.69	1.04708e+06	1.15264e+06	1.41125e+06	1.09795e+06	2.28279e+06	1.72919e+06	3186		Light	High	709.347	33.3298	0.0007067	6.769e-06	67	33.53
[K].NGLSQPSEEEVDIPKPK.[K]	1xDimethyl:2H(4) [N-Term]; 2xDimethyl:2H(4) [K15; K17]	0.000472916	0.000292089	1	1	2	Q9JIK5	Q9JIK5 [186-202]		0	1963.11							3190	Redundant	Medium	High	655.042	38.903	0.0002553	0.0002707	22	39.12
[K].NGPLEVAGAAISAGHGLPAK.[F]	1xDimethyl [K20]; 1xDimethyl [N-Term]	2.11056e-06	0.000292089	1	1	1	Q9QZQ8	Q9QZQ8 [252-271]	Q9QZQ8 1xDimethyl [K271]	0	1886.05	118722			236135		32875.1	3192		Light	High	629.355	49.1582	0.0002553	1.008e-06	84	49.34
[K].NGPLEVAGAAISAGHGLPAK.[F]	1xDimethyl:2H(4) [N-Term]; 1xDimethyl:2H(4) [K20]	6.68276e-06	0.000292089	1	1	1	Q9QZQ8	Q9QZQ8 [252-271]		0	1894.1							3192	Redundant	Medium	High	632.038	49.2575	0.0002553	3.32e-06	60	49.34
[K].NGQDLGVAFK.[I]	1xDimethyl [K10]; 1xDimethyl [N-Term]	0.000120217	0.000292089	1	1	1	Q8VEK3	Q8VEK3 [400-409]	Q8VEK3 1xDimethyl [K409]	0	1104.6	1.21062e+06	1.53082e+06	650489	1210357	1.90648e+06	934894	3193		Light	High	552.806	39.9133	0.0002553	6.554e-05	70	40.14
[R].NFILDQCNVYNSGQR.[R]	1xCarbamidomethyl [C7]; 1xDimethyl [N-Term]	1.15007e-05	0.000292089	1	1	1	Q00PI9	Q00PI9 [530-544]		0	1855.88	52200.3	31060		75261.9		26989.5	3180		Light	High	928.443	49.3492	0.0002553	5.788e-06	75	49.43
[K].NGQDLGVAFK.[I]	1xDimethyl:2H(4) [N-Term]; 1xDimethyl:2H(4) [K10]	0.000333013	0.000292089	1	1	3	Q8VEK3	Q8VEK3 [400-409]		0	1112.65							3193	Redundant	Medium	High	556.831	40.0831	0.0007067	0.0007895	56	40.14
[R].NDEELNKLLGK.[V]	1xDimethyl:2H(4) [N-Term]; 2xDimethyl:2H(4) [K7; K11]	0.00121485	0.000292089	1	2	4	Q64523	Q64523 [90-100]; Q6GSS7 [90-100]		1	1368.85							3153	Redundant	Medium	High	684.928	43.909	0.0002553	0.0007176	58	44.22
[K].NCIVLIDSTPYR.[Q]	1xCarbamidomethyl [C2]; 1xDimethyl [N-Term]	8.95176e-06	0.000292089	1	1	2	P62242	P62242 [99-110]		0	1478.77	189268	148723	77841.4	207283	133014	116168	3152		Light	High	739.888	51.4	0.0007067	4.229e-05	49	51.59
[K].MLTAQDMSYDEAR.[N]	2xOxidation [M1; M7]; 1xDimethyl:2H(4) [N-Term]	0.000390275	0.000292089	1	1	1	Q62261	Q62261 [1295-1307]		0	1594.7	49965.6						3090		Medium	High	797.855	29.9754	0.0002553	0.0002212	33	30.07
[].MNPEYDYLFK.[]	1xAcetyl [N-Term]; 1xOxidation [M1]; 1xDimethyl:2H(4) [K10]	0.00108086	0.000292089	0	0	1				0	1409.66	38040.5						3095		Medium	High	705.335	64.0921	0.0002553	0.0006351	38	64.26
[R].MQKEITALAPSTMK.[I]	2xDimethyl [K3; K14]; 1xDimethyl [N-Term]	2.2319e-07	0.000292089	4	6	4	P63268; P60710; P68134; P63260	P63268 [314-327]; P60710 [313-326]; P62737 [315-328]; P68134 [315-328]; P68033 [315-328]; P63260 [313-326]	P63268 2xDimethyl [K316; K327]; P60710 2xDimethyl [K315; K326]; P62737 2xDimethyl [K317; K328]; P68134 2xDimethyl [K317; K328]; P68033 2xDimethyl [K317; K328]; P63260 2xDimethyl [K315; K326]	1	1632.91	132339	525440	831662	1.27542e+06	640296	3.4057e+06	3100	Shared	Light	High	544.973	38.0186	0.0002553	6.035e-07	63	38.2
[R].MQKEITALAPSTMK.[I]	1xDimethyl:2H(4) [N-Term]; 2xDimethyl:2H(4) [K3; K14]	4.77257e-07	0.000292089	4	6	4	P63268; P60710; P68134; P63260	P63268 [314-327]; P60710 [313-326]; P62737 [315-328]; P68134 [315-328]; P68033 [315-328]; P63260 [313-326]		1	1644.98							3100	Redundant	Medium	High	548.999	38.1323	0.0007067	3.947e-06	43	38.2
[R].MQKEITALAPSTMK.[I]	1xOxidation [M]; 2xDimethyl [K3; K14]; 1xDimethyl [N-Term]	5.8618e-05	0.000292089	4	6	2	P63268; P60710; P68134; P63260	P63268 [314-327]; P60710 [313-326]; P62737 [315-328]; P68134 [315-328]; P68033 [315-328]; P63260 [313-326]	P63268 2xDimethyl [K316; K327]; P60710 2xDimethyl [K315; K326]; P62737 2xDimethyl [K317; K328]; P68134 2xDimethyl [K317; K328]; P68033 2xDimethyl [K317; K328]; P63260 2xDimethyl [K315; K326]	1	1648.9							3101	Redundant	Light	High	550.305	35.1808	0.0007067	0.0001941	27	33.67
[-].MREIVHIQAGQCGNQIGAK.[F]	1xCarbamidomethyl [C12]; 1xOxidation [M1]; 1xDimethyl:2H(4) [N-Term]; 1xDimethyl:2H(4) [K19]	0.000157048	0.000292089	3	4	1	Q9ERD7; P99024; Q9CWF2	Q7TMM9 [1-19]; Q9ERD7 [1-19]; P99024 [1-19]; Q9CWF2 [1-19]		1	2190.17	444260	41909.3					3109	Shared	Medium	High	730.729	30.089	0.0002553	8.664e-05	56	30.33
[-].MTENSTSAPAAKPK.[R]	1xAcetyl [N-Term]; 2xDimethyl [K12; K14]	1.17925e-05	0.000292089	1	1	1	P10922	P10922 [1-14]	P10922 1xAcetyl [N-Term]; 2xDimethyl [K12; K14]	0	1530.78							3111	Redundant	Light	High	765.896	27.9829	0.0007067	5.292e-05	64	28.24
[-].MTENSTSAPAAKPK.[R]	1xAcetyl [N-Term]; 2xDimethyl:2H(4) [K12; K14]	0.000472916	0.000292089	1	1	2	P10922	P10922 [1-14]	P10922 1xAcetyl [N-Term]	0	1538.83	109905	356684		244884	378216	210416	3111		Medium	High	769.921	28.0662	0.0002553	0.0002704	51	28.24
[-].MTENSTSAPAAKPK.[R]	1xAcetyl [N-Term]; 1xOxidation [M1]; 2xDimethyl [K12; K14]	0.000368115	0.000292089	1	1	2	P10922	P10922 [1-14]	P10922 1xAcetyl [N-Term]; 2xDimethyl [K12; K14]	0	1546.78	291719	39203.9		45372	100989	39455.2	3112		Light	High	773.891	22.5494	0.0002553	0.0002084	35	22.65
[-].MTENSTSAPAAKPK.[R]	1xAcetyl [N-Term]; 1xOxidation [M1]; 2xDimethyl:2H(4) [K12; K14]	0.000841392	0.000292089	1	1	1	P10922	P10922 [1-14]	P10922 1xAcetyl [N-Term]	0	1554.83							3112	Redundant	Medium	High	777.919	22.4516	0.0002553	0.0004882	61	22.65
[R].MVNHFIAEFK.[R]	1xDimethyl [K10]; 1xDimethyl [N-Term]	5.48294e-05	0.000292089	1	1	5	P63017	P63017 [237-246]	P63017 1xDimethyl [K246]	0	1291.69	227411	313425	1.29348e+06	785114	995584	1.78612e+06	3115		Light	High	646.347	42.232	0.0002553	0.0001268	55	42.36
[R].MVNHFIAEFK.[R]	1xDimethyl:2H(4) [N-Term]; 1xDimethyl:2H(4) [K10]	0.000150625	0.000292089	1	1	3	P63017	P63017 [237-246]		0	1299.74							3115	Redundant	Medium	High	650.372	42.2562	0.0007067	0.0004157	26	42.36
[R].NDEELNKLLGK.[V]	2xDimethyl [K7; K11]; 1xDimethyl [N-Term]	0.000597483	0.000292089	1	2	8	Q64523	Q64523 [90-100]; Q6GSS7 [90-100]	Q64523 2xDimethyl [K96; K100]; Q6GSS7 2xDimethyl [K96; K100]	1	1356.77	1.32907e+07	5.11775e+06	2.64519e+06	2.06429e+07	4.86476e+06	1.02269e+07	3153		Light	High	678.878	44.0142	0.0007067	0.001265	57	44.22
[R].MVNHFIAEFK.[R]	1xOxidation [M1]; 1xDimethyl [K10]; 1xDimethyl [N-Term]	0.000754849	0.000292089	1	1	4	P63017	P63017 [237-246]	P63017 1xDimethyl [K246]	0	1307.68	1.5218e+06	474621	1.03247e+06	780509	1.41679e+06	1.07042e+06	3114		Light	High	436.566	39.5657	0.0007067	0.001532	27	39.4
[].NACDHLSGFNVCNR.[]	2xCarbamidomethyl [C3; C12]; 1xDimethyl:2H(4) [N-Term]	0.000717966	0.000292089	0	0	1				0	1695.76							3126	No Quan Values	Medium	High	848.385	34.1992	0.0002553	0.0004163	31
[K].NALANPLYCPDYR.[M]	1xCarbamidomethyl [C9]; 1xDimethyl [N-Term]	4.12752e-05	0.000292089	1	1	1	Q9DB77	Q9DB77 [184-196]		0	1594.77		63795		59557	50302.6	37898.2	3135		Light	High	797.889	48.9777	0.0002553	2.168e-05	63	49.08
[K].NALGSSFVGAR.[N]	1xDimethyl:2H(4) [N-Term]	0.000350124	0.000292089	1	1	3	Q03265	Q03265 [24-34]		0	1110.62							3137	Redundant	Medium	High	555.814	37.9102	0.0007067	0.0008243	43	38.01
[K].NAQAQQEFK.[N]	1xDimethyl [K9]; 1xDimethyl [N-Term]	0.000977827	0.000292089	1	1	3	Q9QYI3	Q9QYI3 [129-137]	Q9QYI3 1xDimethyl [K137]	0	1119.58							3141	Redundant	Light	High	560.293	22.7497	0.0007067	0.001883	53	22.85
[K].NASVNAHHGPALEAVETTVPK.[Q]	1xDimethyl [K21]; 1xDimethyl [N-Term]	0.000155742	0.000292089	1	1	1	Q9Z277	Q9Z277 [965-985]	Q9Z277 1xDimethyl [K985]	0	2198.16	50168.5			159559		53287.1	3142		Light	High	733.391	34.8329	0.0002553	8.537e-05	19	35.05
[K].NAVEECVYEFR.[D]	1xCarbamidomethyl [C6]; 1xDimethyl [N-Term]	2.60731e-05	0.000292089	1	1	1	Q61699	Q61699 [637-647]		0	1443.66	86582.7	30234.6	118206	73059	91725.4	89406.5	3144		Light	High	722.332	45.4957	0.0007067	0.0001004	45	45.5
[K].NAVEECVYEFR.[D]	1xCarbamidomethyl [C6]; 1xDimethyl:2H(4) [N-Term]	0.00023061	0.000292089	1	1	2	Q61699	Q61699 [637-647]		0	1447.68							3144	Redundant	Medium	High	724.345	45.4229	0.0007067	0.0005881	27	45.5
[R].NAVLEADFAK.[K]	1xDimethyl [K10]; 1xDimethyl [N-Term]	0.000527144	0.000292089	1	1	1	P70195	P70195 [22-31]	P70195 1xDimethyl [K31]	0	1133.62							3145	Redundant	Light	High	567.314	43.7094	0.0007067	0.001144	33	43.63
[K].NAVITVPAYFNDSQR.[Q]		0.000977827	0.000292089	1	1	2	P38647	P38647 [188-202]		0	1694.85								Inconsistently Labeled		High	847.93	53.8142	0.0007067	0.001884	30	54.01
[K].NAVITVPAYFNDSQR.[Q]	1xDimethyl:2H(4) [N-Term]	6.47973e-05	0.000292089	1	1	3	P38647	P38647 [188-202]		0	1726.91							3146	Redundant	Medium	High	863.958	54.4996	0.0002553	3.476e-05	59	54.74
[R].NAVTQEFGPVPDTAR.[Y]	1xDimethyl [N-Term]	5.6692e-05	0.000292089	1	1	1	Q99KI0	Q99KI0 [634-648]		0	1629.82							3148	Redundant	Light	High	815.416	44.226	0.0007067	0.000188	38	44.2
[R].NAVTQEFGPVPDTAR.[Y]	1xDimethyl:2H(4) [N-Term]	0.000335806	0.000292089	1	1	2	Q99KI0	Q99KI0 [634-648]		0	1633.85	70480.2	82190.7	174486	31593.2	112174	90400.4	3148		Medium	High	817.429	44.2163	0.0005491	0.0001481	30	44.2
[R].MVNHFIAEFK.[R]	1xOxidation [M1]; 1xDimethyl:2H(4) [N-Term]; 1xDimethyl:2H(4) [K10]	0.000208619	0.000292089	1	1	1	P63017	P63017 [237-246]		0	1315.73							3114	Redundant	Medium	High	658.37	39.1656	0.0002553	0.0001156	61	39.56
[R].NGSLICTASK.[D]	1xCarbamidomethyl [C6]; 1xDimethyl [K10]; 1xDimethyl [N-Term]	0.000107848	0.000292089	1	1	3	Q9WUM4	Q9WUM4 [185-194]	Q9WUM4 1xDimethyl [K194]	0	1106.59	132488	187824	554360	254281	688391	481086	3194		Light	High	553.797	29.1244	0.0007067	0.0003179	65	29.34
[].NGYELSPTAAANFTR.[]	1xDimethyl:2H(4) [N-Term]	0.000200087	0.000292089	0	0	2				0	1643.83	86694.9	49279.8	231050		55012.5	61268.3	3195		Medium	High	822.422	48.3875	0.0007067	0.000524	37	48.54
[K].NHLVEIPPNLPSSLVELR.[I]		4.74504e-06	0.000292089	1	1	4	P28653	P28653 [149-166]		0	2027.13								Inconsistently Labeled		High	676.381	60.8898	0.0005491	6.978e-06	47	60.99
[].NLVNDDDAIVAASK.[]	1xDimethyl:2H(4) [N-Term]; 1xDimethyl:2H(4) [K14]	0.000246543	0.000292089	0	0	1				0	1508.84	94896.9	134375	148763				3270		Medium	High	754.924	43.7198	0.0005491	0.0001058	59	43.78
[K].NLVPGESVYGEK.[R]	1xDimethyl [K12]; 1xDimethyl [N-Term]	3.79679e-05	0.000292089	1	1	3	P35550	P35550 [116-127]	P35550 1xDimethyl [K127]	0	1347.72	2.0257e+06	2.68084e+06	2.54597e+06	2.19999e+06	3.92977e+06	2.36848e+06	3271		Light	High	674.363	40.5155	0.0002553	6.364e-05	61	40.74
[K].NLVPGESVYGEK.[R]	1xDimethyl:2H(4) [N-Term]; 1xDimethyl:2H(4) [K12]	0.000536021	0.000292089	1	1	1	P35550	P35550 [116-127]		0	1355.77							3271	Redundant	Medium	High	678.386	40.6678	0.0007067	0.00116	28	40.3
[K].NLVPGESVYGEKR.[V]	1xDimethyl [K12]; 1xDimethyl [N-Term]	0.000723985	0.000292089	1	1	3	P35550	P35550 [116-128]	P35550 1xDimethyl [K127]	1	1503.82	1.646e+06	1.71015e+06	427848	1.75461e+06	1.42139e+06	1.71202e+06	3272		Light	High	501.944	34.0888	0.0002553	0.0004185	34	34.25
[K].NLVPGESVYGEKR.[V]	1xDimethyl:2H(4) [N-Term]; 1xDimethyl:2H(4) [K12]	0.000424265	0.000292089	1	1	4	P35550	P35550 [116-128]		1	1511.87							3272	Redundant	Medium	High	504.627	33.9561	0.0002553	0.0002417	34	34.25
[K].NIWVSGLSSNTK.[A]	1xDimethyl [K12]; 1xDimethyl [N-Term]	0.000892029	0.000292089	1	1	1	Q8CH25	Q8CH25 [385-396]	Q8CH25 1xDimethyl [K396]	0	1361.74				98964		81307.1	3273		Light	High	681.376	47.6153	0.0007067	0.001759	15	47.63
[R].NMGGPYGGGNYGPGGSGGSGGYGGR.[S]	1xDimethyl [N-Term]	1.429e-05	0.000292089	1	1	5	O88569	O88569 [326-350]		0	2217.94		189957		185884	395593	288118	3276		Light	High	739.985	36.8556	0.0007067	6.197e-05	42	36.99
[R].NMGGPYGGGNYGPGGSGGSGGYGGR.[S]	1xDimethyl:2H(4) [N-Term]	0.00014813	0.000292089	1	1	2	O88569	O88569 [326-350]		0	2221.96							3276	Redundant	Medium	High	741.326	36.9303	0.0005491	6.154e-05	30	36.99
[R].NMGGPYGGGNYGPGGSGGSGGYGGR.[S]	1xOxidation [M2]; 1xDimethyl:2H(4) [N-Term]	1.90929e-06	0.000292089	1	1	4	O88569	O88569 [326-350]		0	2237.96	303606	99376.1		27649.7	325100	108205	3277		Medium	High	1119.48	32.2584	0.0002553	9.059e-07	98	32.45
[R].NMVHPNVICDGCNGPVVGTR.[Y]	2xCarbamidomethyl [C9; C12]; 1xDimethyl [N-Term]	7.24626e-07	0.000292089	1	1	1	Q64337	Q64337 [120-139]		0	2224.04	761037	304429	994332	284833		182387	3279		Light	High	742.019	40.2021	0.0002553	3.332e-07	67	40.28
[R].NMVHPNVICDGCNGPVVGTR.[Y]	2xCarbamidomethyl [C9; C12]; 1xDimethyl:2H(4) [N-Term]	7.47324e-08	0.000292089	1	1	5	Q64337	Q64337 [120-139]		0	2228.07							3279	Redundant	Medium	High	743.361	40.0777	0.0002553	4.177e-07	83	40.28
[R].NMVHPNVICDGCNGPVVGTR.[Y]	2xCarbamidomethyl [C9; C12]; 1xOxidation [M2]; 1xDimethyl:2H(4) [N-Term]	1.38205e-05	0.000292089	1	1	3	Q64337	Q64337 [120-139]		0	2244.06	413319	500196	664199	51184.3	142860		3280		Medium	High	748.691	36.0444	0.0007067	6.025e-05	47	36.22
[R].NLTEDNSQNQDVIAK.[M]	1xDimethyl:2H(4) [N-Term]; 1xDimethyl:2H(4) [K15]	5.12856e-05	0.000292089	1	1	2	P28658	P28658 [424-438]		0	1752.92	74584.2	168604	147416	40205		68219.5	3267		Medium	High	876.964	33.8231	0.0005491	1.993e-05	47	33.75
[K].NMYEEEINETR.[R]	1xDimethyl [N-Term]	0.000730056	0.000292089	1	1	2	P14733	P14733 [211-221]		0	1455.64	42694.1	91954.1		102948			3282		Light	High	728.324	36.0276	0.0002553	0.0004242	39	36.19
[K].NNIPYFETSAK.[E]	1xDimethyl:2H(4) [N-Term]; 1xDimethyl:2H(4) [K11]	0.000484913	0.000292089	1	1	2	P51150	P51150 [147-157]		0	1347.74							3285	Redundant	Medium	High	674.373	43.5457	0.0002553	0.0002783	40	43.7
[K].NNTVTPGGKPNK.[T]	1xDimethyl:2H(4) [N-Term]; 2xDimethyl:2H(4) [K9; K12]	0.00122503	0.000292089	1	1	4	O55142	O55142 [55-66]		0	1322.82							3290	Redundant	Medium	High	661.914	18.8325	0.0002553	0.0007256	27	19.09
[R].NPDDITNEEYGEFYK.[S]		0.000730056	0.000292089	1	1	3	P07901	P07901 [301-315]		0	1833.78								Inconsistently Labeled		High	917.396	47.9749	0.0002553	0.0004229	30	48.1
[R].NPDDITNEEYGEFYK.[S]	1xDimethyl [K15]; 1xDimethyl [N-Term]	0.000862732	0.000292089	1	1	2	P07901	P07901 [301-315]	P07901 1xDimethyl [K315]	0	1889.84	89203.4	79815.7	97894.3	69951.3	118460	90559.2	3292		Light	High	945.421	49.2366	0.0002553	0.0005017	46	49.36
[R].NPDDITNEEYGEFYK.[S]	1xDimethyl:2H(4) [N-Term]; 1xDimethyl:2H(4) [K15]	1.30023e-06	0.000292089	1	1	3	P07901	P07901 [301-315]		0	1897.89							3292	Redundant	Medium	High	949.452	49.1983	0.0007067	8.854e-06	29	49.36
[R].NPDDITQEEYGEFYK.[S]	1xDimethyl [K15]; 1xDimethyl [N-Term]	1.53268e-07	0.000292089	1	1	4	P11499	P11499 [292-306]	P11499 1xDimethyl [K306]	0	1903.86	545367	220780	357601	343288	287475	285666	3293		Light	High	952.435	49.8728	0.0007067	1.575e-06	67	50.09
[R].NPDDITQEEYGEFYK.[S]	1xDimethyl:2H(4) [N-Term]; 1xDimethyl:2H(4) [K15]	0.000265788	0.000292089	1	1	4	P11499	P11499 [292-306]		0	1911.91							3293	Redundant	Medium	High	956.458	49.8289	0.0002553	0.0001487	38	50.09
[R].NPEISHLLNNPDIMR.[Q]	1xDimethyl [N-Term]	6.06093e-05	0.000292089	1	1	2	Q9QZM0	Q9QZM0 [229-243]		0	1790.92				164405			3296		Light	High	597.646	50.599	0.0002553	3.22e-05	48	50.73
[R].NPEISHLLNNPDIMR.[Q]	1xOxidation [M14]; 1xDimethyl [N-Term]	0.00113637	0.000292089	1	1	2	Q9QZM0	Q9QZM0 [229-243]		0	1806.92	133937	42670.5		213056		83648.2	3297		Light	High	602.977	44.8215	0.0002553	0.0006697	24	44.97
[R].NPLLDLGAYDQQGR.[R]	1xDimethyl [N-Term]	0.000540516	0.000292089	1	1	1	Q9QY81	Q9QY81 [784-797]		0	1587.81	56206			78571.1		28889.9	3299		Light	High	794.41	55.7099	0.0002553	0.0003112	30	55.84
[K].NPNGPYPYTLK.[L]	1xDimethyl [K11]; 1xDimethyl [N-Term]	0.0001153	0.000292089	1	1	3	Q8R081	Q8R081 [566-576]	Q8R081 1xDimethyl [K576]	0	1319.7	1.39575e+06	1.68962e+06	689638	1.43101e+06	1.94133e+06	890742	3301		Light	High	660.353	39.2171	0.0002553	6.304e-05	71	39.41
[K].NPNGPYPYTLK.[L]	1xDimethyl:2H(4) [N-Term]; 1xDimethyl:2H(4) [K11]	0.000468983	0.000292089	1	1	2	Q8R081	Q8R081 [566-576]		0	1327.75							3301	Redundant	Medium	High	664.378	39.1479	0.0002553	0.0002683	51	39.41
[K].NNASTDYDLSDK.[S]	1xDimethyl [K12]; 1xDimethyl [N-Term]	3.89312e-05	0.000292089	1	1	2	P27659	P27659 [301-312]	P27659 1xDimethyl [K312]	0	1398.64							3283	Redundant	Light	High	699.822	29.8511	0.0002553	2.049e-05	65	29.98
[K].NISQDTFGTTFGR.[I]	1xDimethyl:2H(4) [N-Term]	0.000153163	0.000292089	1	1	1	Q9JJ80	Q9JJ80 [253-265]		0	1475.74							3266	Redundant	Medium	High	738.375	47.3943	0.0002553	8.441e-05	37	47.48
[K].NISQDTFGTTFGR.[I]	1xDimethyl [N-Term]	1.8513e-05	0.000292089	1	1	2	Q9JJ80	Q9JJ80 [253-265]		0	1471.72	1.78186e+06	914789	2.34913e+06	449951	374907	355540	3266		Light	High	736.363	47.4133	0.0002553	9.465e-06	71	47.01
[K].NLSFNITEDELK.[E]	1xDimethyl [K12]; 1xDimethyl [N-Term]	8.75256e-05	0.000292089	1	1	1	P09405	P09405 [401-412]	P09405 1xDimethyl [K412]	0	1478.77							3265	No Quan Values	Light	High	739.891	56.3491	0.0002553	4.739e-05	77
[K].NKDQGTYEDYVEGLR.[V]	1xDimethyl [K2]; 1xDimethyl [N-Term]	4.56263e-05	0.000292089	1	1	3	Q60605	Q60605 [80-94]	Q60605 1xDimethyl [K81]	1	1842.89							3198	Redundant	Light	High	921.946	41.5396	0.0002553	2.401e-05	64	41.77
[K].NKDQGTYEDYVEGLR.[V]	1xDimethyl:2H(4) [N-Term]; 1xDimethyl:2H(4) [K2]	0.00104536	0.000292089	1	1	2	Q60605	Q60605 [80-94]		1	1850.94	620203	200476	319082	978731	321808	715927	3198		Medium	High	617.651	41.5356	0.0002553	0.0006109	24	41.77
[K].NKDTVFEEQIK.[V]	2xDimethyl [K2; K11]; 1xDimethyl [N-Term]	0.000191904	0.000292089	1	1	1	Q99104	Q99104 [568-578]	Q99104 2xDimethyl [K569; K578]	1	1434.78	63439.4	83505.6	87239	128940		90354.3	3199		Light	High	717.896	32.9252	0.0002553	0.000106	39	33.05
[R].NKSTESLQANVQR.[L]	1xDimethyl:2H(4) [N-Term]; 1xDimethyl:2H(4) [K2]	0.000841392	0.000292089	1	1	1	P47963	P47963 [104-116]		1	1538.87							3205	Redundant	Medium	High	769.941	23.3527	0.0002553	0.0004884	55	23.57
[K].NKYEDEINKR.[T]	2xDimethyl [K2; K9]; 1xDimethyl [N-Term]	0.000257056	0.000292089	4	4	4	Q8VED5; P11679; Q6IFZ6; Q922U2	Q8VED5 [228-237]; P11679 [183-192]; Q6IFZ6 [255-264]; Q922U2 [250-259]	Q8VED5 2xDimethyl [K229; K236]; P11679 2xDimethyl [K184; K191]; Q6IFZ6 2xDimethyl [K256; K263]; Q922U2 2xDimethyl [K251; K258]	2	1392.75	1.13916e+06	4.29794e+06	7.32584e+06	670080	6.20828e+06	3.21866e+06	3207	Shared	Light	High	464.921	22.901	0.0007067	0.0006417	24	22.98
[R].NLANTVTEEILEK.[S]	1xDimethyl [K13]; 1xDimethyl [N-Term]	2.33904e-05	0.000292089	1	1	1	Q7TMK9	Q7TMK9 [344-356]	Q7TMK9 1xDimethyl [K356]	0	1529.84	27376.2			59895.8		23504.3	3212		Light	High	765.424	57.0798	0.0002553	1.21e-05	88	57.29
[R].NLANTVTEEILEK.[S]	1xDimethyl:2H(4) [N-Term]; 1xDimethyl:2H(4) [K13]	0.000476882	0.000292089	1	1	1	Q7TMK9	Q7TMK9 [344-356]		0	1537.89							3212	Redundant	Medium	High	769.45	56.9928	0.0002553	0.0002716	57	57.29
[K].NLDENGLDLLSK.[M]	1xDimethyl [K12]; 1xDimethyl [N-Term]	3.2858e-06	0.000292089	1	1	3	P11440	P11440 [255-266]	P11440 1xDimethyl [K266]	0	1386.75	362589	130147	703951	140220	110307	185910	3215		Light	High	693.878	55.3948	0.0007067	1.88e-05	58	55.47
[K].NLDENGLDLLSK.[M]	1xDimethyl:2H(4) [N-Term]; 1xDimethyl:2H(4) [K12]	7.96393e-06	0.000292089	1	1	4	P11440	P11440 [255-266]		0	1394.8							3215	Redundant	Medium	High	697.902	55.2458	0.0007067	3.837e-05	65	55.47
[R].NLDIERPTYTNLNR.[L]	1xDimethyl [N-Term]	9.51495e-05	0.000292089	2	6	4	P68369; P05213	P05214 [216-229]; Q9JJZ2 [216-229]; P68369 [216-229]; P05213 [216-229]; P68373 [216-229]; P68368 [216-229]		0	1746.91	2.66415e+06	899787	1.19458e+06	1.88974e+06	716948	965059	3217	Shared	Light	High	582.976	40.8603	0.0007067	0.0002867	31	40.74
[K].NIEDVIAQGVGK.[L]	1xDimethyl:2H(4) [N-Term]; 1xDimethyl:2H(4) [K12]	0.000125344	0.000292089	1	1	3	P99027	P99027 [50-61]		0	1306.78	721756	255564	657883	1.72535e+06	3.31138e+06	933113	3220		Medium	High	653.895	51.9201	0.0002553	0.000116	58	52.23
[R].NIEELQQQNQR.[L]	1xDimethyl [N-Term]	6.47973e-05	0.000292089	1	1	2	F6ZDS4	F6ZDS4 [616-626]		0	1427.72	118303	157259	129393	152568			3222		Light	High	714.365	30.583	0.0002553	3.465e-05	50	30.62
[R].NIESALSCLSR.[Q]	1xCarbamidomethyl [C8]; 1xDimethyl [N-Term]	0.000607545	0.000292089	1	1	2	Q9ESV0	Q9ESV0 [825-835]		0	1277.65							3224	Redundant	Light	High	639.33	49.8106	0.0002553	0.000349	49	49.42
[R].NLFNVVDCK.[L]	1xCarbamidomethyl [C8]; 1xDimethyl [K9]; 1xDimethyl [N-Term]	0.000563561	0.000292089	1	1	2	Q8JZQ9	Q8JZQ9 [497-505]	Q8JZQ9 1xDimethyl [K505]	0	1164.61			91935.2	153463	129352	171221	3226		Light	High	582.808	49.9618	0.0002553	0.0003232	69	50.11
[R].NLHQSGFSLSGTQVDEGVR.[S]	1xDimethyl:2H(4) [N-Term]	7.0851e-06	0.000292089	1	1	1	Q62188	Q62188 [532-550]		0	2063.05	56430.9						3231		Medium	High	1032.03	41.3229	0.0002553	3.514e-06	43	41.44
[R].NILIDFTK.[RK]	1xDimethyl [K8]; 1xDimethyl [N-Term]	0.00100263	0.000292089	2	2	2	O08528; P17710	O08528 [756-763]; P17710 [812-819]	O08528 1xDimethyl [K763]; P17710 1xDimethyl [K819]	0	1019.61	42559.9		56168.9	147238	111438	187627	3237	Shared	Light	High	510.31	57.1149	0.0007067	0.001932	38	57.32
[K].NLNFSTTEETLK.[G]	1xDimethyl [K12]; 1xDimethyl [N-Term]	0.000252798	0.000292089	1	1	1	Q8R3C6	Q8R3C6 [728-739]	Q8R3C6 1xDimethyl [K739]	0	1452.76	67920.1	33910.3		62489.7		37865.4	3244		Light	High	726.883	45.8781	0.0002553	0.0001412	40	45.9
[K].NLNFSTTEETLK.[G]	1xDimethyl:2H(4) [N-Term]; 1xDimethyl:2H(4) [K12]	0.00101103	0.000292089	1	1	1	Q8R3C6	Q8R3C6 [728-739]		0	1460.81							3244	Redundant	Medium	High	730.908	45.7411	0.0002553	0.0005947	38	45.9
[R].NIPGITLLNVSK.[L]	1xDimethyl [K12]; 1xDimethyl [N-Term]	6.53408e-05	0.000292089	1	1	2	Q9D8E6	Q9D8E6 [223-234]	Q9D8E6 1xDimethyl [K234]	0	1324.82	248802	21447.5	80726.9	285229		79252.3	3248		Light	High	662.914	60.9369	0.0002553	3.506e-05	56	61.2
[K].NLQCLVIDEADR.[I]	1xCarbamidomethyl [C4]; 1xDimethyl [N-Term]	0.000649515	0.000292089	1	1	1	Q8K363	Q8K363 [316-327]		0	1473.74							3255	No Quan Values	Light	High	737.372	51.2325	0.0002553	0.0003757	38
[K].NLQEAEEWYK.[S]	1xDimethyl [K10]; 1xDimethyl [N-Term]	4.30353e-05	0.000292089	2	2	3	P15331; P20152	P15331 [283-292]; P20152 [283-292]	P15331 1xDimethyl [K292]; P20152 1xDimethyl [K292]	0	1365.67	1.80288e+07	1.00797e+07	1.74399e+07	43833476	1.90436e+07	3.92747e+07	3259	Shared	Light	High	683.338	46.3543	0.0007067	0.0001504	62	46.5
[K].NLQEAEEWYK.[S]	1xDimethyl:2H(4) [N-Term]; 1xDimethyl:2H(4) [K10]	0.000128524	0.000292089	2	2	4	P15331; P20152	P15331 [283-292]; P20152 [283-292]		0	1373.72							3259	Redundant	Medium	High	687.364	46.0045	0.0002553	7.013e-05	64	46.5
[R].NLQEIQQAGER.[L]	1xDimethyl [N-Term]	0.00109905	0.000292089	1	1	3	Q8BJ71	Q8BJ71 [32-42]		0	1313.68							3261	Redundant	Light	High	657.344	33.8494	0.0005491	0.0006071	43	33.54
[K].NLQSAEEWYK.[S]	1xDimethyl [K10]; 1xDimethyl [N-Term]	0.000396848	0.000292089	1	1	1	P46660	P46660 [279-288]	P46660 1xDimethyl [K288]	0	1323.66	204144	233885	224401	379018	344507	430955	3262		Light	High	662.333	43.5683	0.0002553	0.0002261	62	43.71
[K].NLQSAEEWYK.[S]	1xDimethyl:2H(4) [N-Term]; 1xDimethyl:2H(4) [K10]	0.000106951	0.000292089	1	1	2	P46660	P46660 [279-288]		0	1331.71							3262	Redundant	Medium	High	666.358	43.4333	0.0002553	5.807e-05	60	43.71
[K].NLQYYDISAK.[S]	1xDimethyl [K10]; 1xDimethyl [N-Term]	2.65123e-05	0.000292089	1	1	3	P62827	P62827 [143-152]	P62827 1xDimethyl [K152]	0	1270.67	1.26109e+06	1.72683e+06	890549	901265	2.25434e+06	1.17521e+06	3264		Light	High	635.837	43.1995	0.0007067	0.0001022	66	43.18
[K].NLQYYDISAK.[S]	1xDimethyl:2H(4) [N-Term]; 1xDimethyl:2H(4) [K10]	0.000597483	0.000292089	1	1	2	P62827	P62827 [143-152]		0	1278.72							3264	Redundant	Medium	High	639.863	43.0055	0.0002553	0.0003658	62	43.18
[M].MLGPEGGEGYVVK.[L]	1xAcetyl [N-Term]; 1xOxidation [M1]; 1xDimethyl:2H(4) [K13]	8.75256e-05	0.000292089	1	1	2	Q9Z2X1	Q9Z2X1 [2-14]	Q9Z2X1 1xAcetyl [N-Term]	0	1425.72							3089	Redundant	Medium	High	713.365	51.0806	0.0002553	4.728e-05	72	51.29
[K].LREYEAALNSK.[D]	1xDimethyl [K11]; 1xDimethyl [N-Term]	0.000272531	0.000292089	1	1	3	P14733	P14733 [136-146]	P14733 1xDimethyl [K146]	1	1349.74	807688	799919	243493	803114	736354	650317	2806		Light	High	675.375	28.9327	0.0002553	0.0001527	54	29.09
[M].MLGPEGGEGYVVK.[L]	1xAcetyl [N-Term]; 1xOxidation [M1]; 1xDimethyl [K13]	0.000270265	0.000292089	1	1	1	Q9Z2X1	Q9Z2X1 [2-14]	Q9Z2X1 1xAcetyl [N-Term]; 1xDimethyl [K14]	0	1421.7	498445	115327		60164.1	449182		3089		Light	High	711.353	51.192	0.0005491	0.0001169	74	51.29
[K].MLDAEDIVNTARPDEK.[A]	1xDimethyl [K16]; 1xDimethyl [N-Term]	0.00119473	0.000292089	1	1	1	P57780	P57780 [241-256]	P57780 1xDimethyl [K256]	0	1872.94	27022.7			49116.8		48307.5	3086		Light	High	624.984	47.4211	0.0002553	0.0007041	27	47.59
[K].LTFDSSFSPNTGK.[K]	1xDimethyl:2H(4) [N-Term]; 1xDimethyl:2H(4) [K13]	0.000153163	0.000292089	1	1	1	Q60932	Q60932 [110-122]		0	1464.78	189212	241640	177273		687071	234002	2882		Medium	High	732.894	48.9842	0.0002553	8.458e-05	72	49.16
[K].LTFDSSFSPNTGKK.[N]	2xDimethyl [K13; K14]; 1xDimethyl [N-Term]	7.6382e-06	0.000292089	1	1	5	Q60932	Q60932 [110-123]	Q60932 2xDimethyl [K122; K123]	1	1612.86							2883	Redundant	Light	High	538.291	41.3157	0.0007067	3.73e-05	47	41.29
[K].LTFDSSFSPNTGKK.[N]	1xDimethyl:2H(4) [N-Term]; 2xDimethyl:2H(4) [K13; K14]	5.30279e-05	0.000292089	1	1	6	Q60932	Q60932 [110-123]		1	1624.93	2.12563e+06	2.74791e+06	2.08142e+06	2.50723e+06	3.81787e+06	4.01299e+06	2883		Medium	High	542.316	41.2694	0.0007067	0.0001788	30	41.29
[K].LTFDTTFSPNTGK.[K]	1xDimethyl:2H(4) [N-Term]; 1xDimethyl:2H(4) [K13]	0.000311492	0.000292089	1	1	1	Q60930	Q60930 [109-121]		0	1492.81	67074.9	56923.2		59373.4	73524.8	84850.6	2884		Medium	High	746.911	51.7832	0.0002553	0.0001752	71	51.97
[K].LTFDTTFSPNTGKK.[S]	2xDimethyl [K13; K14]; 1xDimethyl [N-Term]	4.23224e-05	0.000292089	1	1	5	Q60930	Q60930 [109-122]	Q60930 2xDimethyl [K121; K122]	1	1640.89	629931	540787	552398	864045	512964	1.17087e+06	2885		Light	High	547.635	43.7302	0.0002553	2.224e-05	58	43.9
[K].LTFDTTFSPNTGKK.[S]	1xDimethyl:2H(4) [N-Term]; 2xDimethyl:2H(4) [K13; K14]	0.000855559	0.000292089	1	1	3	Q60930	Q60930 [109-122]		1	1652.96							2885	Redundant	Medium	High	551.659	43.6432	0.0002553	0.0004975	40	43.9
[K].LTFSCLGGSDNFK.[H]	1xCarbamidomethyl [C5]; 1xDimethyl:2H(4) [N-Term]; 1xDimethyl:2H(4) [K13]	0.000165119	0.000292089	1	1	1	Q9R0Q7	Q9R0Q7 [36-48]		0	1509.79	96168.6	29815.4		100325		39824.6	2886		Medium	High	755.398	52.7282	0.0002553	9.09e-05	72	52.89
[K].LTLDTIFVPNTGK.[K]	1xDimethyl [K13]; 1xDimethyl [N-Term]	0.00099429	0.000292089	1	1	2	Q60931	Q60931 [97-109]	Q60931 1xDimethyl [K109]	0	1474.85	33595.6			64073.1		17716.4	2888		Light	High	737.929	62.8084	0.0002553	0.0005845	31	62.99
[K].LTLDTIFVPNTGKK.[S]	2xDimethyl [K13; K14]; 1xDimethyl [N-Term]	0.000549619	0.000292089	1	1	1	Q60931	Q60931 [97-110]	Q60931 2xDimethyl [K109; K110]	1	1630.98							2889	Redundant	Light	High	544.331	53.8308	0.0002553	0.0003165	44	54.07
[K].LTLDTIFVPNTGKK.[S]	1xDimethyl:2H(4) [N-Term]; 2xDimethyl:2H(4) [K13; K14]	0.000203457	0.000292089	1	1	1	Q60931	Q60931 [97-110]		1	1643.05	274145			416728		203472	2889		Medium	High	548.356	53.8297	0.0002553	0.0001129	26	54.07
[K].LTLSALIDGK.[N]	1xDimethyl [K10]; 1xDimethyl [N-Term]	0.000338622	0.000292089	1	1	3	Q60931	Q60931 [257-266]	Q60931 1xDimethyl [K266]	0	1086.68							2891	Redundant	Light	High	543.842	61.6333	0.0002553	0.0001907	63	61.84
[K].LTPEEEEILNK.[K]	1xDimethyl:2H(4) [N-Term]; 1xDimethyl:2H(4) [K11]	0.000417238	0.000292089	1	1	3	P62242	P62242 [129-139]		0	1378.79	945129	1.32614e+06	810551	804042	1.68507e+06	926018	2898		Medium	High	689.9	43.2787	0.0002553	0.0007877	49	43.45
[K].LTFDSSFSPNTGK.[K]	1xDimethyl [K13]; 1xDimethyl [N-Term]	0.000558875	0.000292089	1	1	2	Q60932	Q60932 [110-122]	Q60932 1xDimethyl [K122]	0	1456.73							2882	Redundant	Light	High	728.869	49.1096	0.0005491	0.0002532	35	49.16
[R].ITPSYVAFTPEGER.[L]	1xDimethyl [N-Term]	3.13322e-05	0.000292089	1	1	5	P20029	P20029 [62-75]		0	1594.81	521433	432958	1.47865e+06	498082	841182	1.01209e+06	2902		Light	High	797.91	49.751	0.0007067	0.0001164	57	49.93
[R].LTPTTPESSSTGTEDK.[S]	1xDimethyl:2H(4) [N-Term]; 1xDimethyl:2H(4) [K16]	0.000178008	0.000292089	1	1	4	Q64337	Q64337 [268-283]		0	1714.88							2903	Redundant	Medium	High	857.946	29.5074	0.0005491	7.48e-05	85	29.55
[K].LTRDETNYGIPQR.[A]	1xDimethyl:2H(4) [N-Term]	0.00045738	0.000292089	1	1	3	P68040	P68040 [45-57]		1	1594.85	1.11229e+06	1.14109e+06	1.03036e+06	240804	178383	222320	2908		Medium	High	797.929	30.8777	0.0002553	0.0002602	40	31.03
[K].ITSFPESESYSYETSTK.[T]	1xDimethyl [K17]; 1xDimethyl [N-Term]	0.000827459	0.000292089	1	1	2	P14873	P14873 [2010-2026]	P14873 1xDimethyl [K2026]	0	2011.94							2910	Redundant	Light	High	1006.47	44.2633	0.0002553	0.0004815	24	44.4
[K].ITSFPESESYSYETSTK.[T]	1xDimethyl:2H(4) [N-Term]; 1xDimethyl:2H(4) [K17]	0.000303785	0.000292089	1	1	1	P14873	P14873 [2010-2026]		0	2019.99	45130.6	43301.9		46503.2		45740.3	2910		Medium	High	1010.5	44.1764	0.0002553	0.0001704	28	44.4
[K].ITVPGNFQGHSGAQCITCSYK.[A]	2xCarbamidomethyl [C15; C18]; 1xDimethyl:2H(4) [N-Term]; 1xDimethyl:2H(4) [K21]	0.000582702	0.000292089	1	1	2	Q08943	Q08943 [326-346]		0	2389.19	133715			141664			2919		Medium	High	797.068	42.5587	0.0002553	0.0003357	41	42.72
[K].ITVTSEVPFSK.[R]	1xDimethyl:2H(4) [N-Term]; 1xDimethyl:2H(4) [K11]	0.00111756	0.000292089	1	1	3	P67984	P67984 [70-80]		0	1271.77							2920	Redundant	Medium	High	636.388	48.0806	0.0007067	0.002102	23	48.19
[K].ITVTSEVPFSKR.[Y]	1xDimethyl [K11]; 1xDimethyl [N-Term]	0.000748573	0.000292089	1	1	2	P67984	P67984 [70-81]	P67984 1xDimethyl [K80]	1	1419.82	275577	373517	144038	383119	343829	496149	2921		Light	High	473.945	40.3842	0.0007067	0.001523	36	40.36
[R].LTWHSCPEDEAQ.[-]	1xCarbamidomethyl [C6]; 1xDimethyl:2H(4) [N-Term]	3.10716e-05	0.000292089	1	1	3	P23198	P23198 [172-183]		0	1504.67							2922	Redundant	Medium	High	752.839	36.9438	0.0007067	0.0001158	7	37.12
[K].LVAIVDVIDQNR.[A]		0.000252798	0.000292089	1	1	2	Q9CR57	Q9CR57 [24-35]		0	1354.77								Inconsistently Labeled		High	677.888	58.386	0.0005491	0.0001093	56	58.47
[K].LVAIVDVIDQNR.[A]	1xDimethyl [N-Term]	9.17889e-06	0.000292089	1	1	4	Q9CR57	Q9CR57 [24-35]		0	1382.8	325302	63829.2	215326	490018	184426	374386	2925		Light	High	691.904	59.1421	0.0007067	4.326e-05	74	59.37
[R].IVAPGKGILAADESTGSIAK.[R]	1xDimethyl:2H(4) [N-Term]; 2xDimethyl:2H(4) [K6; K20]	3.40614e-05	0.000292089	1	1	1	P05064	P05064 [23-42]		1	1994.23	176122		108365				2926		Medium	High	665.415	43.3087	0.0002553	1.779e-05	49	43.41
[R].IVATKPLYVALAQR.[K]	1xDimethyl [K5]; 1xDimethyl [N-Term]	0.000644114	0.000292089	1	1	4	P29341	P29341 [357-370]	P29341 1xDimethyl [K361]	0	1599	396894	45617.2	90198.3	674354		444223	2927		Light	High	800.004	45.9378	0.0002553	0.0003724	32	46.08
[R].ITPSYVAFTPEGER.[L]	1xDimethyl:2H(4) [N-Term]	5.91096e-05	0.000292089	1	1	5	P20029	P20029 [62-75]		0	1598.84							2902	Redundant	Medium	High	533.617	49.7225	0.0007067	0.0001947	25	49.93
[R].IVATKPLYVALAQR.[K]	1xDimethyl:2H(4) [N-Term]; 1xDimethyl:2H(4) [K5]	0.000121225	0.000292089	1	1	1	P29341	P29341 [357-370]		0	1607.05							2927	Redundant	Medium	High	804.029	45.8956	0.0002553	6.589e-05	54	46.07
[K].ITESIGCVMTGMTADSR.[S]	1xCarbamidomethyl [C7]; 2xOxidation [M9; M12]; 1xDimethyl:2H(4) [N-Term]	0.000671574	0.000292089	1	1	1	Q9QUM9	Q9QUM9 [72-88]		0	1892.87	77270.8						2881		Medium	High	946.94	36.9779	0.0002553	0.0003891	55	37.11
[K].ITALDEFATK.[L]	1xDimethyl:2H(4) [N-Term]; 1xDimethyl:2H(4) [K10]	0.000723985	0.000292089	1	1	3	P16546	P16546 [523-532]		0	1172.7	459198	395807	1.65536e+06	624870	1.21922e+06	1.00449e+06	2871		Medium	High	586.854	48.6153	0.0007067	0.001479	44	48.84
[R].LRQLAEEDLAQQR.[A]	1xDimethyl [N-Term]	0.000173604	0.000292089	1	1	3	Q9QXS1	Q9QXS1 [2438-2450]		1	1597.87							2809	Redundant	Light	High	533.293	32.5677	0.0002553	9.584e-05	30	32.71
[R].LSAKPAPAKVDAKPK.[K]	1xDimethyl:2H(4) [N-Term]; 4xDimethyl:2H(4) [K4; K9; K13; K15]	0.000281789	0.000292089	1	1	2	P18608	P18608 [23-37]		1	1681.2							2815	Redundant	Medium	High	561.071	22.1364	0.0002553	0.0001576	6	22.27
[R].LSAKPAPPKPEPKPK.[K]	4xDimethyl [K4; K9; K13; K15]; 1xDimethyl [N-Term]	0.000128524	0.000292089	1	1	4	P09602	P09602 [28-42]	P09602 4xDimethyl [K31; K36; K40; K42]	0	1725.1	626435	282871		793937		100835	2816		Light	High	575.706	23.0039	0.0002553	7.055e-05	30	23.2
[R].LSASAAESPVAGGSGGAAAVPAAGSK.[V]	1xDimethyl [K26]; 1xDimethyl [N-Term]	3.10716e-05	0.000292089	1	1	2	Q9WU40	Q9WU40 [105-130]	Q9WU40 1xDimethyl [K130]	0	2197.15							2817	Redundant	Light	High	733.054	40.1243	0.0002553	1.621e-05	39	40.39
[K].LSDDNTIGQEEIQQR.[L]	1xDimethyl [N-Term]	8.68558e-08	0.000292089	1	1	2	P16546	P16546 [1830-1844]		0	1773.86	116278	169827	362301	159194	241785	206549	2819		Light	High	887.435	36.7643	0.0007067	9.933e-07	64	36.89
[K].LSDDNTIGQEEIQQR.[L]	1xDimethyl:2H(4) [N-Term]	0.000106062	0.000292089	1	1	3	P16546	P16546 [1830-1844]		0	1777.89							2819	Redundant	Medium	High	889.446	36.7413	0.0002553	0.0001393	35	36.89
[K].LSDFLITGGGK.[G]	1xDimethyl [K11]; 1xDimethyl [N-Term]	0.00052276	0.000292089	1	1	2	Q8C0T5	Q8C0T5 [243-253]	Q8C0T5 1xDimethyl [K253]	0	1163.67	73502.3	110743	133092	193871	188058	176260	2820		Light	High	582.337	50.7124	0.0002553	0.0003004	70	50.89
[R].ISEQFTAMFR.[R]	1xOxidation [M8]	0.000158366	0.000292089	4	6	3	Q9ERD7; P99024; P68372; Q9CWF2	Q7TMM9 [381-390]; Q9D6F9 [381-390]; Q9ERD7 [381-390]; P99024 [381-390]; P68372 [381-390]; Q9CWF2 [381-390]		0	1245.59								Inconsistently Labeled		High	623.3	43.5615	0.0007067	0.0004337	28	43.65
[R].ISGLIYEETR.[G]		4.94738e-06	0.000292089	1	1	3	P62806	P62806 [47-56]		0	1180.62								Inconsistently Labeled		High	590.814	41.4693	0.0007067	2.626e-05	62	41.51
[R].ISGLIYEETR.[G]	1xDimethyl [N-Term]	0.000577857	0.000292089	1	1	8	P62806	P62806 [47-56]		0	1208.65	1.74733e+08	1.24856e+08	5.51833e+07	2.44256e+08	1.25106e+08	1.38866e+08	2832		Light	High	604.831	54.7522	0.0002553	0.0003313	59	43.2
[R].ISGLIYEETR.[G]	1xDimethyl:2H(4) [N-Term]	8.39459e-05	0.000292089	1	1	5	P62806	P62806 [47-56]		0	1212.68							2832	Redundant	Medium	High	606.842	43.0351	0.0007067	0.0002592	58	43.2
[R].ISGLIYEETRGVLK.[V]	1xDimethyl [K14]; 1xDimethyl [N-Term]	0.000232544	0.000292089	1	1	4	P62806	P62806 [47-60]	P62806 1xDimethyl [K60]	1	1633.95	143565			323990		255038	2833		Light	High	545.322	48.5374	0.0002553	0.0001971	38	48.71
[K].ITDDQQESLNK.[W]	1xDimethyl [K11]; 1xDimethyl [N-Term]	0.000736177	0.000292089	1	1	2	P32067	P32067 [317-327]	P32067 1xDimethyl [K327]	0	1346.68	164103	244912	306227	175823	414884	189478	2874		Light	High	673.844	25.8868	0.0002553	0.0004283	64	26.05
[K].LSGSNPYTTVTPQIINSK.[W]	1xDimethyl [K18]; 1xDimethyl [N-Term]	4.16213e-05	0.000292089	1	1	2	P57780	P57780 [606-623]	P57780 1xDimethyl [K623]	0	1976.07	171267	30322.9	401476	219605		282074	2834		Light	High	988.54	50.1612	0.0002553	2.19e-05	65	50.24
[R].ISKLEQQLAK.[M]	1xDimethyl:2H(4) [N-Term]; 2xDimethyl:2H(4) [K3; K10]	0.000754849	0.000292089	1	1	2	Q9WUM4	Q9WUM4 [462-471]		1	1253.86							2836	Redundant	Medium	High	627.433	28.5264	0.0007067	0.00153	26	28.84
[K].ISLEDIQAFEK.[T]	1xDimethyl [K11]; 1xDimethyl [N-Term]	0.000787029	0.000292089	1	1	1	Q91WN1	Q91WN1 [108-118]	Q91WN1 1xDimethyl [K118]	0	1348.74				62168.7			2838		Light	High	674.872	60.3229	0.0002553	0.0004581	38	60.49
[K].LSPPYSSPQEFAQDVGR.[M]	1xDimethyl:2H(4) [N-Term]	0.000196772	0.000292089	1	1	2	Q62318	Q62318 [751-767]		0	1909.96	54881.8			61751.9			2849		Medium	High	955.483	53.0339	0.0002553	0.0001091	54	53.17
[K].LSQNNFALGYK.[A]	1xDimethyl [K11]; 1xDimethyl [N-Term]	0.000347213	0.000292089	1	1	2	Q60931	Q60931 [164-174]	Q60931 1xDimethyl [K174]	0	1310.71							2853	Redundant	Light	High	655.859	43.5311	0.0007067	0.0008176	44	43.57
[K].LSQVNGATPVSPIEPESK.[K]	1xDimethyl:2H(4) [N-Term]; 1xDimethyl:2H(4) [K18]	0.000969698	0.000292089	1	1	3	Q7TPV4	Q7TPV4 [1270-1287]		0	1917.08	178921	216683	70772.8	27404.2			2854		Medium	High	959.043	43.4212	0.0002553	0.0005681	21	43.52
[K].ISSLLEEQFQQGK.[L]	1xDimethyl [K13]; 1xDimethyl [N-Term]	4.48705e-05	0.000292089	1	1	4	P62242	P62242 [158-170]	P62242 1xDimethyl [K170]	0	1562.84	768185	585171	475777	714303	771475	758106	2859		Light	High	781.926	48.8138	0.0002553	5.171e-05	64	49.01
[R].ISVPVHSFASLSLK.[T]	1xDimethyl [K14]; 1xDimethyl [N-Term]	8.60758e-05	0.000292089	1	1	2	P15331	P15331 [411-424]	P15331 1xDimethyl [K424]	0	1540.91	241813		77356.6	616016		405059	2866		Light	High	514.308	53.1593	0.0002553	4.625e-05	53	53.32
[R].ISVYYNEASSHK.[Y]	1xDimethyl:2H(4) [N-Term]; 1xDimethyl:2H(4) [K12]	0.000945713	0.000292089	1	1	3	Q9ERD7	Q9ERD7 [47-58]		0	1461.78	423816	797011	294852	596695	1.26468e+06	904412	2867		Medium	High	487.932	30.2253	0.0002553	0.000555	32	30.76
[R].ISVYYNEATGGK.[Y]	1xDimethyl [K12]; 1xDimethyl [N-Term]	7.57467e-06	0.000292089	1	1	3	P99024	P99024 [47-58]	P99024 1xDimethyl [K58]	0	1357.7	3.03366e+06	3.81103e+06	3.06906e+06	1906254	2.09988e+06	1.69289e+06	2868		Light	High	679.353	38.0493	0.0007067	3.684e-05	66	38.13
[R].ISVYYNEATGGK.[Y]	1xDimethyl:2H(4) [N-Term]; 1xDimethyl:2H(4) [K12]	0.000617776	0.000292089	1	1	2	P99024	P99024 [47-58]		0	1365.75							2868	Redundant	Medium	High	683.379	37.9032	0.0002553	0.0003549	51	38.13
[R].ITAAQHSVTGSAVSK.[T]	1xDimethyl [K15]; 1xDimethyl [N-Term]	0.000319394	0.000292089	1	1	2	Q7M6Y3	Q7M6Y3 [10-24]	Q7M6Y3 1xDimethyl [K24]	0	1512.84	37785.4	28344.2	70902	397611		375752	2869		Light	High	756.923	24.1807	0.0002553	0.0001799	35	24.42
[K].ITALDEFATK.[L]	1xDimethyl [K10]; 1xDimethyl [N-Term]	0.000362017	0.000292089	1	1	2	P16546	P16546 [523-532]	P16546 1xDimethyl [K532]	0	1164.65							2871	Redundant	Light	High	582.83	48.6398	0.0007067	0.0008471	55	48.84
[R].ISKLEQQLAK.[M]	2xDimethyl [K3; K10]; 1xDimethyl [N-Term]	0.00105412	0.000292089	1	1	5	Q9WUM4	Q9WUM4 [462-471]	Q9WUM4 2xDimethyl [K464; K471]	1	1241.78	479587	511148	2.04038e+06	911845	2.12836e+06	2.49058e+06	2836		Light	High	414.599	28.6701	0.0002553	0.001643	32	28.84
[R].LVEVNLNNIK.[N]	1xDimethyl [K10]; 1xDimethyl [N-Term]	4.16213e-05	0.000292089	1	1	2	Q9JHJ0	Q9JHJ0 [200-209]	Q9JHJ0 1xDimethyl [K209]	0	1211.74	102007	62768.3	144553	218388	178508	357713	2936		Light	High	606.372	47.265	0.0007067	0.0001468	48	47.31
[].LVFFAEDVGSNK.[]	1xDimethyl [K12]; 1xDimethyl [N-Term]	2.49427e-06	0.000292089	0	0	2				0	1381.74							2939	Redundant	Light	High	691.372	55.2736	0.0007067	1.501e-05	72	55.53
[].LVFFAEDVGSNK.[]	1xDimethyl:2H(4) [N-Term]; 1xDimethyl:2H(4) [K12]	6.86985e-05	0.000292089	0	0	3				0	1389.79	79082.4	61635.9	487539	93171.6	284483	447346	2939		Medium	High	695.397	55.2691	0.0007067	0.0002202	61	55.53
[R].IWSVPNTSCVQVVR.[A]	1xCarbamidomethyl [C9]; 1xDimethyl [N-Term]	0.00108992	0.000292089	1	1	1	Q99KP6	Q99KP6 [290-303]		0	1672.88							3016	Redundant	Light	High	836.946	51.5793	0.0002553	0.0006424	31	51.69
[K].LYDNLLEQNLIR.[V]	1xDimethyl:2H(4) [N-Term]	0.000977827	0.000292089	1	1	1	Q8BG32	Q8BG32 [326-337]		0	1535.87							3021	Redundant	Medium	High	768.44	58.9956	0.0002553	0.0005701	30	59.17
[K].LYEQILAENEK.[L]	1xDimethyl [K11]; 1xDimethyl [N-Term]	0.000540516	0.000292089	1	1	1	Q9DBR7	Q9DBR7 [934-944]	Q9DBR7 1xDimethyl [K944]	0	1405.76	38928.1	42323.6		102520	90898.2	91981.9	3023		Light	High	703.384	42.3988	0.0002553	0.0003113	44	42.49
[R].LYKEELEQTYHAK.[L]	2xDimethyl [K3; K13]; 1xDimethyl [N-Term]	1.38205e-05	0.000292089	1	1	4	P14733	P14733 [260-272]	P14733 2xDimethyl [K262; K272]	1	1735.93	447367	607788	222430	571163	426855	448823	3026		Light	High	868.468	29.4012	0.0002553	6.991e-06	55	29.59
[R].LYKEELEQTYHAK.[L]	1xDimethyl:2H(4) [N-Term]; 2xDimethyl:2H(4) [K3; K13]	0.000279445	0.000292089	1	1	2	P14733	P14733 [260-272]		1	1748							3026	Redundant	Medium	High	583.339	29.3688	0.0002553	0.0001571	26	29.59
[R].LYQTDPSGTYHAWK.[A]	1xDimethyl:2H(4) [N-Term]; 1xDimethyl:2H(4) [K14]	2.43879e-05	0.000292089	1	2	2	Q9Z2U0	Q9CWH6 [146-159]; Q9Z2U0 [144-157]		0	1730.9	250421	345906	586413	84941.4	235195	197068	3030		Medium	High	577.638	36.5095	0.0007067	9.508e-05	28	36.62
[].LYSLHPDPIATWLVPDPSQK.[]		0.000324774	0.000292089	0	0	1				0	2277.19								Inconsistently Labeled		High	759.736	63.8877	0.0007067	0.0007734	16	64.11
[K].MALDIEIATYR.[K]	1xOxidation [M1]	0.000549619	0.000292089	2	2	3	P15331; P20152	P15331 [391-401]; P20152 [391-401]		0	1311.66								Inconsistently Labeled		High	656.334	51.7419	0.0002553	0.0003154	48	51.92
[K].MALDIEIATYR.[K]	1xOxidation [M1]; 1xDimethyl [N-Term]	6.37239e-05	0.000292089	2	2	3	P15331; P20152	P15331 [391-401]; P20152 [391-401]		0	1339.69							3038	Redundant	Light	High	670.35	52.2114	0.0002553	3.416e-05	86	52.24
[K].MALDIEIATYR.[K]	1xOxidation [M1]; 1xDimethyl:2H(4) [N-Term]	3.67204e-05	0.000292089	2	2	2	P15331; P20152	P15331 [391-401]; P20152 [391-401]		0	1343.72	1.12419e+06	50461.1	387308	518310	182802	459821	3038	Shared	Medium	High	672.362	52.0842	0.0002553	1.93e-05	77	52.24
[K].MALDIEIATYRK.[L]	1xOxidation [M1]; 1xDimethyl [K12]; 1xDimethyl [N-Term]	5.17158e-05	0.000292089	2	2	1	P15331; P20152	P15331 [391-402]; P20152 [391-402]	P15331 1xDimethyl [K402]; P20152 1xDimethyl [K402]	1	1495.82							3040	Redundant	Light	High	499.278	43.7775	0.0002553	2.752e-05	48	43.92
[K].MALDIEIATYRK.[L]	1xOxidation [M1]; 1xDimethyl:2H(4) [N-Term]; 1xDimethyl:2H(4) [K12]	0.000212133	0.000292089	2	2	2	P15331; P20152	P15331 [391-402]; P20152 [391-402]		1	1503.87	906144	36265.4	205683	529194	143399	455265	3040	Shared	Medium	High	501.961	43.7537	0.0002553	0.0001182	49	43.92
[K].IWHHTFYNELR.[V]	1xDimethyl:2H(4) [N-Term]	0.00107187	0.000292089	3	4	2	P60710; P68134; P63260	P60710 [85-95]; P68134 [87-97]; P68033 [87-97]; P63260 [85-95]		0	1547.81							3014	Redundant	Medium	High	774.407	34.6543	0.0002553	0.0006271	32	35.04
[-].MDDREDLVYQAK.[L]	1xAcetyl [N-Term]; 1xDimethyl [K12]	0.000208619	0.000292089	1	1	2	P62259	P62259 [1-12]	P62259 1xAcetyl [N-Term]; 1xDimethyl [K12]	1	1552.73		60690.4	124317	56523.1	181509	148983	3047		Light	High	776.869	44.6822	0.0007067	0.0005428	38	44.76
[-].MDFEDDYVHSTCR.[G]	1xAcetyl [N-Term]; 1xCarbamidomethyl [C12]; 1xOxidation [M1]	0.000142072	0.000292089	1	1	1	O88291	O88291 [1-13]	O88291 1xAcetyl [N-Term]	0	1732.66								Inconsistently Labeled		High	866.834	43.5631	0.0002553	7.765e-05	30	43.81
[-].MDGIVPDIAVGTKR.[G]	1xAcetyl [N-Term]; 1xOxidation [M1]; 1xDimethyl:2H(4) [K13]	0.000820579	0.000292089	1	1	1	P17225	P17225 [1-14]	P17225 1xAcetyl [N-Term]	1	1561.86	315941	25258.2	66412.5	19927			3053		Medium	High	781.431	52.4776	0.0002553	0.0004793	50	52.7
[R].MDSTNADALYVR.[G]	1xOxidation [M1]; 1xDimethyl:2H(4) [N-Term]	0.000212133	0.000292089	1	1	1	Q9QYI3	Q9QYI3 [205-216]		0	1403.68	272912			37863.3			3061		Medium	High	702.342	36.3613	0.0002553	0.0001176	68	36.48
[-].MEPGPDGPAAPGPAAIR.[E]	1xAcetyl [N-Term]; 1xOxidation [M1]	0.000730056	0.000292089	1	1	1	Q64674	Q64674 [1-17]	Q64674 1xAcetyl [N-Term]	0	1661.8								Inconsistently Labeled		High	831.402	46.8653	0.0002553	0.0004221	46	47.01
[].METQSTGTEDGFTPVTHR.[]	1xAcetyl [N-Term]; 1xOxidation [M1]	0.0011555	0.000292089	0	0	1				0	2051.9								No Quan Values		High	1026.45	38.4367	0.0002553	0.0006815	35
[-].MEVLATDTASQQER.[L]	1xAcetyl [N-Term]	2.16967e-05	0.000292089	1	1	1	Q9Z0P4	Q9Z0P4 [1-14]	Q9Z0P4 1xAcetyl [N-Term]	0	1620.75								Inconsistently Labeled		High	810.88	57.9701	0.0002553	1.119e-05	76	58.13
[-].MEVLATDTASQQER.[L]	1xAcetyl [N-Term]; 1xOxidation [M1]	0.000582702	0.000292089	1	1	3	Q9Z0P4	Q9Z0P4 [1-14]	Q9Z0P4 1xAcetyl [N-Term]	0	1636.75								Inconsistently Labeled		High	818.878	43.42	0.0002553	0.0003364	32	43.59
[R].MGLALSSLNK.[H]	1xDimethyl [K10]; 1xDimethyl [N-Term]	0.000862732	0.000292089	1	1	3	Q8BJU0	Q8BJU0 [166-175]	Q8BJU0 1xDimethyl [K175]	0	1089.63	18936	55291	54818.4	655977	655479	384445	3074		Light	High	545.321	47.7076	0.0002553	0.0005297	63	47.91
[K].MKEIAEAYLGK.[T]	1xDimethyl:2H(4) [N-Term]; 2xDimethyl:2H(4) [K2; K11]	1.8312e-06	0.000292089	1	1	4	P63017	P63017 [127-137]		1	1348.83							3079	Redundant	Medium	High	450.281	37.8787	0.0007067	1.172e-05	36	38.12
[K].MKEIAEAYLGK.[T]	1xOxidation [M1]; 2xDimethyl [K2; K11]; 1xDimethyl [N-Term]	0.000855559	0.000292089	1	1	5	P63017	P63017 [127-137]	P63017 2xDimethyl [K128; K137]	1	1352.75	3.89168e+06	621459	1.53263e+06	1.16917e+06	2.67099e+06	1.43874e+06	3080		Light	High	676.879	33.3655	0.0007067	0.00169	50	33.42
[K].MKEIAEAYLGK.[T]	1xOxidation [M1]; 1xDimethyl:2H(4) [N-Term]; 2xDimethyl:2H(4) [K2; K11]	0.00103667	0.000292089	1	1	3	P63017	P63017 [127-137]		1	1364.82							3080	Redundant	Medium	High	682.916	33.1763	0.0002553	0.0006096	48	33.42
[R].MLATLEPEQR.[A]	1xOxidation [M1]; 1xDimethyl:2H(4) [N-Term]	0.000142072	0.000292089	1	1	1	Q9Z110	Q9Z110 [376-385]		0	1235.66	171601			32912.9			3085		Medium	High	618.334	34.5762	0.0002553	7.792e-05	64	34.99
[-].MDFEDDYVHSTCR.[G]	1xAcetyl [N-Term]; 1xCarbamidomethyl [C12]	0.000748573	0.000292089	1	1	1	O88291	O88291 [1-13]	O88291 1xAcetyl [N-Term]	0	1716.66								No Quan Values		High	858.836	52.198	0.0002553	0.0004353	8
[K].IWHHTFYNELR.[V]	1xDimethyl [N-Term]	6.75605e-05	0.000292089	3	4	4	P60710; P68134; P63260	P60710 [85-95]; P68134 [87-97]; P68033 [87-97]; P63260 [85-95]		0	1543.78	1.55447e+06	1.51755e+06	880741	2.22105e+06	1.01853e+06	1.44814e+06	3014	Shared	Light	High	772.394	34.6731	0.0002553	0.0001206	54	35.04
[R].LVVPATQCGSLIGK.[G]	1xCarbamidomethyl [C8]; 1xDimethyl:2H(4) [N-Term]; 1xDimethyl:2H(4) [K14]	1.03773e-06	0.000292089	1	1	3	P60335	P60335 [102-115]		0	1506.92							3003	Redundant	Medium	High	753.962	48.4379	0.0007067	7.399e-06	62	48.66
[R].LVVPATQCGSLIGK.[G]	1xCarbamidomethyl [C8]; 1xDimethyl [K14]; 1xDimethyl [N-Term]	0.000110585	0.000292089	1	1	6	P60335	P60335 [102-115]	P60335 1xDimethyl [K115]	0	1498.87	1.03268e+06	883286	2.19506e+06	3.66772e+06	3.56432e+06	6.22169e+06	3003		Light	High	749.937	48.4149	0.0002553	6.02e-05	75	48.66
[R].LVKPGNQNTQVTEAWNK.[V]	2xDimethyl [K3; K17]; 1xDimethyl [N-Term]	5.40955e-07	0.000292089	1	1	2	P50580	P50580 [156-172]	P50580 2xDimethyl [K158; K172]	0	2011.1							2948	Redundant	Light	High	671.037	33.9829	0.0007067	4.358e-06	48	34.15
[R].LVKPGNQNTQVTEAWNK.[V]	1xDimethyl:2H(4) [N-Term]; 2xDimethyl:2H(4) [K3; K17]	0.000431411	0.000292089	1	1	2	P50580	P50580 [156-172]		0	2023.17	295334	350559	653799	78429.5	245383	228073	2948		Medium	High	675.062	33.9318	0.0002553	0.0002458	27	34.15
[K].LVILANNCPALR.[K]	1xCarbamidomethyl [C8]; 1xDimethyl [N-Term]	8.25553e-05	0.000292089	1	1	3	P62889	P62889 [45-56]		0	1381.8	513885	246610	343122	423399	257721	477228	2954		Light	High	691.403	49.757	0.0002553	4.462e-05	58	49.83
[K].LVLLGESAVGK.[S]	1xDimethyl [K11]; 1xDimethyl [N-Term]	0.0012353	0.000292089	1	1	2	P35278	P35278 [24-34]	P35278 1xDimethyl [K34]	0	1141.72	203139	177415	98111.7	99460	101671	91253.4	2955		Light	High	571.363	49.1948	0.0002553	0.0007277	59	49.28
[K].LVLLGESAVGK.[S]	1xDimethyl:2H(4) [N-Term]; 1xDimethyl:2H(4) [K11]	0.000573052	0.000292089	1	1	1	P35278	P35278 [24-34]		0	1149.77							2955	Redundant	Medium	High	575.388	49.142	0.0002553	0.00033	41	49.28
[R].LVIPASQCGSLIGK.[A]	1xCarbamidomethyl [C8]; 1xDimethyl [K14]; 1xDimethyl [N-Term]	0.000196772	0.000292089	1	1	1	P57724	P57724 [106-119]	P57724 1xDimethyl [K119]	0	1498.87							2957	Redundant	Light	High	749.937	50.5026	0.0002553	0.0001091	49	50.6
[K].IVLTNPVCTEVGEK.[I]	1xCarbamidomethyl [C8]; 1xDimethyl [K14]; 1xDimethyl [N-Term]	0.000221178	0.000292089	1	2	1	Q9Z0N1	Q9Z0N1 [427-440]; Q9Z0N2 [427-440]	Q9Z0N1 1xDimethyl [K440]; Q9Z0N2 1xDimethyl [K440]	0	1614.88	86884.7	42088.2	76614.8	98521.7	78366.1	91974.5	2961		Light	High	807.943	48.5287	0.0002553	0.0001232	74	48.67
[K].LVLVGDGGTGK.[T]	1xDimethyl:2H(4) [N-Term]; 1xDimethyl:2H(4) [K11]	0.000410328	0.000292089	1	1	3	P62827	P62827 [13-23]		0	1079.69	3.45554e+06	3.52052e+06	2.08956e+06	2.21199e+06	5.05308e+06	2.85035e+06	2962		Medium	High	540.349	38.214	0.0002553	0.000234	76	38.42
[R].LVPGGGATEIELAK.[Q]	1xDimethyl [K14]; 1xDimethyl [N-Term]	2.76428e-05	0.000292089	1	1	3	P42932	P42932 [408-421]	P42932 1xDimethyl [K421]	0	1410.82	509473	567712	560188	321866		511340	2968		Light	High	705.914	46.9813	0.0002553	6.843e-05	52	47.14
[R].LVPGGGATEIELAK.[Q]	1xDimethyl:2H(4) [N-Term]; 1xDimethyl:2H(4) [K14]	0.0001153	0.000292089	1	1	1	P42932	P42932 [408-421]		0	1418.87							2968	Redundant	Medium	High	709.939	47.0615	0.0005491	4.716e-05	78	47.14
[K].IVPNILLEQGK.[A]	1xDimethyl [K11]; 1xDimethyl [N-Term]	0.00106296	0.000292089	1	1	1	Q9CZU6	Q9CZU6 [383-393]	Q9CZU6 1xDimethyl [K393]	0	1279.8	61864	23690.4	105434	20132.4	56602.9	75147.5	2971		Light	High	640.403	53.6884	0.0002553	0.000623	44	53.8
[].LVPPVVDDDEEEER.[]	1xDimethyl:2H(4) [N-Term]	0.000748573	0.000292089	0	0	1				0	1672.82							2972	No Quan Values	Medium	High	836.915	45.0918	0.0005491	0.0003452	35
[R].LVPTGLDFGQEGFTR.[F]	1xDimethyl [N-Term]	0.00023646	0.000292089	1	1	2	Q922K7	Q922K7 [524-538]		0	1664.86	191500			263306		60012.8	2973		Light	High	832.936	59.8541	0.0002553	0.0001321	68	60.05
[R].LVPTGLDFGQEGFTR.[F]	1xDimethyl:2H(4) [N-Term]	0.0001679	0.000292089	1	1	2	Q922K7	Q922K7 [524-538]		0	1668.89							2973	Redundant	Medium	High	556.968	59.8362	0.0002553	9.241e-05	47	60.05
[R].LVQAFQFTDK.[H]	1xDimethyl [K10]; 1xDimethyl [N-Term]	0.0011459	0.000292089	1	1	1	P35700	P35700 [159-168]	P35700 1xDimethyl [K168]	0	1252.69	117011	260057	395601	75938.9	461451	227379	2977		Light	High	626.851	48.1136	0.0002553	0.0006765	35	48.19
[K].LVQDVANNTNEEAGDGTTTATVLAR.[S]		9.3335e-06	0.000292089	1	1	2	P63038	P63038 [97-121]		0	2560.25								Inconsistently Labeled		High	854.088	44.2659	0.0007067	4.364e-05	40	44.24
[K].LVQDVANNTNEEAGDGTTTATVLAR.[S]	1xDimethyl [N-Term]	3.34972e-05	0.000292089	1	1	1	P63038	P63038 [97-121]		0	2588.28	514956	67758.7	174931	269041	119137	186310	2981		Light	High	863.432	43.983	0.0007067	0.0001235	63	44.02
[R].LVQSPNSYFMDVK.[C]	1xDimethyl:2H(4) [N-Term]; 1xDimethyl:2H(4) [K13]	7.04415e-05	0.000292089	2	2	1	Q6ZWY3; Q6ZWU9	Q6ZWY3 [24-36]; Q6ZWU9 [24-36]		0	1591.86	186715	87317.1		108697			2983	Shared	Medium	High	796.435	51.0794	0.0002553	3.786e-05	66	51.23
[K].IVSNASCTTNCLAPLAK.[V]	2xCarbamidomethyl [C7; C11]; 1xDimethyl [K17]; 1xDimethyl [N-Term]	1.40533e-05	0.000292089	1	1	6	P16858	P16858 [144-160]	P16858 1xDimethyl [K160]	0	1875.97							2988	Redundant	Light	High	938.488	42.8428	0.0002553	7.14e-06	75	42.92
[K].IVSNASCTTNCLAPLAK.[V]	2xCarbamidomethyl [C7; C11]; 1xDimethyl:2H(4) [N-Term]; 1xDimethyl:2H(4) [K17]	1.7417e-06	0.000292089	1	1	6	P16858	P16858 [144-160]		0	1884.02	1.8399e+06	2.09959e+06	1.8497e+06	596390	842623	933178	2988		Medium	High	942.513	42.7504	0.0002553	8.239e-07	112	42.92
[K].IVSPSGAAVPCKVEPGLGADNSVVR.[F]	1xCarbamidomethyl [C11]; 1xDimethyl [K12]; 1xDimethyl [N-Term]	0.000793627	0.000292089	1	1	3	Q8BTM8	Q8BTM8 [1008-1032]	Q8BTM8 1xDimethyl [K1019]	1	2535.36	236313		86830	369198		95247	2990		Light	High	845.792	45.3633	0.0002553	0.0004616	28	45.55
[K].IVSSNDVGHDEYSTQSLVK.[K]	1xDimethyl [K19]; 1xDimethyl [N-Term]	2.32708e-07	0.000292089	1	1	3	Q62261	Q62261 [766-784]	Q62261 1xDimethyl [K784]	0	2134.07							2991	Redundant	Light	High	712.027	37.539	0.0002553	2.124e-06	60	37.74
[K].IVSSNDVGHDEYSTQSLVK.[K]	1xDimethyl:2H(4) [N-Term]; 1xDimethyl:2H(4) [K19]	4.40144e-06	0.000292089	1	1	3	Q62261	Q62261 [766-784]		0	2142.12	307681	333557	997249	498042	636360	607012	2991		Medium	High	714.711	37.4974	0.0002553	2.154e-06	73	37.74
[K].IVSSNDVGHDEYSTQSLVKK.[H]	2xDimethyl [K19; K20]; 1xDimethyl [N-Term]	1.22954e-05	0.000292089	1	1	6	Q62261	Q62261 [766-785]	Q62261 2xDimethyl [K784; K785]	1	2290.19	331117	239859	280572	603874		812047	2992		Light	High	573.304	33.3485	0.0002553	6.213e-06	63	33.49
[R].IVTITGPTDAIFK.[A]	1xDimethyl [K13]; 1xDimethyl [N-Term]	0.000638758	0.000292089	1	1	2	P57722	P57722 [90-102]	P57722 1xDimethyl [K102]	0	1431.85	193697	20221.2	132594	617347		377728	2997		Light	High	716.426	57.8495	0.0002553	0.0007766	53	58.1
[R].LVVPASQCGSLIGK.[G]	1xCarbamidomethyl [C8]; 1xDimethyl [K14]; 1xDimethyl [N-Term]	2.08093e-05	0.000292089	2	2	3	Q61990; P57722	Q61990 [102-115]; P57722 [134-147]	Q61990 1xDimethyl [K115]; P57722 1xDimethyl [K147]	0	1484.85	2.30661e+06	2.2149e+06	4.04499e+06	3.62204e+06	5.26482e+06	5.39182e+06	3002	Shared	Light	High	742.929	46.8795	0.0002553	5.569e-05	59	47.08
[R].LVVPASQCGSLIGK.[G]	1xCarbamidomethyl [C8]; 1xDimethyl:2H(4) [N-Term]; 1xDimethyl:2H(4) [K14]	4.33962e-05	0.000292089	2	2	6	Q61990; P57722	Q61990 [102-115]; P57722 [134-147]		0	1492.9							3002	Redundant	Medium	High	746.954	46.7882	0.0002553	2.286e-05	81	47.08
[M].MLGPEGGEGYVVK.[L]	1xAcetyl [N-Term]; 1xDimethyl [K13]	0.000205163	0.000292089	1	1	3	Q9Z2X1	Q9Z2X1 [2-14]	Q9Z2X1 1xAcetyl [N-Term]; 1xDimethyl [K14]	0	1405.7	21365.3	33624		148192	108276	121690	3088		Light	High	703.356	59.4784	0.0002553	0.0001142	59	59.74
[K].IALESVGQPEEQMESGNCSGGDDDWTHLSSK.[E]	1xCarbamidomethyl [C18]; 1xOxidation [M13]; 1xDimethyl:2H(4) [N-Term]; 1xDimethyl:2H(4) [K31]	0.000178008	0.000292089	1	1	2	Q64337	Q64337 [316-346]		0	3443.55	133267						2220		Medium	High	861.644	50.293	0.0002553	9.821e-05	65	50.43
[K].IAIAVLEETTR.[E]	1xDimethyl [N-Term]	0.000314104	0.000292089	1	1	2	Q9ERU9	Q9ERU9 [2304-2314]		0	1243.73	21448.8			197346	194416	225777	2217		Light	High	622.367	52.7002	0.0002553	0.0001769	65	52.85
[K].IAKDEGANAFFK.[G]	1xDimethyl:2H(4) [N-Term]; 2xDimethyl:2H(4) [K3; K12]	0.000834396	0.000292089	1	1	4	P48962	P48962 [261-272]		1	1406.84							2216	Redundant	Medium	High	703.925	35.9779	0.0002553	0.0004857	49	36.1
[R].GDEELDSLIK.[A]	1xDimethyl:2H(4) [N-Term]; 1xDimethyl:2H(4) [K10]	3.42592e-06	0.000292089	1	2	3	Q3THW5	Q3THW5 [93-102]; P0C0S6 [93-102]		0	1182.67	1.79171e+06	2.04929e+06	1.13256e+06	2.54292e+06	1.37316e+06	1.48333e+06	1580		Medium	High	591.839	49.4723	0.0007067	1.95e-05	71	49.64
[R].GDFCIQVGR.[N]	1xCarbamidomethyl [C4]; 1xDimethyl:2H(4) [N-Term]	3.37781e-05	0.000292089	1	2	2	Q01768	Q01768 [106-114]; P15532 [106-114]		0	1083.56	248200	359141	888152	37487.3		1.11859e+06	1581		Medium	High	542.281	42.7694	0.0007067	0.0001243	58	42.76
[R].GDGPICLVLAPTR.[E]	1xCarbamidomethyl [C6]; 1xDimethyl [N-Term]	9.84481e-08	0.000292089	2	2	2	Q501J6; Q61656	Q501J6 [163-175]; Q61656 [165-177]		0	1396.76							1582	Redundant	Light	High	698.884	56.9998	0.0007067	1.096e-06	75	57.27
[R].GDGPICLVLAPTR.[E]	1xCarbamidomethyl [C6]; 1xDimethyl:2H(4) [N-Term]	7.832e-06	0.000292089	2	2	2	Q501J6; Q61656	Q501J6 [163-175]; Q61656 [165-177]		0	1400.79	198038	93719.2	235595	462686	430251	348689	1582	Shared	Medium	High	700.896	57.0186	0.0007067	3.799e-05	62	57.27
[R].GDLGIEIPAEK.[V]	1xDimethyl [K11]; 1xDimethyl [N-Term]	0.000371202	0.000292089	1	1	2	P52480	P52480 [295-305]	P52480 1xDimethyl [K305]	0	1197.67	799098	1.10083e+06	1.38428e+06	367168	1.4595e+06	749440	1584		Light	High	599.34	49.3881	0.0002553	0.0003795	56	49.56
[R].GDLGIEIPAEK.[V]	1xDimethyl:2H(4) [N-Term]; 1xDimethyl:2H(4) [K11]	2.60063e-06	0.000292089	1	1	2	P52480	P52480 [295-305]		0	1205.72							1584	Redundant	Medium	High	603.365	49.3849	0.0007067	1.556e-05	68	49.56
[K].GEATVSFDDPPSAK.[A]	1xDimethyl [K14]; 1xDimethyl [N-Term]	0.000417238	0.000292089	1	1	2	P56959	P56959 [328-341]	P56959 1xDimethyl [K341]	0	1476.72			326052	677527	2.16728e+06	796393	1592		Light	High	738.865	38.2665	0.0007067	0.0009478	33	38.36
[K].GEEQDFPVDLEDTIAPR.[A]	1xDimethyl [N-Term]	0.0001679	0.000292089	1	1	2	Q01320	Q01320 [1489-1505]		0	1958.93	42422.5			50860.3			1594		Light	High	979.971	62.7335	0.0002553	9.265e-05	33	62.93
[K].GEFKDEEETVTTK.[H]	2xDimethyl [K4; K13]; 1xDimethyl [N-Term]	3.02252e-06	0.000292089	1	1	6	Q99KN9	Q99KN9 [256-268]	Q99KN9 2xDimethyl [K259; K268]	1	1596.8	43581.2	124330	202996	1.12824e+06	2.15938e+06	1.18025e+06	1595		Light	High	798.904	27.9902	0.0002553	7.869e-06	73	28.13
[R].GENLVSMTVEGPPPKDTGIAR.[V]	1xOxidation [M7]; 1xDimethyl:2H(4) [N-Term]; 1xDimethyl:2H(4) [K15]	0.000154447	0.000292089	1	2	1	P27048	P27048 [74-94]; P63163 [74-94]		1	2248.21	124130			26719.8	66425.2		1600		Medium	High	750.075	39.948	0.0002553	8.533e-05	59	40.14
[R].GEPPLPEEDLSK.[L]	1xDimethyl:2H(4) [N-Term]; 1xDimethyl:2H(4) [K12]	0.000884613	0.000292089	1	1	3	Q91WK2	Q91WK2 [292-303]		0	1374.76	153816	288456	409087	220326	492718	313432	1601		Medium	High	687.884	41.7788	0.0005491	0.001591	30	41.83
[K].GFAFVQYVNER.[N]	1xDimethyl [N-Term]	4.19704e-05	0.000292089	1	1	2	Q9Z204	Q9Z204 [51-61]		0	1357.69	369907	58378.6	99166	504186	117842	290411	1604		Light	High	679.348	54.0251	0.0002553	0.0001279	61	54.25
[R].GDEELDSLIK.[A]	1xDimethyl [K10]; 1xDimethyl [N-Term]	4.56263e-05	0.000292089	1	2	3	Q3THW5	Q3THW5 [93-102]; P0C0S6 [93-102]	Q3THW5 1xDimethyl [K102]; P0C0S6 1xDimethyl [K102]	0	1174.62							1580	Redundant	Light	High	587.815	49.4383	0.0002553	0.0001221	62	49.64
[R].GFAFVTFESPADAK.[D]	1xDimethyl [K14]; 1xDimethyl [N-Term]	1.8513e-05	0.000292089	1	2	3	Q91VM5	Q9WV02 [50-63]; Q91VM5 [50-63]	Q9WV02 1xDimethyl [K63]; Q91VM5 1xDimethyl [K63]	0	1542.78	330185	28353.7	45808.9	397673		96970	1605		Light	High	771.896	60.4464	0.0002553	9.485e-06	84	60.71
[R].GFAFVTFESPADAKDAAR.[D]	1xDimethyl [K14]; 1xDimethyl [N-Term]	2.98008e-05	0.000292089	1	2	2	Q91VM5	Q9WV02 [50-67]; Q91VM5 [50-67]	Q9WV02 1xDimethyl [K63]; Q91VM5 1xDimethyl [K63]	1	1955.99	164008			235451		22621.7	1606		Light	High	652.667	54.1284	0.0002553	1.558e-05	46	54.28
[R].GFAFVTFESPADAKDAAR.[D]	1xDimethyl:2H(4) [N-Term]; 1xDimethyl:2H(4) [K14]	0.000114341	0.000292089	1	2	1	Q91VM5	Q9WV02 [50-67]; Q91VM5 [50-67]		1	1964.04							1606	Redundant	Medium	High	655.349	54.0443	0.0002553	6.219e-05	41	54.28
[R].GFAFVYFER.[I]	1xDimethyl [N-Term]	0.000536021	0.000292089	1	1	2	Q6PFR5	Q6PFR5 [159-167]		0	1163.59	26806.6			57285.4		41180.2	1607		Light	High	582.299	60.4612	0.0002553	0.0003083	69	60.66
[R].GFCFITYTDEEPVKK.[L]	1xCarbamidomethyl [C3]; 2xDimethyl [K14; K15]; 1xDimethyl [N-Term]	0.000563561	0.000292089	1	1	1	Q9Z130	Q9Z130 [156-170]	Q9Z130 2xDimethyl [K169; K170]	1	1917.97	85002.3			118792		40924.9	1608		Light	High	639.994	50.2735	0.0002553	0.0003234	28	50.34
[R].GFCFITYTDEEPVKK.[L]	1xCarbamidomethyl [C3]; 1xDimethyl:2H(4) [N-Term]; 2xDimethyl:2H(4) [K14; K15]	0.000103438	0.000292089	1	1	2	Q9Z130	Q9Z130 [156-170]		1	1930.04							1608	Redundant	Medium	High	644.018	50.2506	0.0002553	5.609e-05	32	50.34
[K].GFGDVGEAK.[G]	1xDimethyl [K9]; 1xDimethyl [N-Term]	0.000869965	0.000292089	1	1	2	Q80X50	Q80X50 [365-373]	Q80X50 1xDimethyl [K373]	0	935.483	127961	183597	239394	480215	428626	462862	1613		Light	High	468.245	30.199	0.0007067	0.001722	66	30.35
[R].GFGFILFK.[D]	1xDimethyl [K8]; 1xDimethyl [N-Term]	0.000159694	0.000292089	1	1	2	Q99020	Q99020 [117-124]	Q99020 1xDimethyl [K124]	0	984.592							1615	Redundant	Light	High	492.8	66.2978	0.0007067	0.0004371	54	66.41
[K].GFGFVCFSSPEEATK.[A]	1xCarbamidomethyl [C6]; 1xDimethyl [K15]; 1xDimethyl [N-Term]	2.41851e-05	0.000292089	1	1	1	P29341	P29341 [334-348]	P29341 1xDimethyl [K348]	0	1718.81	90305.5			134952	51106.6	31005.7	1616		Light	High	859.909	57.9232	0.0002553	1.251e-05	78	58.15
[K].GFGFVCFSSPEEATK.[A]	1xCarbamidomethyl [C6]; 1xDimethyl:2H(4) [N-Term]; 1xDimethyl:2H(4) [K15]	7.78673e-05	0.000292089	1	1	1	P29341	P29341 [334-348]		0	1726.86							1616	Redundant	Medium	High	863.936	57.9221	0.0002553	4.185e-05	54	58.15
[K].GFGFVDFNSEEDAK.[A]		0.000157048	0.000292089	1	1	3	P09405	P09405 [608-621]		0	1561.68								Inconsistently Labeled		High	781.344	56.1854	0.0007067	0.0004298	26	56.42
[K].GFGFVDFNSEEDAK.[A]	1xDimethyl [K14]; 1xDimethyl [N-Term]	1.06406e-06	0.000292089	1	1	2	P09405	P09405 [608-621]	P09405 1xDimethyl [K621]	0	1617.74	273992	56634.1	267270	449508	114925	542430	1617		Light	High	809.374	57.0163	0.0007067	7.559e-06	68	57.3
[K].GFGFVDFNSEEDAK.[A]	1xDimethyl:2H(4) [N-Term]; 1xDimethyl:2H(4) [K14]	1.39007e-06	0.000292089	1	1	3	P09405	P09405 [608-621]		0	1625.79							1617	Redundant	Medium	High	813.399	57.0437	0.0007067	9.353e-06	61	57.3
[R].GFAFVTFESPADAK.[D]	1xDimethyl:2H(4) [N-Term]; 1xDimethyl:2H(4) [K14]	0.000365053	0.000292089	1	2	1	Q91VM5	Q9WV02 [50-63]; Q91VM5 [50-63]		0	1550.83							1605	Redundant	Medium	High	775.921	60.42	0.0002553	0.0002075	43	60.71
[R].GFGFVLFK.[ED]	1xDimethyl [K8]; 1xDimethyl [N-Term]	0.000855559	0.000292089	2	2	1	Q60668; Q9Z130	Q60668 [139-146]; Q9Z130 [71-78]	Q60668 1xDimethyl [K146]; Q9Z130 1xDimethyl [K78]	0	970.576							1618	Redundant	Light	High	485.792	64.1806	0.0002553	0.0004968	38	64.42
[K].GDDLSTAILK.[Q]	1xDimethyl:2H(4) [N-Term]; 1xDimethyl:2H(4) [K10]	0.000100039	0.000292089	1	1	1	Q01853	Q01853 [9-18]		0	1096.67	55604.9	105708	224354		712944	52471	1579		Medium	High	548.838	46.661	0.0007067	0.0002983	29	46.73
[R].GCTATLGNFAK.[A]	1xCarbamidomethyl [C2]; 1xDimethyl:2H(4) [N-Term]; 1xDimethyl:2H(4) [K11]	2.71154e-06	0.000292089	1	1	3	P25444	P25444 [228-238]		0	1203.66							1575	Redundant	Medium	High	602.335	36.7062	0.0007067	1.612e-05	102	36.85
[R].GAGTGGLGLAIEGPSEAK.[M]	1xDimethyl:2H(4) [N-Term]; 1xDimethyl:2H(4) [K18]	0.000234494	0.000292089	1	1	2	Q8VHX6	Q8VHX6 [1378-1395]		0	1648.94							1534	Redundant	Medium	High	824.971	47.8403	0.0002553	0.0001312	40	47.95
[R].GAGTGGLGLAVEGPSEAK.[M]	1xDimethyl [K18]; 1xDimethyl [N-Term]	2.35866e-05	0.000292089	1	1	3	Q8BTM8	Q8BTM8 [1382-1399]	Q8BTM8 1xDimethyl [K1399]	0	1626.87	117378	132580	368066	189335	248100	309447	1535		Light	High	813.941	43.6946	0.0002553	1.221e-05	85	43.91
[R].GAGTGGLGLAVEGPSEAK.[M]	1xDimethyl:2H(4) [N-Term]; 1xDimethyl:2H(4) [K18]	1.02646e-07	0.000292089	1	1	3	Q8BTM8	Q8BTM8 [1382-1399]		0	1634.92							1535	Redundant	Medium	High	817.963	43.7321	0.0002553	4.428e-08	100	43.91
[K].GAGTGGLGLTVEGPCEAK.[I]	1xCarbamidomethyl [C15]; 1xDimethyl [K18]; 1xDimethyl [N-Term]	1.17925e-05	0.000292089	2	2	2	Q80X90; Q8VHX6	Q80X90 [1067-1084]; Q8VHX6 [1090-1107]	Q80X90 1xDimethyl [K1084]; Q8VHX6 1xDimethyl [K1107]	0	1729.88	38675.1	46296.9	109707	59039.4		54774.2	1536	Shared	Light	High	865.443	44.7962	0.0002553	5.934e-06	60	44.92
[K].GAGVNSEHQGAPAPGDSNQGK.[A]	1xDimethyl [K21]; 1xDimethyl [N-Term]	1.94643e-05	0.000292089	1	1	2	Q9CZ91	Q9CZ91 [222-242]	Q9CZ91 1xDimethyl [K242]	0	2033.96							1537	Redundant	Light	High	678.66	20.9206	0.0002553	9.989e-06	56	21.04
[R].GAKAEEILEK.[G]	2xDimethyl [K3; K10]; 1xDimethyl [N-Term]	0.000393547	0.000292089	1	1	2	Q9CXW4	Q9CXW4 [76-85]	Q9CXW4 2xDimethyl [K78; K85]	1	1171.69							1538	Redundant	Light	High	586.35	27.3228	0.0002553	0.0004863	44	27.41
[R].GAKAEEILEK.[G]	1xDimethyl:2H(4) [N-Term]; 2xDimethyl:2H(4) [K3; K10]	0.000563561	0.000292089	1	1	1	Q9CXW4	Q9CXW4 [76-85]		1	1183.77	772561	844676	351647	515065		358883	1538		Medium	High	592.388	27.2541	0.0002553	0.0003249	45	27.41
[R].GAPLVVICQGK.[I]	1xCarbamidomethyl [C8]; 1xDimethyl [K11]; 1xDimethyl [N-Term]	9.83819e-05	0.000292089	1	1	2	Q62188	Q62188 [441-451]	Q62188 1xDimethyl [K451]	0	1197.7							1547	Redundant	Light	High	599.355	43.0947	0.0007067	0.0002954	53	43.14
[R].GAPPSSNIEDFHGLLPK.[G]	1xDimethyl [K17]; 1xDimethyl [N-Term]	3.92578e-05	0.000292089	1	1	1	Q8K310	Q8K310 [271-287]	Q8K310 1xDimethyl [K287]	0	1834.97	449096	14987.1		559386		158985	1548		Light	High	612.328	50.2075	0.0002553	2.063e-05	56	50.32
[].GAPVNVSSSDLTGR.[]	1xDimethyl:2H(4) [N-Term]	0.000922321	0.000292089	0	0	2				0	1391.74	303909	358903	491949	126386	251902	128995	1549		Medium	High	696.376	37.7814	0.0005491	0.0004347	59	37.79
[K].GASQAGMLAPGTR.[R]	1xDimethyl [N-Term]	0.000176528	0.000292089	1	1	2	Q9DAW9	Q9DAW9 [213-225]		0	1244.64							1554	Redundant	Light	High	622.825	30.77	0.0002553	9.759e-05	53	30.9
[R].GATQQILDEAER.[S]	1xDimethyl [N-Term]	2.02424e-06	0.000292089	1	1	2	P80314	P80314 [377-388]		0	1358.69	492361	662749	867117	321333	474284	460813	1555		Light	High	679.85	37.2788	0.0007067	1.274e-05	75	37.41
[R].GDCCWDFEDTCVK.[S]	3xCarbamidomethyl [C3; C4; C11]; 1xDimethyl [K13]; 1xDimethyl [N-Term]	0.000261386	0.000292089	1	1	1	Q6DYE8	Q6DYE8 [79-91]	Q6DYE8 1xDimethyl [K91]	0	1747.68				27723.2	64226.7	24075.4	1577		Light	High	874.343	49.2505	0.0002553	0.0001458	30	49.36
[R].GATQQILDEAER.[S]	1xDimethyl:2H(4) [N-Term]	1.47755e-05	0.000292089	1	1	3	P80314	P80314 [377-388]		0	1362.72							1555	Redundant	Medium	High	681.862	37.2826	0.0002553	3.333e-05	83	37.41
[K].GATYGKPVHHGVNQLK.[F]	1xDimethyl:2H(4) [N-Term]; 2xDimethyl:2H(4) [K6; K16]	6.69986e-05	0.000292089	1	1	5	Q9CZM2	Q9CZM2 [78-93]		0	1802.08	546997	785780	175814	369814	675365	367640	1556		Medium	High	601.366	21.4942	0.0002553	3.591e-05	28	21.62
[K].GAVDGGLSIPHSTK.[R]	1xDimethyl [K14]; 1xDimethyl [N-Term]	4.77257e-07	0.000292089	1	1	5	P47962	P47962 [165-178]	P47962 1xDimethyl [K178]	0	1394.76	1.07063e+06	1.86498e+06	1.3329e+06	1.19927e+06	2.82355e+06	1.42033e+06	1559		Light	High	697.886	33.8694	0.0007067	3.955e-06	64	34.06
[K].GAVDGGLSIPHSTK.[R]	1xDimethyl:2H(4) [N-Term]; 1xDimethyl:2H(4) [K14]	6.58888e-05	0.000292089	1	1	6	P47962	P47962 [165-178]		0	1402.81							1559	Redundant	Medium	High	468.276	33.8199	0.0002553	4.069e-05	56	34.06
[K].GAVECCPNCR.[G]	3xCarbamidomethyl [C5; C6; C9]; 1xDimethyl [N-Term]	7.14453e-06	0.000292089	1	1	3	P63037	P63037 [145-154]		0	1250.51							1560	Redundant	Light	High	625.758	21.0619	0.0007067	3.528e-05	45	21.27
[K].GAVSAEQVIAGFNR.[L]	1xDimethyl [N-Term]	0.000301258	0.000292089	1	1	4	O70591	O70591 [19-32]		0	1446.77	68551			41365.5		29211.8	1562		Light	High	723.889	52.1758	0.0002553	0.0001699	57	52.32
[K].GCENLNLVQDK.[I]	1xCarbamidomethyl [C2]; 1xDimethyl:2H(4) [N-Term]; 1xDimethyl:2H(4) [K11]	0.000573052	0.000292089	1	1	2	Q5F2E7	Q5F2E7 [234-244]		0	1353.73	153031	291151	197715	60331	176795	71860.7	1569		Medium	High	677.368	36.4595	0.0005491	0.0002604	58	36.55
[K].GCGVVKFESPEVAER.[A]	1xCarbamidomethyl [C2]; 1xDimethyl [K6]; 1xDimethyl [N-Term]	0.000442355	0.000292089	1	1	1	Q9D0E1	Q9D0E1 [692-706]	Q9D0E1 1xDimethyl [K697]	1	1719.87							1571	No Quan Values	Light	High	860.442	37.0521	0.0002553	0.0002531	45
[].GCLFYGPPGTGK.[]	1xCarbamidomethyl [C2]; 1xDimethyl [K12]; 1xDimethyl [N-Term]	0.000446064	0.000292089	0	0	1				0	1309.66	164117	159494	97403.9	122928	51146.2	140481	1572		Light	High	655.335	44.4029	0.0007067	0.001001	36
[].GCLFYGPPGTGK.[]	1xCarbamidomethyl [C2]; 1xDimethyl:2H(4) [N-Term]; 1xDimethyl:2H(4) [K12]	0.00101103	0.000292089	0	0	2				0	1317.71							1572	Redundant	Medium	High	659.359	44.2	0.0002553	0.0005913	38	44.37
[K].GCLLYGPPGTGK.[T]	1xCarbamidomethyl [C2]; 1xDimethyl [K12]; 1xDimethyl [N-Term]	0.000157048	0.000292089	1	1	3	P62334	P62334 [169-180]	P62334 1xDimethyl [K180]	0	1275.68	266346	427491	359301	171677	282840	148662	1573		Light	High	638.342	41.531	0.0002553	8.623e-05	57	41.66
[K].GCLLYGPPGTGK.[T]	1xCarbamidomethyl [C2]; 1xDimethyl:2H(4) [N-Term]; 1xDimethyl:2H(4) [K12]	6.75605e-05	0.000292089	1	1	3	P62334	P62334 [169-180]		0	1283.73							1573	Redundant	Medium	High	642.367	41.5146	0.0002553	0.0001219	58	41.66
[R].GCTATLGNFAK.[A]	1xCarbamidomethyl [C2]; 1xDimethyl [K11]; 1xDimethyl [N-Term]	0.000780485	0.000292089	1	1	2	P25444	P25444 [228-238]	P25444 1xDimethyl [K238]	0	1195.61	1.29221e+06	1.7009e+06	1.33044e+06	560669	983286	637383	1575		Light	High	598.31	36.8193	0.0005491	0.001045	49	36.85
[K].GATYGKPVHHGVNQLK.[F]	2xDimethyl [K6; K16]; 1xDimethyl [N-Term]	1.52383e-06	0.000292089	1	1	5	Q9CZM2	Q9CZM2 [78-93]	Q9CZM2 2xDimethyl [K83; K93]	0	1790.01							1556	Redundant	Light	High	597.341	21.474	0.0002553	7.177e-07	49	21.62
[R].GFGFVTFDDHDPVDK.[I]	1xDimethyl [K15]; 1xDimethyl [N-Term]	4.11696e-06	0.000292089	1	1	2	O88569	O88569 [154-168]	O88569 1xDimethyl [K168]	0	1751.83	373026	20523.1	48517.6	568354		91733	1620		Light	High	584.614	54.2468	0.0002553	2.005e-06	56	54.46
[R].GFGFVYFQSHDAADK.[A]	1xDimethyl [K15]; 1xDimethyl [N-Term]	0.00103667	0.000292089	1	1	1	Q9CX86	Q9CX86 [140-154]	Q9CX86 1xDimethyl [K154]	0	1744.83	31370.7			39843.8		28852.7	1621		Light	High	582.283	50.5763	0.0002553	0.0006056	32	50.72
[R].GFSSGSAVVSGGSR.[R]	1xDimethyl [N-Term]	0.00120475	0.000292089	1	1	3	Q3TTY5	Q3TTY5 [23-36]		0	1282.64	698887	2.01312e+06	5.49104e+06	436375	3.08294e+06	1.50372e+06	1627		Light	High	641.823	30.3084	0.0005491	0.0005746	62	30.22
[R].GHLENNPALEK.[L]	1xDimethyl:2H(4) [N-Term]; 1xDimethyl:2H(4) [K11]	0.000106951	0.000292089	1	1	3	P14869	P14869 [67-77]		0	1285.74	956520	942910	952493	399271	612918	340409	1667		Medium	High	643.371	24.1457	0.0002553	5.797e-05	63	24.37
[R].GHVPLIAVCDYK.[Q]	1xCarbamidomethyl [C9]; 1xDimethyl [K12]; 1xDimethyl [N-Term]	0.000607545	0.000292089	1	1	1	Q9QXS1	Q9QXS1 [950-961]	Q9QXS1 1xDimethyl [K961]	0	1427.77	30208.2	29623.3		105178		59154.9	1672		Light	High	714.389	42.0762	0.0002553	0.0003491	31	42.22
[K].GKADAGKDANNPAENGDAK.[T]	3xDimethyl [K2; K7; K19]; 1xDimethyl [N-Term]	0.000400176	0.000292089	1	1	1	P09602	P09602 [58-76]	P09602 3xDimethyl [K59; K64; K76]	2	1954.98							1676	Redundant	Light	High	652.333	17.9271	0.0002553	0.0002273	37	18.19
[R].GKATISNDGATILK.[L]	1xDimethyl:2H(4) [N-Term]; 2xDimethyl:2H(4) [K2; K14]	5.60769e-06	0.000292089	1	1	4	P80313	P80313 [54-67]		1	1484.94	679456	886460	855299	252009	178090	267638	1677		Medium	High	742.975	31.6212	0.0002553	2.764e-06	56	31.8
[M].GKDYYQTLGLAR.[G]	1xDimethyl [K2]; 1xDimethyl [N-Term]	0.000387029	0.000292089	1	1	2	Q9QYJ3	Q9QYJ3 [2-13]	Q9QYJ3 1xDimethyl [K3]	1	1440.78				101234	344106	258553	1683		Light	High	720.896	39.2093	0.0007067	0.0008922	28	39.26
[R].GKEDALVTK.[N]	1xDimethyl:2H(4) [N-Term]; 2xDimethyl:2H(4) [K2; K9]	0.000468983	0.000292089	1	1	3	P35550	P35550 [107-115]		1	1056.71							1684	Redundant	Medium	High	528.856	22.3257	0.0007067	0.001042	41	22.49
[].GKEQESEELTAK.[]	1xDimethyl:2H(4) [N-Term]; 2xDimethyl:2H(4) [K2; K12]	0.000322073	0.000292089	0	0	2				1	1444.83	70173.2	104162	144391				1685		Medium	High	722.918	21.5045	0.0002553	0.0001811	48	21.63
[R].GKFTTSDVAAIETDKEGVQNAK.[E]	3xDimethyl [K2; K15; K22]; 1xDimethyl [N-Term]	2.04122e-06	0.000292089	1	1	1	P17710	P17710 [388-409]	P17710 3xDimethyl [K389; K402; K409]	2	2421.29	47784.6			108354		87738.2	1686		Light	High	807.768	36.2916	0.0002553	9.71e-07	61	36.46
[K].GKGASGSFVVVQK.[S]	2xDimethyl [K2; K13]; 1xDimethyl [N-Term]	0.000116267	0.000292089	1	1	1	Q3TEA8	Q3TEA8 [223-235]	Q3TEA8 2xDimethyl [K224; K235]	1	1347.8							1687	Redundant	Light	High	674.403	28.8485	0.0002553	6.364e-05	53	28.96
[K].GKQADVADQQTTELPAENGETENQSPASEEEKEAK.[S]	3xDimethyl [K2; K32; K35]; 1xDimethyl [N-Term]	4.09319e-05	0.000292089	1	1	2	P18608	P18608 [60-94]	P18608 3xDimethyl [K61; K91; K94]	2	3870.84	138005			222313		113202	1690		Light	High	968.466	32.0825	0.0002553	2.152e-05	75	32.27
[K].GKQADVADQQTTELPAENGETENQSPASEEEKEAK.[S]	1xDimethyl:2H(4) [N-Term]; 3xDimethyl:2H(4) [K2; K32; K35]	3.1595e-05	0.000292089	1	1	2	P18608	P18608 [60-94]		2	3886.94							1690	Redundant	Medium	High	972.49	32.0704	0.0002553	1.642e-05	45	32.27
[K].GLAFTDVDVDSIK.[I]	1xDimethyl [K13]; 1xDimethyl [N-Term]	5.24525e-06	0.000292089	1	1	1	P11276	P11276 [1727-1739]	P11276 1xDimethyl [K1739]	0	1435.77	30801.5			80610.2		26716.6	1693		Light	High	718.388	57.4614	0.0002553	2.572e-06	75	57.6
[R].GGYFALGNEK.[G]	1xDimethyl [K10]; 1xDimethyl [N-Term]	8.60758e-05	0.000292089	1	1	1	Q5SSI6	Q5SSI6 [529-538]	Q5SSI6 1xDimethyl [K538]	0	1111.58			59903.3	21022.9		21348.9	1665		Light	High	556.293	40.8275	0.0007067	0.0002639	43	41.16
[R].GLALALFGGEPK.[N]	1xDimethyl [K12]; 1xDimethyl [N-Term]	0.000254918	0.000292089	1	1	1	P97310	P97310 [494-505]	P97310 1xDimethyl [K505]	0	1228.73	40606.2		55884.4	68513.1	68105.5	54620.8	1694		Light	High	614.869	60.85	0.0002553	0.0001428	47	61.06
[K].GLAITFVSDENDAK.[I]	1xDimethyl [K14]; 1xDimethyl [N-Term]	0.000324774	0.000292089	1	1	3	Q9Z1N5	Q9Z1N5 [385-398]	Q9Z1N5 1xDimethyl [K398]	0	1535.8							1696	Redundant	Light	High	768.402	52.5927	0.0002553	0.0001839	49	52.76
[K].GLAITFVSDENDAK.[I]	1xDimethyl:2H(4) [N-Term]; 1xDimethyl:2H(4) [K14]	1.51504e-05	0.000292089	1	1	1	Q9Z1N5	Q9Z1N5 [385-398]		0	1543.85	120892	100012	373776	151614	313629	363317	1696		Medium	High	772.427	52.521	0.0007067	6.499e-05	57	52.76
[R].GIASTSDPPTANIKPTPVVSTPSK.[V]	2xDimethyl [K14; K24]; 1xDimethyl [N-Term]	0.00117495	0.000292089	1	1	1	F6ZDS4	F6ZDS4 [1727-1750]	F6ZDS4 2xDimethyl [K1740; K1750]	0	2449.35	70456.2			88576.4			1697		Light	High	817.124	41.206	0.0002553	0.0006927	40	41.34
[K].GLAVTFVSDENDAK.[I]	1xDimethyl:2H(4) [N-Term]; 1xDimethyl:2H(4) [K14]	0.000102577	0.000292089	1	1	4	Q8VDW0	Q8VDW0 [384-397]		0	1529.83	62547.9	106644	141645	81488.3	253464	114358	1699		Medium	High	765.418	48.16	0.0002553	5.581e-05	68	48.31
[K].GIAYIEFK.[S]	1xDimethyl [K8]; 1xDimethyl [N-Term]	0.0012353	0.000292089	1	1	3	P09405	P09405 [432-439]	P09405 1xDimethyl [K439]	0	996.576							1700	Redundant	Light	High	498.792	49.6729	0.0007067	0.002277	39	49.87
[K].GIDFKEDGNILGHK.[L]	2xDimethyl:2H(4) [K5; K14]	0.000335806	0.000292089	1	1	1	P42212	P42212 [127-140]		1	1606.9								Inconsistently Labeled		High	803.956	39.532	0.0002553	0.0001891	61	39.77
[K].GIDFKEDGNILGHK.[L]	2xDimethyl [K5; K14]; 1xDimethyl [N-Term]	0.000356021	0.000292089	1	1	8	P42212	P42212 [127-140]	P42212 2xDimethyl [K131; K140]	1	1626.88	7.10343e+07	2.35419e+07	5.16191e+07	72996458	1.79546e+07	5.32272e+07	1702		Light	High	542.966	40.1626	0.0002553	0.0002022	29	40.63
[K].GIDFKEDGNILGHK.[L]	1xDimethyl:2H(4) [N-Term]; 2xDimethyl:2H(4) [K5; K14]	5.38187e-09	0.000292089	1	1	8	P42212	P42212 [127-140]		1	1638.96							1702	Redundant	Medium	High	819.984	40.5887	0.0007067	1.044e-07	55	40.63
[K].GIDPFSLDALAK.[E]	1xDimethyl [K12]; 1xDimethyl [N-Term]	0.000306332	0.000292089	1	1	1	P80317	P80317 [296-307]	P80317 1xDimethyl [K307]	0	1302.73							1705	Redundant	Light	High	651.869	65.0785	0.0002553	0.000172	87	65.25
[K].GIDPFSLDALAK.[E]	1xDimethyl:2H(4) [N-Term]; 1xDimethyl:2H(4) [K12]	9.75637e-05	0.000292089	1	1	1	P80317	P80317 [296-307]		0	1310.78	137185			93527.2		40501	1705		Medium	High	655.894	65.031	0.0002553	5.269e-05	54	65.25
[R].GLELLAASEAPR.[A]	1xDimethyl [N-Term]	0.000151889	0.000292089	1	1	1	Q8C6B9	Q8C6B9 [9-20]		0	1254.71	47969.6	25176.3	45599.3	66479.9		63290.9	1709		Light	High	627.856	50.4851	0.0007067	0.0004178	36	50.65
[R].GIEQAVQSHAVAEEEAR.[K]	1xDimethyl [N-Term]	2.2564e-06	0.000292089	1	1	3	Q8CAQ8	Q8CAQ8 [547-563]		0	1851.92							1712	Redundant	Light	High	617.978	33.0454	0.0002553	1.078e-06	76	33.2
[K].GLALSNSDVIR.[Q]	1xDimethyl:2H(4) [N-Term]	0.000700205	0.000292089	1	1	1	Q9WUP7	Q9WUP7 [127-137]		0	1176.69							1695	Redundant	Medium	High	588.848	43.1636	0.0005491	0.0003223	57	43.54
[R].GGVSLPALKK.[A]	2xDimethyl [K9; K10]; 1xDimethyl [N-Term]	0.00116519	0.000292089	1	1	2	P43276	P43276 [55-64]	P43276 2xDimethyl [K63; K64]	1	1053.7	3.79389e+06	4.03965e+06	1.07538e+06	4711721	3.52818e+06	4.02438e+06	1664		Light	High	527.355	35.7822	0.0005491	0.0005548	46	35.93
[R].GGVSLPALK.[K]	1xDimethyl [K9]; 1xDimethyl [N-Term]	0.000484913	0.000292089	1	1	2	P43276	P43276 [55-63]	P43276 1xDimethyl [K63]	0	897.577							1663	Redundant	Light	High	449.292	44.279	0.0007067	0.001074	56	44.42
[R].GGTLLSVTGEVEPR.[G]	1xDimethyl [N-Term]	1.80549e-05	0.000292089	1	1	2	Q8C7E9	Q8C7E9 [350-363]		0	1442.78	15570		65155.6	63881.7		91088.9	1661		Light	High	721.896	48.8258	0.0002553	9.279e-06	53	48.94
[R].GFSSGSAVVSGGSR.[R]	1xDimethyl:2H(4) [N-Term]	8.65764e-06	0.000292089	1	1	3	Q3TTY5	Q3TTY5 [23-36]		0	1286.66							1627	Redundant	Medium	High	643.836	30.0162	0.0007067	4.128e-05	74	30.22
[].GFSVVADTPELQR.[]	1xDimethyl [N-Term]	0.00125609	0.000292089	0	0	1				0	1446.76				21843.6			1629		Light	High	723.883	48.8754	0.0002553	0.0007394	33	49.53
[K].GGAAVDPDSGLEHSAHVLEK.[G]	1xDimethyl [K20]; 1xDimethyl [N-Term]	0.000688609	0.000292089	1	1	1	P11103	P11103 [528-547]	P11103 1xDimethyl [K547]	0	2045.03				168691	168184	151040	1632		Light	High	512.013	36.9905	0.0002553	0.0003971	24	37.07
[R].GGAEGELQALR.[A]	1xDimethyl [N-Term]	7.40614e-05	0.000292089	1	1	3	Q9QXS1	Q9QXS1 [1614-1624]		0	1128.6							1633	Redundant	Light	High	564.804	36.3079	0.0007067	0.0002347	48	36.42
[R].GGAEGELQALR.[A]	1xDimethyl:2H(4) [N-Term]	0.000330244	0.000292089	1	1	1	Q9QXS1	Q9QXS1 [1614-1624]		0	1132.63	250000	429897	668944	578513	880550	783076	1633		Medium	High	566.817	36.3389	0.0005491	0.0001451	56	36.42
[R].GGAEQFMEETER.[S]	1xDimethyl:2H(4) [N-Term]	1.12161e-05	0.000292089	1	1	2	P80313	P80313 [376-387]		0	1415.64	142771	430301	527744	96483.9	141081	133423	1634		Medium	High	708.324	38.0744	0.0005491	4.538e-05	63	38.05
[R].GGAEQFMEETER.[S]	1xOxidation [M7]; 1xDimethyl:2H(4) [N-Term]	0.000252798	0.000292089	1	1	1	P80313	P80313 [376-387]		0	1431.64	440423	35034.9					1635		Medium	High	716.323	28.4796	0.0002553	0.0001416	63	28.7
[K].GGAPAEGEGTETPPEASR.[A]	1xDimethyl [N-Term]	1.96276e-05	0.000292089	1	1	1	O88508	O88508 [109-126]		0	1740.8	42772.2	78307.2		53063.8		49569	1636		Light	High	870.906	26.7687	0.0002553	1.005e-05	58	26.91
[R].GGDSGSCVAFQNTPGSEHR.[S]	1xCarbamidomethyl [C7]; 1xDimethyl [N-Term]	0.000748573	0.000292089	1	1	1	Q61033	Q61033 [437-455]		0	1990.87				149432	124245	104738	1637		Light	High	664.294	28.4977	0.0002553	0.000435	35	28.59
[R].GGDSIGETPTPGASK.[R]	1xDimethyl:2H(4) [N-Term]; 1xDimethyl:2H(4) [K15]	0.000638758	0.000292089	1	1	2	Q99NB9	Q99NB9 [319-333]		0	1437.77	73513	120940		45757.1	164315	44864.5	1638		Medium	High	719.389	29.2411	0.0002553	0.0003674	36	29.37
[K].GGDVSVCEWYR.[R]	1xCarbamidomethyl [C7]; 1xDimethyl [N-Term]	0.000327497	0.000292089	1	1	2	P56391	P56391 [48-58]		0	1355.6							1639	Redundant	Light	High	678.306	44.7028	0.0002553	0.0002854	40	44.86
[K].GGDVSVCEWYR.[R]	1xCarbamidomethyl [C7]; 1xDimethyl:2H(4) [N-Term]	0.000654961	0.000292089	1	1	2	P56391	P56391 [48-58]		0	1359.63	115782	180295	70503.2	162588	113109	153908	1639		Medium	High	680.319	44.7749	0.0002553	0.0003796	29	44.86
[K].GGELVYTDTEAR.[D]	1xDimethyl [N-Term]	0.000157048	0.000292089	1	1	2	Q9QXS1	Q9QXS1 [3035-3046]		0	1338.65	196468	396040	502141	514679	823163	564469	1640		Light	High	669.831	34.7139	0.0002553	8.637e-05	70	34.93
[K].GGELVYTDTEAR.[D]	1xDimethyl:2H(4) [N-Term]	0.000688609	0.000292089	1	1	1	Q9QXS1	Q9QXS1 [3035-3046]		0	1342.68							1640	Redundant	Medium	High	671.844	34.6996	0.0007067	0.001424	50	34.93
[R].GGGFGGNDNFGR.[G]	1xDimethyl [N-Term]	0.00120475	0.000292089	1	1	2	P49312	P49312 [207-218]		0	1182.53	269880	249948		273841	346220	200887	1641		Light	High	591.768	32.1737	0.0002553	0.0008628	25	32.32
[].GGGGGGPGEGFDVAK.[]	1xDimethyl [K15]; 1xDimethyl [N-Term]	0.000446064	0.000292089	0	0	1				0	1317.64	216893	406514	556657	91289.7	151582	130342	1644		Light	High	659.326	33.7793	0.0002553	0.0002544	60	33.91
[].GGGGGGPGEGFDVAK.[]	1xDimethyl:2H(4) [N-Term]; 1xDimethyl:2H(4) [K15]	0.000277121	0.000292089	0	0	1				0	1325.69							1644	Redundant	Medium	High	663.35	33.9169	0.0005491	0.0001199	73	33.91
[R].GGGGNFGPGPGSNFR.[G]	1xDimethyl [N-Term]	1.21619e-06	0.000292089	1	1	3	O88569	O88569 [214-228]		0	1405.66							1645	Redundant	Light	High	703.334	35.0406	0.0002553	5.669e-07	89	35.22
[R].GGGGNFGPGPGSNFR.[G]	1xDimethyl:2H(4) [N-Term]	5.03072e-06	0.000292089	1	1	3	O88569	O88569 [214-228]		0	1409.69	4.23116e+06	5.29134e+06	3.55649e+06	3.92705e+06	1.23256e+07	6.19841e+06	1645		Medium	High	705.347	34.9432	0.0002553	2.473e-06	70	35.22
[R].GGGQIIPTAR.[R]	1xDimethyl:2H(4) [N-Term]	0.000706076	0.000292089	2	2	2	P58252; O08810	P58252 [717-726]; O08810 [803-812]		0	1001.6	1.28973e+06	1.91313e+06	832735	798181	1.46872e+06	773053	1647	Shared	Medium	High	501.306	31.8639	0.0002553	0.0004093	65	32.03
[K].GGNANATVTQVLR.[D]	1xDimethyl [N-Term]	2.70459e-07	0.000292089	1	1	3	Q9JJ80	Q9JJ80 [38-50]		0	1328.73	450561	599017		566444	722480	405910	1653		Light	High	664.868	36.4808	0.0002553	1.261e-06	83	36.64
[K].GGNANATVTQVLR.[D]	1xDimethyl:2H(4) [N-Term]	5.57529e-05	0.000292089	1	1	2	Q9JJ80	Q9JJ80 [38-50]		0	1332.75							1653	Redundant	Medium	High	666.88	36.6044	0.0005491	2.174e-05	66	36.64
[R].GGNFGFGDSR.[G]	1xDimethyl [N-Term]	2.45925e-05	0.000292089	1	1	3	O88569	O88569 [204-213]		0	1041.47	4.50212e+06	5.19697e+06	4.03146e+06	4.13613e+06	1.23738e+07	6.47228e+06	1654		Light	High	521.241	34.9977	0.0007067	9.611e-05	62	35.22
[R].GGNFGFGDSR.[G]	1xDimethyl:2H(4) [N-Term]	0.000806991	0.000292089	1	1	2	O88569	O88569 [204-213]		0	1045.5							1654	Redundant	Medium	High	523.254	34.9593	0.0002553	0.0004706	64	35.22
[K].GGSDNDASLVITDLTLEDYGR.[Y]		3.82863e-05	0.000292089	1	1	4	Q9QUP5	Q9QUP5 [118-138]		0	2211.04								Inconsistently Labeled		High	1106.02	66.3387	0.0005491	7.789e-05	54	66.52
[K].GGSPNVESAAK.[L]	1xDimethyl:2H(4) [N-Term]; 1xDimethyl:2H(4) [K11]	0.00126662	0.000292089	1	1	1	Q8CI11	Q8CI11 [373-383]		0	1080.61	189952	280183	126827	167438	270183	164754	1659		Medium	High	540.81	21.9567	0.0002553	0.0007497	30	22.04
[K].GGSTTGSQFLEQFK.[T]	1xDimethyl [K14]; 1xDimethyl [N-Term]	2.99738e-06	0.000292089	1	1	2	Q80X50	Q80X50 [374-387]	Q80X50 1xDimethyl [K387]	0	1542.78	79142.3	15761		255571	89537.6	145561	1660		Light	High	771.894	49.4657	0.0002553	1.451e-06	81	49.68
[R].GAGTGGLGLAIEGPSEAK.[M]	1xDimethyl [K18]; 1xDimethyl [N-Term]	0.000563561	0.000292089	1	1	1	Q8VHX6	Q8VHX6 [1378-1395]	Q8VHX6 1xDimethyl [K1395]	0	1640.89	46299	55723		40777.4		37419.9	1534		Light	High	820.947	47.8807	0.0002553	0.0003241	45	47.95
[R].GIEQAVQSHAVAEEEAR.[K]	1xDimethyl:2H(4) [N-Term]	7.51167e-06	0.000292089	1	1	1	Q8CAQ8	Q8CAQ8 [547-563]		0	1855.94	182152	51503.2	100746	207719		221032	1712		Medium	High	619.321	33.0655	0.0002553	3.726e-06	72	33.2
[R].GAGIGGLGITVEGPSESK.[I]	1xDimethyl [K18]; 1xDimethyl [N-Term]	0.000396848	0.000292089	1	1	1	Q80X90	Q80X90 [1355-1372]	Q80X90 1xDimethyl [K1372]	0	1684.91	16395.6			26444.8		30366.3	1533		Light	High	842.961	51.7273	0.0002553	0.0002258	43	51.85
[K].GAESITTYTFNTHK.[A]	1xDimethyl:2H(4) [N-Term]; 1xDimethyl:2H(4) [K14]	2.69588e-05	0.000292089	1	1	5	Q9CXS4	Q9CXS4 [174-187]		0	1633.87							1529	Redundant	Medium	High	817.437	37.4053	0.0002553	1.4e-05	58	37.61
[KR].EYQDLLNVK.[M]	1xDimethyl:2H(4) [N-Term]; 1xDimethyl:2H(4) [K9]	4.96006e-05	0.000292089	4	6	5	P08551; P46660; P20152; P19246	P08551 [372-380]; P08553 [381-389]; P46660 [378-386]; P31001 [386-394]; P20152 [382-390]; P19246 [382-390]		0	1185.7							1334	Redundant	Medium	High	593.352	46.3889	0.0007067	0.0001694	55	46.54
[R].EYQELLNVK.[M]	1xDimethyl [K9]; 1xDimethyl [N-Term]	0.000100878	0.000292089	1	1	1	P15331	P15331 [382-390]	P15331 1xDimethyl [K390]	0	1191.66							1335	Redundant	Light	High	596.335	44.7581	0.0007067	0.0003003	59	44.89
[R].EYSSELNAPSQESDSHPR.[K]	1xDimethyl [N-Term]	4.44973e-05	0.000292089	1	1	3	B2RY56	B2RY56 [216-233]		0	2060.92	120738	162514		228738	575813	291568	1337		Light	High	1030.96	28.8279	0.0002553	9.578e-05	36	28.95
[R].EYVNSTSEESHDEDEIRPVQQQDLHR.[A]	1xDimethyl [N-Term]	0.00107187	0.000292089	1	1	2	Q9D5T0	Q9D5T0 [313-338]		0	3168.45	62714.7			47753.6			1338		Light	High	792.868	32.4837	0.0002553	0.0006269	24	32.67
[K].FAAATGATPIAGR.[F]	1xDimethyl [N-Term]	0.000356021	0.000292089	1	1	3	P14206	P14206 [90-102]		0	1231.68							1339	Redundant	Light	High	616.343	36.7245	0.0007067	0.0008319	57	36.82
[K].FADLSEAANR.[N]	1xDimethyl [N-Term]	0.000103438	0.000292089	1	1	3	P20152	P20152 [295-304]		0	1121.56	2.12488e+07	2.3535e+07	2.58713e+07	39069424	5.69244e+07	3.86954e+07	1342		Light	High	561.283	35.3811	0.0007067	0.0003061	71	35.55
[K].FADLSEAANR.[N]	1xDimethyl:2H(4) [N-Term]	0.000787029	0.000292089	1	1	1	P20152	P20152 [295-304]		0	1125.58							1342	Redundant	Medium	High	563.296	35.2879	0.0007067	0.001585	54	35.55
[K].FADLSEAANRNNDALR.[Q]	1xDimethyl [N-Term]	7.53089e-05	0.000292089	1	1	6	P20152	P20152 [295-310]		1	1804.89	7.94176e+06	6.08644e+06		1.54641e+07	5.31962e+06	1.9738e+07	1343		Light	High	602.303	37.1702	0.0002553	0.0002235	42	37.31
[K].FADLSEAANRNNDALR.[Q]	1xDimethyl:2H(4) [N-Term]	0.000953641	0.000292089	1	1	6	P20152	P20152 [295-310]		1	1808.92							1343	Redundant	Medium	High	904.964	37.1094	0.0002553	0.0005589	53	37.31
[R].FAIQDISVEETSAK.[E]	1xDimethyl [K14]; 1xDimethyl [N-Term]	0.000170728	0.000292089	2	4	1	P57780; Q7TPR4	O88990 [147-160]; P57780 [154-167]; Q9JI91 [141-154]; Q7TPR4 [134-147]	O88990 1xDimethyl [K160]; P57780 1xDimethyl [K167]; Q9JI91 1xDimethyl [K154]; Q7TPR4 1xDimethyl [K147]	0	1593.84	39989.4			71313.6	42778	53038.1	1347	Shared	Light	High	797.421	53.3262	0.0002553	9.46e-05	61	53.47
[K].FAISELFAK.[N]	1xDimethyl [K9]; 1xDimethyl [N-Term]	0.000841392	0.000292089	1	1	2	P09405	P09405 [327-335]	P09405 1xDimethyl [K335]	0	1081.63	482618		104998	1.17813e+06	57126.9	339971	1348		Light	High	541.318	65.5112	0.0002553	0.0006994	55	65.74
[R].FANYIDKVR.[F]	1xDimethyl [K7]; 1xDimethyl [N-Term]	0.000449805	0.000292089	1	1	1	P20152	P20152 [114-122]	P20152 1xDimethyl [K120]	1	1181.67	2.87317e+06	2.5807e+06	1.62275e+06	3.76588e+06	2.62367e+06	3.93376e+06	1352		Light	High	591.338	34.2499	0.0007067	0.001008	43	34.47
[KR].EYQDLLNVK.[M]	1xDimethyl [K9]; 1xDimethyl [N-Term]	9.9207e-05	0.000292089	4	6	4	P08551; P46660; P20152; P19246	P08551 [372-380]; P08553 [381-389]; P46660 [378-386]; P31001 [386-394]; P20152 [382-390]; P19246 [382-390]	P08551 1xDimethyl [K380]; P08553 1xDimethyl [K389]; P46660 1xDimethyl [K386]; P31001 1xDimethyl [K394]; P20152 1xDimethyl [K390]; P19246 1xDimethyl [K390]	0	1177.65	1.64579e+07	1.04745e+07	1.29374e+07	2.29877e+07	2.00665e+07	2.15742e+07	1334	Shared	Light	High	589.327	46.3738	0.0007067	0.0002974	60	46.54
[K].FASGTFLSPSASVQECR.[T]	1xCarbamidomethyl [C16]; 1xDimethyl [N-Term]	8.67977e-05	0.000292089	1	1	2	Q6PFD9	Q6PFD9 [1052-1068]		0	1871.9	54522.3			113363	52550.3	31715.4	1359		Light	High	936.451	49.2343	0.0002553	4.705e-05	32	49.35
[R].FDSKPAPSAQPAPPPHPPSR.[L]	1xDimethyl [K4]; 1xDimethyl [N-Term]	0.000206884	0.000292089	1	1	1	Q6R891	Q6R891 [124-143]	Q6R891 1xDimethyl [K127]	0	2137.12	37518.2	60843.8	121507	88549.6		76774.9	1367		Light	High	713.045	28.5833	0.0002553	0.0001145	31	28.67
[K].FEDENFILK.[H]	1xDimethyl [K9]; 1xDimethyl [N-Term]	0.00111756	0.000292089	1	1	2	P17742	P17742 [83-91]	P17742 1xDimethyl [K91]	0	1210.64	210136	192671	796720	99655.5	434786	204355	1370		Light	High	605.822	51.2182	0.0007067	0.002108	27	51.35
[R].FEDVVNQSSPK.[N]	1xDimethyl [K11]; 1xDimethyl [N-Term]	0.000365053	0.000292089	1	1	3	P70318	P70318 [210-220]	P70318 1xDimethyl [K220]	0	1305.67	80323.8	188013	61151.7	232404	482843	292837	1371		Light	High	653.339	32.0104	0.0002553	0.0002073	60	32.15
[R].FEEGGYVVCNTK.[Q]	1xCarbamidomethyl [C9]; 1xDimethyl [K12]; 1xDimethyl [N-Term]	4.19704e-05	0.000292089	1	1	3	O08573	O08573 [65-76]	O08573 1xDimethyl [K76]	0	1458.69	81357.1	189507	136675	147981	304937	145050	1372		Light	High	729.851	36.5911	0.0002553	7.926e-05	75	36.76
[R].FEEGGYVVCNTK.[Q]	1xCarbamidomethyl [C9]; 1xDimethyl:2H(4) [N-Term]; 1xDimethyl:2H(4) [K12]	0.000754849	0.000292089	1	1	2	O08573	O08573 [65-76]		0	1466.74							1372	Redundant	Medium	High	733.876	36.5984	0.0002553	0.0004378	25	36.76
[R].FEELNADLFR.[G]		0.000274817	0.000292089	2	2	3	P63017; P17156	P63017 [302-311]; P17156 [305-314]		0	1253.62								Inconsistently Labeled		High	627.311	55.7243	0.0007067	0.0006779	30	56
[R].FEELNADLFR.[G]	1xDimethyl [N-Term]	6.90978e-06	0.000292089	2	2	3	P63017; P17156	P63017 [302-311]; P17156 [305-314]		0	1281.65							1373	Redundant	Light	High	641.328	56.0922	0.0007067	3.442e-05	48	56.34
[R].FEELNADLFR.[G]	1xDimethyl:2H(4) [N-Term]	0.000371202	0.000292089	2	2	3	P63017; P17156	P63017 [302-311]; P17156 [305-314]		0	1285.67	445130	109185	915882	1.32518e+06	607228	932036	1373	Shared	Medium	High	643.34	56.1028	0.0002553	0.0002095	49	56.34
[K].FEGDTLVNRIELK.[G]	1xDimethyl [K13]; 1xDimethyl [N-Term]	3.45466e-06	0.000292089	1	1	2	P42212	P42212 [114-126]	P42212 1xDimethyl [K126]	1	1589.89							1376	Redundant	Light	High	795.449	49.047	0.0002553	1.672e-06	55	49.2
[K].FEGDTLVNRIELK.[G]	1xDimethyl:2H(4) [N-Term]; 1xDimethyl:2H(4) [K13]	0.000144465	0.000292089	1	1	2	P42212	P42212 [114-126]		1	1597.94	1.86939e+07	551284	3.70177e+06	1.48294e+07	570320	5.32462e+06	1376		Medium	High	799.474	49.0045	0.0002553	7.961e-05	54	49.2
[RK].FGEVVDCTIK.[TM]	1xCarbamidomethyl [C7]; 1xDimethyl [K10]; 1xDimethyl [N-Term]	0.000272531	0.000292089	2	2	5	Q9Z130; Q99020	Q9Z130 [52-61]; Q99020 [98-107]	Q9Z130 1xDimethyl [K61]; Q99020 1xDimethyl [K107]	0	1223.63	2.01988e+06	3.15423e+06	1.89501e+06	2.20463e+06	6.1005e+06	3.31411e+06	1381	Shared	Light	High	612.321	42.1238	0.0007067	0.0006697	37	42.15
[RK].FGEVVDCTIK.[TM]	1xCarbamidomethyl [C7]; 1xDimethyl:2H(4) [N-Term]; 1xDimethyl:2H(4) [K10]	0.000344325	0.000292089	2	2	4	Q9Z130; Q99020	Q9Z130 [52-61]; Q99020 [98-107]		0	1231.68							1381	Redundant	Medium	High	616.346	41.8969	0.0002553	0.0004445	60	42.15
[K].FDQLLAEEK.[NTAG]	1xDimethyl [K9]; 1xDimethyl [N-Term]	4.37602e-05	0.000292089	4	4	3	O08638; Q8VDD5; Q6URW6; Q61879	O08638 [1453-1461]; Q8VDD5 [1446-1454]; Q6URW6 [1474-1482]; Q61879 [1453-1461]	O08638 1xDimethyl [K1461]; Q8VDD5 1xDimethyl [K1454]; Q6URW6 1xDimethyl [K1482]; Q61879 1xDimethyl [K1461]	0	1148.62	626769	860906	1.66668e+06	575128	733762	581953	1366	Shared	Light	High	574.814	40.5054	0.0002553	5.008e-05	65	40.6
[R].FGGNPGGFGNQGGFGNSR.[G]	1xDimethyl [N-Term]	7.34944e-08	0.000292089	1	1	4	Q921F2	Q921F2 [276-293]		0	1754.8	614080	679510	566910	1.77503e+06	2.89523e+06	2.48966e+06	1383		Light	High	877.904	41.3915	0.0002553	3.138e-08	106	41.61
[R].EYKAGDLVFAK.[M]	2xDimethyl [K3; K11]; 1xDimethyl [N-Term]	0.000688609	0.000292089	1	1	1	Q9JMG7	Q9JMG7 [8-18]	Q9JMG7 2xDimethyl [K10; K18]	1	1324.75						140534	1332		Light	High	662.88	41.2637	0.0007067	0.001427	35	41.25
[K].EVYQQQQYGSGGR.[G]	1xDimethyl:2H(4) [N-Term]	5.56105e-06	0.000292089	1	1	3	Q99020	Q99020 [238-250]		0	1531.74	794941	1.02419e+06	796068	619406	1.89476e+06	1.21099e+06	1329		Medium	High	766.375	25.1947	0.0007067	2.874e-05	68	25.34
[K].ESYSVYVYK.[V]		0.000922321	0.000292089	1	8	2	Q64475	Q64475 [36-44]; Q8CGP2 [36-44]; Q64525 [36-44]; Q8CGP1 [36-44]; P10854 [36-44]; Q64478 [36-44]; Q6ZWY9 [36-44]; P10853 [36-44]		0	1137.55								Inconsistently Labeled		High	569.277	39.3468	0.0007067	0.001796	42	39.37
[K].ESYSVYVYK.[V]	1xDimethyl:2H(4) [N-Term]; 1xDimethyl:2H(4) [K9]	0.000563561	0.000292089	1	8	4	Q64475	Q64475 [36-44]; Q8CGP2 [36-44]; Q64525 [36-44]; Q8CGP1 [36-44]; P10854 [36-44]; Q64478 [36-44]; Q6ZWY9 [36-44]; P10853 [36-44]		0	1201.66	8.9345e+07	7.70192e+07	2.3494e+07	8.90846e+07	5.94363e+07	5.51782e+07	1286		Medium	High	601.333	41.2704	0.0002553	0.001102	40	40.8
[K].ETLEEVFEK.[A]	1xDimethyl [K9]; 1xDimethyl [N-Term]	0.00062818	0.000292089	1	1	3	P09405	P09405 [501-509]	P09405 1xDimethyl [K509]	0	1179.61	1.19708e+06	983191	1.32258e+06	1921297	2.47019e+06	1.77196e+06	1289		Light	High	590.312	51.4467	0.0005491	0.0007097	62	51.61
[R].ETLPAEQDLTTK.[N]	1xDimethyl:2H(4) [N-Term]; 1xDimethyl:2H(4) [K12]	5.39211e-05	0.000292089	1	1	3	Q9R1P4	Q9R1P4 [197-208]		0	1409.8	362048	616286	1.44044e+06		737408		1290		Medium	High	705.403	38.9155	0.0002553	9.264e-05	44	39.19
[R].ETNLESLPLVDTHSK.[R]	1xDimethyl [K15]; 1xDimethyl [N-Term]	2.78033e-06	0.000292089	1	1	6	P20152	P20152 [425-439]	P20152 1xDimethyl [K439]	0	1738.92							1291	Redundant	Light	High	869.965	46.4549	0.0002553	4.604e-06	79	46.74
[R].ETNLESLPLVDTHSK.[R]	1xDimethyl:2H(4) [N-Term]; 1xDimethyl:2H(4) [K15]	7.94353e-07	0.000292089	1	1	5	P20152	P20152 [425-439]		0	1746.97	4.7293e+06	3.10093e+06	5.90692e+06	6.73346e+06	8.44844e+06	6.00993e+06	1291		Medium	High	582.996	46.5679	0.0007067	5.944e-06	49	46.74
[R].ETNLESLPLVDTHSKR.[T]	1xDimethyl [K15]; 1xDimethyl [N-Term]	4.29252e-06	0.000292089	1	1	10	P20152	P20152 [425-440]	P20152 1xDimethyl [K439]	1	1895.02							1292	Redundant	Light	High	948.016	40.3089	0.0002553	2.097e-06	96	40.54
[R].ETNLESLPLVDTHSKR.[T]	1xDimethyl:2H(4) [N-Term]; 1xDimethyl:2H(4) [K15]	9.02684e-06	0.000292089	1	1	7	P20152	P20152 [425-440]		1	1903.07	7.38874e+06	3.26242e+06	4.71351e+06	14166240	3.0189e+06	1.41558e+07	1292		Medium	High	635.029	40.2516	0.0002553	4.535e-06	50	40.54
[K].ETPAASEAPSSAAK.[A]	1xDimethyl [K14]; 1xDimethyl [N-Term]	0.000403531	0.000292089	1	1	2	Q91XV3	Q91XV3 [182-195]	Q91XV3 1xDimethyl [K195]	0	1372.7	543161	791102	1.19398e+06	205693	573845	217525	1293		Light	High	686.851	24.0633	0.0005491	0.0001803	56	24.15
[K].ETPAASEAPSSAAK.[A]	1xDimethyl:2H(4) [N-Term]; 1xDimethyl:2H(4) [K14]	0.000213912	0.000292089	1	1	3	Q91XV3	Q91XV3 [182-195]		0	1380.75							1293	Redundant	Medium	High	690.876	24.075	0.0007067	0.0005526	62	24.15
[R].ETQALILAPTR.[E]	1xDimethyl [N-Term]	0.00052276	0.000292089	1	1	1	Q91VC3	Q91VC3 [106-116]		0	1240.73	380698	426656	158435	251965	353045	182333	1295		Light	High	620.867	44.9666	0.0007067	0.001137	46	44.95
[R].ETTDTDTADQVIASFK.[V]	1xDimethyl [K16]; 1xDimethyl [N-Term]	3.34972e-05	0.000292089	1	1	2	P57780	P57780 [839-854]	P57780 1xDimethyl [K854]	0	1797.88							1296	Redundant	Light	High	899.442	55.2369	0.0002553	1.758e-05	78	55.38
[R].EWLKDTCGANAK.[Q]	1xCarbamidomethyl [C7]; 2xDimethyl [K4; K12]; 1xDimethyl [N-Term]	6.75605e-05	0.000292089	1	1	3	O54962	O54962 [61-72]	O54962 2xDimethyl [K64; K72]	1	1476.75	312961	376492	95109.7	511958	77453.2	374778	1330		Light	High	738.88	29.2248	0.0002553	3.627e-05	57	29.37
[R].ETTDTDTADQVIASFK.[V]	1xDimethyl:2H(4) [N-Term]; 1xDimethyl:2H(4) [K16]	0.000800281	0.000292089	1	1	1	P57780	P57780 [839-854]		0	1805.93	78013.4		93265.3	146213		88320.9	1296		Medium	High	903.467	55.2305	0.0002553	0.0004658	25	55.38
[R].EVATNSELVQSGK.[S]	1xDimethyl [K13]; 1xDimethyl [N-Term]	0.000215706	0.000292089	2	2	1	Q61781; Q9QWL7	Q61781 [322-334]; Q9QWL7 [285-297]	Q61781 1xDimethyl [K334]; Q9QWL7 1xDimethyl [K297]	0	1417.75							1301	Redundant	Light	High	709.38	30.9308	0.0005491	9.237e-05	74	30.94
[R].EVATNSELVQSGK.[S]	1xDimethyl:2H(4) [N-Term]; 1xDimethyl:2H(4) [K13]	4.10641e-07	0.000292089	2	2	1	Q61781; Q9QWL7	Q61781 [322-334]; Q9QWL7 [285-297]		0	1425.8	126456	416847	1.23217e+06	46325.2	923036	256231	1301	Shared	Medium	High	713.406	30.8636	0.0007067	3.481e-06	95	30.94
[R].EVDDLEQWIAER.[E]	1xDimethyl [N-Term]	6.98557e-05	0.000292089	1	1	1	Q62261	Q62261 [1706-1717]		0	1530.74							1305	Redundant	Light	High	765.875	61.5478	0.0002553	3.728e-05	64	61.73
[R].EVDDLEQWIAER.[E]	1xDimethyl:2H(4) [N-Term]	0.00102805	0.000292089	1	1	1	Q62261	Q62261 [1706-1717]		0	1534.77	47028.9			106135		21078.5	1305		Medium	High	767.888	61.5104	0.0002553	0.0006022	33	61.73
[R].EVDDLGPEVGDIK.[I]	1xDimethyl [K13]; 1xDimethyl [N-Term]	0.000272531	0.000292089	1	1	2	O35286	O35286 [372-384]	O35286 1xDimethyl [K384]	0	1441.74	353742	369704	212674	312600	306664	286134	1306		Light	High	721.375	47.6764	0.0002553	0.0001528	70	47.78
[R].EVDDLGPEVGDIK.[I]	1xDimethyl:2H(4) [N-Term]; 1xDimethyl:2H(4) [K13]	0.000953641	0.000292089	1	1	4	O35286	O35286 [372-384]		0	1449.79							1306	Redundant	Medium	High	725.399	47.5933	0.0002553	0.0005569	67	47.78
[K].EVDEQMLNVQNK.[N]	1xDimethyl [K12]; 1xDimethyl [N-Term]	0.000327497	0.000292089	3	4	1	P99024; P68372; Q9CWF2	Q7TMM9 [325-336]; P99024 [325-336]; P68372 [325-336]; Q9CWF2 [325-336]	Q7TMM9 1xDimethyl [K336]; P99024 1xDimethyl [K336]; P68372 1xDimethyl [K336]; Q9CWF2 1xDimethyl [K336]	0	1502.75							1307	Redundant	Light	High	751.878	40.3548	0.0002553	0.0001846	46
[K].EVDEQMLNVQNK.[N]	1xDimethyl:2H(4) [N-Term]; 1xDimethyl:2H(4) [K12]	2.69588e-05	0.000292089	3	4	1	P99024; P68372; Q9CWF2	Q7TMM9 [325-336]; P99024 [325-336]; P68372 [325-336]; Q9CWF2 [325-336]		0	1510.8		132624	135374				1307	Shared	Medium	High	755.905	40.5088	0.0005491	1.01e-05	76	40.45
[R].EVLEKQPVLSQTEAR.[E]	1xDimethyl:2H(4) [N-Term]; 1xDimethyl:2H(4) [K5]	0.000793627	0.000292089	1	1	4	P99026	P99026 [197-211]		1	1791.05	282520	264625	554489	53869.3	114853	137977	1314		Medium	High	896.026	33.6725	0.0002553	0.0004611	41	33.87
[K].EVQDITSSEVETAEQRPTESWK.[W]	1xDimethyl [K22]; 1xDimethyl [N-Term]	7.22288e-05	0.000292089	1	1	1	Q8BQ30	Q8BQ30 [293-314]	Q8BQ30 1xDimethyl [K314]	0	2605.26							1317	No Quan Values	Light	High	869.093	43.7656	0.0002553	3.888e-05	45
[R].EVQTNDLKEVVNK.[L]	1xDimethyl:2H(4) [N-Term]; 2xDimethyl:2H(4) [K8; K13]	7.14453e-06	0.000292089	1	1	2	P97351	P97351 [175-187]		1	1611.97	174807	222255		214920	224069	237240	1320		Medium	High	806.489	34.9521	0.0002553	3.549e-06	68	35.22
[K].EVYQQQQYGSGGR.[G]	1xDimethyl [N-Term]	5.21495e-05	0.000292089	1	1	3	Q99020	Q99020 [238-250]		0	1527.72							1329	Redundant	Light	High	764.363	25.1999	0.0002553	2.776e-05	66	25.34
[R].ETVSEESNVLCLSK.[S]	1xCarbamidomethyl [C11]; 1xDimethyl:2H(4) [N-Term]; 1xDimethyl:2H(4) [K14]	2.09301e-06	0.000292089	1	1	3	P58252	P58252 [581-594]		0	1658.88							1298	Redundant	Medium	High	829.942	45.5601	0.0002553	9.991e-07	86	45.79
[R].FGGNPGGFGNQGGFGNSR.[G]	1xDimethyl:2H(4) [N-Term]	1.49859e-06	0.000292089	1	1	2	Q921F2	Q921F2 [276-293]		0	1758.82							1383	Redundant	Medium	High	879.916	41.3926	0.0002553	7.085e-07	70	41.61
[R].FGGPVHHQAQR.[F]	1xDimethyl [N-Term]	0.00103667	0.000292089	1	1	3	P70372	P70372 [207-217]		0	1261.65							1384	Redundant	Light	High	631.331	18.8465	0.0002553	0.001306	40	19.08
[].FGIQAQMVTTDFQK.[]	1xOxidation [M7]; 1xDimethyl:2H(4) [N-Term]; 1xDimethyl:2H(4) [K14]	0.000127455	0.000292089	0	0	1				0	1693.91							1385	No Quan Values	Medium	High	847.458	50.056	0.0002553	6.985e-05	70
[K].FSNSIPQPHAGNSAAATPTEPDLKDQVTPK.[S]	2xDimethyl [K24; K30]; 1xDimethyl [N-Term]	0.000215706	0.000292089	1	1	1	Q922K7	Q922K7 [572-601]	Q922K7 2xDimethyl [K595; K601]	1	3202.64	222687			228794			1477		Light	High	801.416	40.98	0.0002553	0.0001205	40	41.15
[K].FSVSGEGEGDATYGK.[L]	1xDimethyl [K15]; 1xDimethyl [N-Term]	3.35193e-08	0.000292089	1	1	5	P42212	P42212 [27-41]	P42212 1xDimethyl [K41]	0	1559.72							1483	Redundant	Light	High	780.365	37.4115	0.0002553	3.455e-08	121	37.59
[K].FSVSGEGEGDATYGK.[L]	1xDimethyl:2H(4) [N-Term]; 1xDimethyl:2H(4) [K15]	1.58986e-09	0.000292089	1	1	9	P42212	P42212 [27-41]		0	1567.77	2.31488e+07	5.55669e+06	2.73081e+07	9.64311e+06	846384	3.96082e+06	1483		Medium	High	784.39	37.4655	0.0007067	3.887e-08	127	37.59
[R].FTEYETQVK.[V]	1xDimethyl [K9]; 1xDimethyl [N-Term]	3.6415e-05	0.000292089	1	1	3	Q921F2	Q921F2 [152-160]	Q921F2 1xDimethyl [K160]	0	1200.61							1487	Redundant	Light	High	600.811	31.4633	0.0007067	0.0001322	57	31.64
[R].FTQAGSEVSALLGR.[I]	1xDimethyl [N-Term]	0.000272531	0.000292089	1	1	1	P56480	P56480 [311-324]		0	1463.79							1489	Redundant	Light	High	732.397	52.8278	0.0002553	0.0001534	50	52.98
[K].FVALENISCK.[I]	1xCarbamidomethyl [C9]; 1xDimethyl:2H(4) [N-Term]; 1xDimethyl:2H(4) [K10]	0.000446064	0.000292089	1	1	3	P60670	P60670 [180-189]		0	1244.72							1493	Redundant	Medium	High	622.862	44.6469	0.0005491	0.0002305	51	44.71
[R].FVKEPAFEDITLESER.[K]	1xDimethyl [K3]; 1xDimethyl [N-Term]	4.62762e-06	0.000292089	1	1	1	Q9R1C7	Q9R1C7 [770-785]	Q9R1C7 1xDimethyl [K772]	1	1966.02				337505		51163.4	1499		Light	High	656.011	49.5146	0.0002553	2.264e-06	65	49.6
[].FVNVVPTFGK.[]	1xDimethyl [K10]; 1xDimethyl [N-Term]	0.000442355	0.000292089	0	0	2				0	1163.68	766564	1.03675e+06	2.9272e+06	404940	344848	374562	1504		Light	High	582.345	52.7259	0.0002553	0.0003603	59	52.69
[].FVNVVPTFGK.[]	1xDimethyl:2H(4) [N-Term]; 1xDimethyl:2H(4) [K10]	0.00110827	0.000292089	0	0	1				0	1171.73							1504	Redundant	Medium	High	586.37	52.6831	0.0002553	0.0006514	44	52.92
[K].FVQCPDGELQK.[R]	1xCarbamidomethyl [C4]; 1xDimethyl [K11]; 1xDimethyl [N-Term]	0.00126662	0.000292089	1	1	2	Q9WTM5	Q9WTM5 [224-234]	Q9WTM5 1xDimethyl [K234]	0	1376.69							1505	Redundant	Light	High	688.848	33.2116	0.0002553	0.0007464	40	33.5
[K].FVQCPDGELQK.[R]	1xCarbamidomethyl [C4]; 1xDimethyl:2H(4) [N-Term]; 1xDimethyl:2H(4) [K11]	0.00100263	0.000292089	1	1	2	Q9WTM5	Q9WTM5 [224-234]		0	1384.74	248988	234659	141772				1505		Medium	High	692.874	33.1379	0.0002553	0.0005893	68	33.5
[K].FYEEVHDLER.[K]	1xDimethyl [N-Term]	0.000813757	0.000292089	2	2	3	P28656; Q78ZA7	P28656 [95-104]; Q78ZA7 [84-93]		0	1364.65							1514	Redundant	Light	High	455.554	34.4831	0.0007067	0.001626	25	34.61
[K].FSEEPEVAANFTK.[S]	1xDimethyl [K13]; 1xDimethyl [N-Term]	3.67204e-05	0.000292089	1	1	4	Q9D6Z1	Q9D6Z1 [553-565]	Q9D6Z1 1xDimethyl [K565]	0	1524.76							1471	Redundant	Light	High	762.882	45.9966	0.0007067	0.0001327	32	46.12
[R].FYEGPELVADSNVVLDTAMR.[G]		0.000446064	0.000292089	1	1	1	Q9R0G6	Q9R0G6 [697-716]		0	2226.07								Inconsistently Labeled		High	1113.54	66.1742	0.0007067	0.001	17	66.33
[K].GAAIEALNDGELQK.[A]	1xDimethyl:2H(4) [N-Term]; 1xDimethyl:2H(4) [K14]	4.7572e-05	0.000292089	1	1	1	Q99L47	Q99L47 [118-131]		0	1492.85	61308.4	119206		1.71745e+06	2.80467e+06	1.61373e+06	1519		Medium	High	746.926	43.4054	0.0005491	1.849e-05	52	43.45
[R].GAAQNIIPASTGAAK.[A]	1xDimethyl [K15]; 1xDimethyl [N-Term]	2.69766e-08	0.000292089	1	1	2	P16858	P16858 [199-213]	P16858 1xDimethyl [K213]	0	1425.81							1521	Redundant	Light	High	713.407	35.7025	0.0007067	3.842e-07	80	35.86
[R].GAAQNIIPASTGAAK.[A]	1xDimethyl:2H(4) [N-Term]; 1xDimethyl:2H(4) [K15]	1.04912e-05	0.000292089	1	1	4	P16858	P16858 [199-213]		0	1433.86	2.8652e+06	5.0256e+06	3.23152e+06	1.16609e+06	2.69426e+06	1.43126e+06	1521		Medium	High	717.432	35.6492	0.0007067	4.81e-05	47	35.86
[K].GADSGLLTEPVIR.[V]	1xDimethyl [N-Term]	0.000736177	0.000292089	1	1	1	Q8C8R3	Q8C8R3 [2636-2648]		0	1355.75				19992.5			1522		Light	High	678.38	50.0818	0.0002553	0.0004256	39	50.61
[K].GAEAANVTGPDGVPVEGSR.[Y]	1xDimethyl [N-Term]	0.000161033	0.000292089	1	1	2	Q9JKB3	Q9JKB3 [143-161]		0	1810.89	29844.6	82042.5		46262.4	217212	53132.6	1523		Light	High	905.95	37.7573	0.0002553	8.854e-05	54	37.89
[K].GAEAANVTGPDGVPVEGSR.[Y]	1xDimethyl:2H(4) [N-Term]	9.1258e-05	0.000292089	1	1	1	Q9JKB3	Q9JKB3 [143-161]		0	1814.92							1523	Redundant	Medium	High	907.962	37.8942	0.0005491	3.692e-05	55	37.89
[K].GAEAANVTGPGGVPVQGSK.[Y]	1xDimethyl [K19]; 1xDimethyl [N-Term]	1.5495e-06	0.000292089	1	1	5	P62960	P62960 [117-135]	P62960 1xDimethyl [K135]	0	1751.93	496876	873947	508955	361156	1.23926e+06	388446	1524		Light	High	584.648	34.9419	0.0002553	4.387e-06	57	35.08
[K].GAEAANVTGPGGVPVQGSK.[Y]	1xDimethyl:2H(4) [N-Term]; 1xDimethyl:2H(4) [K19]	0.000161033	0.000292089	1	1	2	P62960	P62960 [117-135]		0	1759.98							1524	Redundant	Medium	High	880.495	35.0284	0.0005491	6.737e-05	41	35.08
[K].GAEADQIIEYLK.[Q]	1xDimethyl:2H(4) [N-Term]; 1xDimethyl:2H(4) [K12]	7.46825e-05	0.000292089	1	1	1	P31230	P31230 [15-26]		0	1413.81	65959			48861.2		16241.5	1525		Medium	High	707.408	57.9132	0.0002553	3.996e-05	76	58.09
[].GAEGEPGIESGLEPTEAR.[]	1xDimethyl:2H(4) [N-Term]	3.186e-05	0.000292089	0	0	3				0	1830.9	41206	78046.3	111102				1526		Medium	High	915.955	41.3378	0.0002553	1.661e-05	66	41.47
[R].GAELEYESLK.[R]	1xDimethyl [K10]; 1xDimethyl [N-Term]	0.000862732	0.000292089	1	1	2	Q99104	Q99104 [1198-1207]	Q99104 1xDimethyl [K1207]	0	1194.63	78739.1	96824.3	85440.1	113166	144715	135852	1527		Light	High	597.816	39.6593	0.0007067	0.001704	33	39.67
[K].GAESITTYTFNTHK.[A]	1xDimethyl [K14]; 1xDimethyl [N-Term]	2.20622e-05	0.000292089	1	1	5	Q9CXS4	Q9CXS4 [174-187]	Q9CXS4 1xDimethyl [K187]	0	1625.82	481921	460150	624685	674120	395813	430121	1529		Light	High	813.412	37.4512	0.0002553	1.14e-05	75	37.61
[K].GAAIEALNDGELQK.[A]	1xDimethyl [K14]; 1xDimethyl [N-Term]	3.47471e-07	0.000292089	1	1	4	Q99L47	Q99L47 [118-131]	Q99L47 1xDimethyl [K131]	0	1484.8							1519	Redundant	Light	High	742.902	43.3756	0.0007067	3.045e-06	87	43.45
[K].FSDAAFSGVTTLK.[H]		0.000122242	0.000292089	1	1	3	O55226	O55226 [258-270]		0	1343.68								Inconsistently Labeled		High	672.346	49.5741	0.0007067	0.0003501	19	50.02
[R].FRELAEEAAR.[L]	1xDimethyl [N-Term]	0.000223033	0.000292089	1	1	1	Q9QXS1	Q9QXS1 [1941-1950]		1	1219.64	257374	254501	451603	451626	315525	408454	1464		Light	High	407.219	27.0977	0.0002553	0.0001244	34	27.25
[R].FREALGDAQQSVR.[L]	1xDimethyl:2H(4) [N-Term]	0.000100878	0.000292089	1	1	4	Q9QYI3	Q9QYI3 [78-90]		1	1508.81							1462	Redundant	Medium	High	754.91	29.6568	0.0002553	5.489e-05	49	29.84
[R].FGIVTSSAGTGTTEDTEAK.[K]	1xDimethyl [K19]; 1xDimethyl [N-Term]	0.00103667	0.000292089	1	1	2	Q9D1J3	Q9D1J3 [181-199]	Q9D1J3 1xDimethyl [K199]	0	1927.95							1386	Redundant	Light	High	964.48	41.7412	0.0005491	0.0004917	60	41.73
[R].FGIVTSSAGTGTTEDTEAK.[K]	1xDimethyl:2H(4) [N-Term]; 1xDimethyl:2H(4) [K19]	4.8779e-05	0.000292089	1	1	1	Q9D1J3	Q9D1J3 [181-199]		0	1936				42592.8	228022		1386		Medium	High	968.503	41.5206	0.0002553	2.587e-05	25	41.73
[K].FKAEHDQLLLNYAK.[K]	2xDimethyl [K2; K14]; 1xDimethyl [N-Term]	5.12856e-05	0.000292089	1	1	1	P14733	P14733 [111-124]	P14733 2xDimethyl [K112; K124]	1	1773.99	287347			455818			1393		Light	High	592.002	39.1754	0.0002553	2.724e-05	33	39.32
[K].FKAEHDQLLLNYAK.[K]	1xDimethyl:2H(4) [N-Term]; 2xDimethyl:2H(4) [K2; K14]	0.000350124	0.000292089	1	1	1	P14733	P14733 [111-124]		1	1786.07							1393	Redundant	Medium	High	596.027	39.1134	0.0002553	0.0001977	26	39.32
[K].FKQISQAYEVLADSK.[K]	2xDimethyl [K2; K15]; 1xDimethyl [N-Term]	0.000945713	0.000292089	1	1	1	P63037	P63037 [45-59]	P63037 2xDimethyl [K46; K59]	1	1810.99	43355.8			213656			1399		Light	High	604.336	46.2724	0.0002553	0.0005554	30	46.38
[K].FLAEQQSEIDCLK.[G]	1xCarbamidomethyl [C11]; 1xDimethyl:2H(4) [N-Term]; 1xDimethyl:2H(4) [K13]	0.000170728	0.000292089	1	1	1	F6ZDS4	F6ZDS4 [102-114]		0	1644.88	56024.4			48041.4		39245.9	1400		Medium	High	822.942	46.5975	0.0002553	9.44e-05	34	46.85
[K].FLASVSTVLTSK.[Y]	1xDimethyl [K12]; 1xDimethyl [N-Term]	0.000128524	0.000292089	1	1	1	P01942	P01942 [129-140]	P01942 1xDimethyl [K140]	0	1308.78							1403	Redundant	Light	High	654.893	53.5639	0.0002553	7.009e-05	67	53.86
[K].FLASVSTVLTSK.[Y]	1xDimethyl:2H(4) [N-Term]; 1xDimethyl:2H(4) [K12]	0.000163745	0.000292089	1	1	3	P01942	P01942 [129-140]		0	1316.83	1.67139e+06	4.41812e+06	1.1574e+07	1.25912e+06	1.07149e+07	4.9735e+06	1403		Medium	High	658.918	53.4482	0.0007067	0.0004457	71	53.73
[R].FLEEFITPIVK.[V]	1xDimethyl [K11]; 1xDimethyl [N-Term]	0.000509827	0.000292089	1	1	1	Q01320	Q01320 [568-578]	Q01320 1xDimethyl [K578]	0	1391.82							1409	Redundant	Light	High	696.413	65.8524	0.0002553	0.0002922	48	66.06
[R].FLEEFITPIVK.[V]	1xDimethyl:2H(4) [N-Term]; 1xDimethyl:2H(4) [K11]	0.000488979	0.000292089	1	1	1	Q01320	Q01320 [568-578]		0	1399.87	118624			338864		55313.3	1409		Medium	High	700.438	65.7914	0.0002553	0.0002805	34	66.06
[R].FLEQQNAALR.[G]	1xDimethyl [N-Term]	0.000945713	0.000292089	1	1	4	P15331	P15331 [121-130]		0	1217.66							1412	Redundant	Light	High	609.336	34.9492	0.0002553	0.00163	58	35.14
[R].FLEQQNAALR.[G]	1xDimethyl:2H(4) [N-Term]	0.00121485	0.000292089	1	1	3	P15331	P15331 [121-130]		0	1221.69	1.21194e+07	1.49884e+07	1.4448e+07	21434986	1.92751e+07	1.69293e+07	1412		Medium	High	611.348	34.8495	0.0002553	0.0007142	46	35.14
[R].FLEQQNAALRGELSQAR.[G]	1xDimethyl [N-Term]	0.00105412	0.000292089	1	1	2	P15331	P15331 [121-137]		1	1959.04	2.38553e+06			5.9154e+06		3.05242e+06	1413		Light	High	980.025	40.3293	0.0002553	0.0006187	44	40.52
[R].FLEQQNQVLQTK.[W]	1xDimethyl [K12]; 1xDimethyl [N-Term]	4.31744e-07	0.000292089	2	5	5	P04104; Q6IFZ6	Q9R0H5 [151-162]; Q6NXH9 [151-162]; Q6IFZ9 [126-137]; P04104 [208-219]; Q6IFZ6 [187-198]	Q9R0H5 1xDimethyl [K162]; Q6NXH9 1xDimethyl [K162]; Q6IFZ9 1xDimethyl [K137]; P04104 1xDimethyl [K219]; Q6IFZ6 1xDimethyl [K198]	0	1531.85							1415	Redundant	Light	High	766.428	39.2082	0.0007067	3.644e-06	95	39.25
[R].FLEQQNQVLQTK.[W]	1xDimethyl:2H(4) [N-Term]; 1xDimethyl:2H(4) [K12]	1.63858e-07	0.000292089	2	5	6	P04104; Q6IFZ6	Q9R0H5 [151-162]; Q6NXH9 [151-162]; Q6IFZ9 [126-137]; P04104 [208-219]; Q6IFZ6 [187-198]		0	1539.9	5.00949e+06	1.04473e+07	1.77371e+07	3.04232e+06	2.24108e+07	1.04848e+07	1415	Shared	Medium	High	770.453	39.1413	0.0007067	1.659e-06	91	39.25
[R].FLESLPEEEQQR.[V]	1xDimethyl [N-Term]	8.67977e-05	0.000292089	1	1	2	P25976	P25976 [361-372]		0	1532.76							1416	Redundant	Light	High	766.883	42.9863	0.0002553	7.396e-05	56	43.13
[R].FLESLPEEEQQR.[V]	1xDimethyl:2H(4) [N-Term]	0.000380619	0.000292089	1	1	2	P25976	P25976 [361-372]		0	1536.78	215279	232431	156057	340509	240292	263455	1416		Medium	High	768.897	42.9114	0.0002553	0.0002158	47	43.13
[K].FLGSDEEDKDSLQELTAEQK.[C]	2xDimethyl [K9; K20]; 1xDimethyl [N-Term]	0.000303785	0.000292089	1	1	1	Q8CEC0	Q8CEC0 [428-447]	Q8CEC0 2xDimethyl [K436; K447]	1	2366.16	74327.6			134992			1419		Light	High	789.392	47.422	0.0002553	0.0001705	39	47.61
[K].FLIPNASQPESK.[V]	1xDimethyl [K12]; 1xDimethyl [N-Term]	3.61122e-05	0.000292089	1	1	1	P63101	P63101 [104-115]	P63101 1xDimethyl [K115]	0	1386.76							1424	Redundant	Light	High	693.885	45.0916	0.0007067	0.0001311	53	45.14
[K].FLIPNASQPESK.[V]	1xDimethyl:2H(4) [N-Term]; 1xDimethyl:2H(4) [K12]	5.00166e-05	0.000292089	1	1	3	P63101	P63101 [104-115]		0	1394.81	513922	519851	788586	386236	1.50946e+06	728757	1424		Medium	High	697.911	44.9683	0.0005491	9.693e-05	48	45.14
[].FNVSATPEQYVPYSTTR.[]	1xDimethyl:2H(4) [N-Term]	0.000914653	0.000292089	0	0	1				0	1992	29447						1453		Medium	High	996.506	52.5825	0.0002553	0.0005346	13	52.73
[R].FQIATVTEK.[G]	1xDimethyl:2H(4) [N-Term]; 1xDimethyl:2H(4) [K9]	7.46825e-05	0.000292089	1	1	1	P99026	P99026 [232-240]		0	1100.68	403236	633234	188527	45244.3		65142.4	1456		Medium	High	550.844	42.1435	0.0007067	0.0002362	67	41.64
[K].FQPLFGDFAAEK.[K]	1xDimethyl [K12]; 1xDimethyl [N-Term]	0.000242459	0.000292089	1	1	1	Q9CYH6	Q9CYH6 [254-265]	Q9CYH6 1xDimethyl [K265]	0	1425.74							1458	Redundant	Light	High	713.375	60.6635	0.0002553	0.0001356	70	60.87
[K].FQPLFGDFAAEK.[K]	1xDimethyl:2H(4) [N-Term]; 1xDimethyl:2H(4) [K12]	0.000240443	0.000292089	1	1	1	Q9CYH6	Q9CYH6 [254-265]		0	1433.79	125831			138917		42838.2	1458		Medium	High	717.4	60.6034	0.0002553	0.0001342	74	60.87
[K].FQPLFGDFAAEKK.[N]	2xDimethyl [K12; K13]; 1xDimethyl [N-Term]	0.000259212	0.000292089	1	1	1	Q9CYH6	Q9CYH6 [254-266]	Q9CYH6 2xDimethyl [K265; K266]	1	1581.87	136417			193968		62933.7	1459		Light	High	527.96	51.6962	0.0002553	0.0001448	46	51.85
[K].FQSIVIGCALEDQKK.[I]	1xCarbamidomethyl [C8]; 2xDimethyl [K14; K15]; 1xDimethyl [N-Term]	0.000246543	0.000292089	1	1	1	Q91YN9	Q91YN9 [155-169]	Q91YN9 2xDimethyl [K168; K169]	1	1820	108109	22250.5	70941.1	114502		65137.9	1460		Light	High	607.338	46.4134	0.0002553	0.0001378	36	46.58
[R].FREALGDAQQSVR.[L]	1xDimethyl [N-Term]	6.04545e-06	0.000292089	1	1	4	Q9QYI3	Q9QYI3 [78-90]		1	1504.79	1.50579e+06	1.50657e+06	836224	962653	959781	950493	1462		Light	High	752.897	29.7313	0.0002553	2.981e-06	57	29.84
[R].GAFGKPQGTVAR.[V]	1xDimethyl:2H(4) [N-Term]; 1xDimethyl:2H(4) [K5]	3.6415e-05	0.000292089	1	2	6	Q6ZWV3	P86048 [117-128]; Q6ZWV3 [117-128]		0	1252.76	2.22179e+06	2.12352e+06	1.73813e+06	573030	783001	354745	1532		Medium	High	626.884	23.8625	0.0002553	1.915e-05	67	24.06
[R].GLFGLNEGQLR.[I]	1xDimethyl:2H(4) [N-Term]	0.000644114	0.000292089	1	1	1	Q8BFR1	Q8BFR1 [148-158]		0	1235.7							1716	No Quan Values	Medium	High	618.356	52.2456	0.0002553	0.0003717	52	52.43
[].GLGEISAATEFK.[]	1xDimethyl [K12]; 1xDimethyl [N-Term]	0.000234494	0.000292089	0	0	3				0	1278.69							1724	Redundant	Light	High	639.85	48.1228	0.0002553	0.0001306	48	48.23
[K].GLGLDESGLAK.[Q]	1xDimethyl [K11]; 1xDimethyl [N-Term]	0.000592515	0.000292089	1	1	3	P60122	P60122 [23-33]	P60122 1xDimethyl [K33]	0	1115.63							1726	Redundant	Light	High	558.319	43.1395	0.0002553	0.0003417	62	43.26
[K].KALAAAGYDVEK.[N]	1xDimethyl:2H(4) [N-Term]; 2xDimethyl:2H(4) [K1; K12]	0.000142072	0.000292089	3	4	2	P43274; P15864; P43277	P43274 [64-75]; P15864 [64-75]; Q07133 [66-77]; P43277 [65-76]		1	1331.83							2025	Redundant	Medium	High	666.42	28.7387	0.0002553	7.827e-05	55	28.92
[K].KALAAAGYDVEKNNSR.[I]	2xDimethyl [K1; K12]; 1xDimethyl [N-Term]	3.72435e-06	0.000292089	3	4	5	P43274; P15864; P43277	P43274 [64-79]; P15864 [64-79]; Q07133 [66-81]; P43277 [65-80]	P43274 2xDimethyl [K64; K75]; P15864 2xDimethyl [K64; K75]; Q07133 2xDimethyl [K66; K77]; P43277 2xDimethyl [K65; K76]	2	1790.98							2026	Redundant	Light	High	597.663	24.9444	0.0002553	7.557e-06	56	25.17
[K].KALAAAGYDVEKNNSR.[I]	1xDimethyl:2H(4) [N-Term]; 2xDimethyl:2H(4) [K1; K12]	9.43582e-05	0.000292089	3	4	7	P43274; P15864; P43277	P43274 [64-79]; P15864 [64-79]; Q07133 [66-81]; P43277 [65-80]		2	1803.05	1.2943e+06	1.85188e+06	394137	1.7556e+06	244910	1.6484e+06	2026	Shared	Medium	High	601.689	24.8981	0.0002553	5.112e-05	57	25.17
[K].KALAAGGYDVEKNNSR.[I]	2xDimethyl [K1; K12]; 1xDimethyl [N-Term]	6.14729e-06	0.000292089	1	1	2	P43276	P43276 [64-79]	P43276 2xDimethyl [K64; K75]	2	1776.96	1.04412e+06	1.07022e+06		1.1675e+06	253950	1.11734e+06	2028		Light	High	888.986	23.9191	0.0002553	3.031e-06	69	24.18
[K].KALAAGGYDVEKNNSR.[I]	1xDimethyl:2H(4) [N-Term]; 2xDimethyl:2H(4) [K1; K12]	1.46526e-05	0.000292089	1	1	4	P43276	P43276 [64-79]		2	1789.04							2028	Redundant	Medium	High	597.017	23.9076	0.0002553	7.45e-06	44	24.19
[R].KALLATETPEASAPGTSGKK.[Q]	3xDimethyl [K1; K19; K20]; 1xDimethyl [N-Term]	5.34727e-05	0.000292089	1	1	2	Q8BVY0	Q8BVY0 [392-411]	Q8BVY0 3xDimethyl [K392; K410; K411]	2	2069.19	187435	266501	178289	164792	111512	161975	2030		Light	High	690.4	29.3957	0.0002553	2.843e-05	43	29.57
[R].KASGPPVSELITK.[A]	2xDimethyl [K1; K13]; 1xDimethyl [N-Term]	1.429e-05	0.000292089	2	2	5	P15864; P43277	P15864 [34-46]; P43277 [35-47]	P15864 2xDimethyl [K34; K46]; P43277 2xDimethyl [K35; K47]	1	1410.86	4.17324e+06	5.26962e+06	2.30788e+06	5.59796e+06	5.37802e+06	6.44943e+06	2031	Shared	Light	High	705.932	36.5287	0.0007067	6.165e-05	48	36.71
[R].KASGPPVSELITK.[A]	1xDimethyl:2H(4) [N-Term]; 2xDimethyl:2H(4) [K1; K13]	0.000224904	0.000292089	2	2	4	P15864; P43277	P15864 [34-46]; P43277 [35-47]		1	1422.93							2031	Redundant	Medium	High	711.97	36.5056	0.0005491	9.67e-05	47	36.71
[R].KATGPPVSELITK.[A]	2xDimethyl [K1; K13]; 1xDimethyl [N-Term]	0.000153163	0.000292089	1	1	6	P43276	P43276 [34-46]	P43276 2xDimethyl [K34; K46]	1	1424.87	8.44645e+06	8.84628e+06	3.33636e+06	1.1218e+07	8.33885e+06	1.0747e+07	2032		Light	High	712.94	37.2119	0.0002553	0.0001208	53	37.49
[R].KATGPPVSELITK.[A]	1xDimethyl:2H(4) [N-Term]; 2xDimethyl:2H(4) [K1; K13]	4.12752e-05	0.000292089	1	1	7	P43276	P43276 [34-46]		1	1436.95							2032	Redundant	Medium	High	479.654	37.3803	0.0007067	0.0001461	33	37.49
[K].KATSLLTQSGLASSAPAK.[S]	2xDimethyl [K1; K18]; 1xDimethyl [N-Term]	0.000100878	0.000292089	1	1	1	Q8BVY0	Q8BVY0 [308-325]	Q8BVY0 2xDimethyl [K308; K325]	1	1815.06	247067	347026	157912	289331	260058	333610	2033		Light	High	605.692	36.962	0.0007067	0.0003008	47	37.07
[K].KATSLLTQSGLASSAPAKSPGAQK.[K]	3xDimethyl [K1; K18; K24]; 1xDimethyl [N-Term]	3.70284e-05	0.000292089	1	1	2	Q8BVY0	Q8BVY0 [308-331]	Q8BVY0 3xDimethyl [K308; K325; K331]	2	2411.39	93970.3			91114.9		77008.2	2034		Light	High	804.467	33.5697	0.0002553	1.945e-05	76	33.79
[K].KALAAAGYDVEK.[N]	2xDimethyl [K1; K12]; 1xDimethyl [N-Term]	1.93025e-05	0.000292089	3	4	6	P43274; P15864; P43277	P43274 [64-75]; P15864 [64-75]; Q07133 [66-77]; P43277 [65-76]	P43274 2xDimethyl [K64; K75]; P15864 2xDimethyl [K64; K75]; Q07133 2xDimethyl [K66; K77]; P43277 2xDimethyl [K65; K76]	1	1319.76	1.43823e+06	2.27667e+06	759363	1.86496e+06	2.61829e+06	1.30031e+06	2025	Shared	Light	High	660.383	28.7512	0.0002553	9.915e-06	75	28.92
[R].KDLYANTVLSGGTTMYPGIADR.[M]	1xOxidation [M15]; 1xDimethyl [K1]; 1xDimethyl [N-Term]	9.89544e-06	0.000292089	2	2	2	P60710; P63260	P60710 [291-312]; P63260 [291-312]	P60710 1xDimethyl [K291]; P63260 1xDimethyl [K291]	1	2415.22	737913		55210.7	101502		65298.4	2039	Shared	Light	High	805.745	48.9295	0.0002553	4.958e-06	47	48.99
[K].KDYNEAYNYYTK.[A]	2xDimethyl [K1; K12]; 1xDimethyl [N-Term]	0.000937851	0.000292089	1	1	2	Q9QYI3	Q9QYI3 [42-53]	Q9QYI3 2xDimethyl [K42; K53]	1	1655.8	385690	493544	713937	178783	418310	348534	2042		Light	High	828.403	31.8813	0.0002553	0.0005481	20	31.93
[K].KDYNEAYNYYTK.[A]	1xDimethyl:2H(4) [N-Term]; 2xDimethyl:2H(4) [K1; K12]	4.90623e-06	0.000292089	1	1	5	Q9QYI3	Q9QYI3 [42-53]		1	1667.87							2042	Redundant	Medium	High	834.438	31.7682	0.0007067	2.603e-05	29	31.92
[R].KEFSPFGTITSAK.[V]	2xDimethyl [K1; K13]; 1xDimethyl [N-Term]	1.55348e-05	0.000292089	1	1	3	P29341	P29341 [312-324]	P29341 2xDimethyl [K312; K324]	1	1496.84	245126	150601		303737		356339	2046		Light	High	748.922	42.8098	0.0002553	7.904e-06	66	42.93
[R].KETESEAEDDNLDDLER.[H]	1xDimethyl:2H(4) [N-Term]; 1xDimethyl:2H(4) [K1]	0.000223033	0.000292089	1	1	2	Q52KI8	Q52KI8 [911-927]		1	2071.98	95194.1	121007		86723.8	206501	77854.4	2051		Medium	High	691.33	33.8788	0.0005491	9.552e-05	24	33.84
[KR].KFDQLLAEEK.[NTAG]	2xDimethyl [K1; K10]; 1xDimethyl [N-Term]	3.03028e-05	0.000292089	4	4	2	O08638; Q8VDD5; Q6URW6; Q61879	O08638 [1452-1461]; Q8VDD5 [1445-1454]; Q6URW6 [1473-1482]; Q61879 [1452-1461]	O08638 2xDimethyl [K1452; K1461]; Q8VDD5 2xDimethyl [K1445; K1454]; Q6URW6 2xDimethyl [K1473; K1482]; Q61879 2xDimethyl [K1452; K1461]	1	1304.75	423630	583482	473915	529573	655191	665013	2053	Shared	Light	High	652.877	37.241	0.0002553	8.995e-05	61	37.41
[KR].KFDQLLAEEK.[NTAG]	1xDimethyl:2H(4) [N-Term]; 2xDimethyl:2H(4) [K1; K10]	0.000907049	0.000292089	4	4	3	O08638; Q8VDD5; Q6URW6; Q61879	O08638 [1452-1461]; Q8VDD5 [1445-1454]; Q6URW6 [1473-1482]; Q61879 [1452-1461]		1	1316.82							2053	Redundant	Medium	High	658.915	37.2128	0.0002553	0.0005317	44	37.41
[R].KFSEEPEVAANFTK.[S]	2xDimethyl [K1; K14]; 1xDimethyl [N-Term]	0.000327497	0.000292089	1	1	2	Q9D6Z1	Q9D6Z1 [552-565]	Q9D6Z1 2xDimethyl [K552; K565]	1	1680.88							2057	Redundant	Light	High	840.945	40.3354	0.0002553	0.0001851	47	40.53
[R].KFSEEPEVAANFTK.[S]	1xDimethyl:2H(4) [N-Term]; 2xDimethyl:2H(4) [K1; K14]	0.000145677	0.000292089	1	1	1	Q9D6Z1	Q9D6Z1 [552-565]		1	1692.96	191443	111795		412974		277201	2057		Medium	High	846.984	40.3164	0.0002553	7.992e-05	46
[K].KGAAIEALNDGELQK.[A]	2xDimethyl [K1; K15]; 1xDimethyl [N-Term]	9.76293e-08	0.000292089	1	1	6	Q99L47	Q99L47 [117-131]	Q99L47 2xDimethyl [K117; K131]	1	1640.92	112148	247025		4.88445e+06	6.70385e+06	5.22858e+06	2058		Light	High	820.964	36.208	0.0002553	4.207e-08	111	36.4
[K].KGAVECCPNCR.[G]	3xCarbamidomethyl [C6; C7; C10]; 1xDimethyl [K1]; 1xDimethyl [N-Term]	0.000644114	0.000292089	1	1	2	P63037	P63037 [144-154]	P63037 1xDimethyl [K144]	1	1406.63	153885	244167	296225	343175	429980	403201	2059		Light	High	703.821	18.7883	0.0002553	0.0003719	31	19.06
[K].KGDAPAAEAEAK.[E]	2xDimethyl [K1; K12]; 1xDimethyl [N-Term]	2.98008e-05	0.000292089	1	1	3	P06837	P06837 [56-67]	P06837 2xDimethyl [K56; K67]	1	1241.67	378991	755438	1.26336e+06	290203	981322	449016	2060		Light	High	621.34	19.0907	0.0002553	5.432e-05	54	19.35
[K].KGDAPAAEAEAK.[E]	1xDimethyl:2H(4) [N-Term]; 2xDimethyl:2H(4) [K1; K12]	0.00111756	0.000292089	1	1	3	P06837	P06837 [56-67]		1	1253.75							2060	Redundant	Medium	High	627.378	19.0459	0.0002553	0.0006557	55	19.35
[R].KDLYANTVLSGGTTMYPGIADR.[M]	1xOxidation [M15]; 1xDimethyl:2H(4) [N-Term]; 1xDimethyl:2H(4) [K1]	3.31336e-06	0.000292089	2	2	1	P60710; P63260	P60710 [291-312]; P63260 [291-312]		1	2423.27							2039	Redundant	Medium	High	808.428	48.8281	0.0002553	1.598e-06	64	48.99
[K].KGEGDAAPSEEKAGSAETESAAK.[A]	1xDimethyl:2H(4) [N-Term]; 3xDimethyl:2H(4) [K1; K12; K23]	0.0011848	0.000292089	1	1	2	P06837	P06837 [114-136]		2	2348.25							2063	Redundant	Medium	High	783.421	21.0223	0.0002553	0.0006998	34	21.11
[K].KAEVEGKDLPEHAVLK.[M]	3xDimethyl [K1; K7; K16]; 1xDimethyl [N-Term]	5.91096e-05	0.000292089	1	1	5	Q8VEK3	Q8VEK3 [596-611]	Q8VEK3 3xDimethyl [K596; K602; K611]	2	1875.09	1.34576e+06	1.61053e+06	654682	1.09631e+06	1.44122e+06	1.33826e+06	2023		Light	High	625.703	28.9814	0.0002553	3.141e-05	35	29.21
[R].HYNGEAYEDDEHHPR.[G]	1xDimethyl:2H(4) [N-Term]	1.02054e-06	0.000292089	1	1	3	P63037	P63037 [375-389]		0	1900.81							2017	Redundant	Medium	High	634.276	19.9176	0.0002553	4.744e-07	55	20.05
[K].HALIIYDDLSK.[Q]	1xDimethyl:2H(4) [N-Term]; 1xDimethyl:2H(4) [K11]	0.000396848	0.000292089	1	1	2	Q03265	Q03265 [306-316]		0	1351.81	146776	104128	105349	156028			1942		Medium	High	676.408	44.8627	0.0002553	0.0002257	55	45.07
[K].HAVSEGTKAVTK.[Y]	2xDimethyl [K8; K12]; 1xDimethyl [N-Term]	0.000587588	0.000292089	2	12	4	Q64475; Q9D2U9	Q64475 [110-121]; Q8CGP2 [110-121]; Q64525 [110-121]; Q64524 [110-121]; Q8CGP1 [110-121]; P10854 [110-121]; Q64478 [110-121]; P70696 [111-122]; Q9D2U9 [110-121]; Q6ZWY9 [110-121]; Q8CGP0 [110-121]; P10853 [110-121]	Q64475 2xDimethyl [K117; K121]; Q8CGP2 2xDimethyl [K117; K121]; Q64525 2xDimethyl [K117; K121]; Q64524 2xDimethyl [K117; K121]; Q8CGP1 2xDimethyl [K117; K121]; P10854 2xDimethyl [K117; K121]; Q64478 2xDimethyl [K117; K121]; P70696 2xDimethyl [K118; K122]; Q9D2U9 2xDimethyl [K117; K121]; Q6ZWY9 2xDimethyl [K117; K121]; Q8CGP0 2xDimethyl [K117; K121]; P10853 2xDimethyl [K117; K121]	1	1311.76							1945	Redundant	Light	High	437.926	18.4888	0.0002553	0.0003388	42	18.67
[R].HGATHVFASK.[E]	1xDimethyl [K10]; 1xDimethyl [N-Term]	2.98008e-05	0.000292089	1	1	1	Q91ZW3	Q91ZW3 [655-664]	Q91ZW3 1xDimethyl [K664]	0	1110.61	89485.3	116699		109990	81233	89870.7	1956		Light	High	555.807	19.68	0.0002553	1.555e-05	66	19.89
[R].HGLLVPNNTTDQELQHIR.[N]	1xDimethyl [N-Term]	0.00017216	0.000292089	1	1	1	O55135	O55135 [68-85]		0	2113.11	26690.7			29091.6			1959		Light	High	705.044	39.6688	0.0002553	9.52e-05	36	40.02
[K].HLEINPDHPIVETLR.[Q]	1xDimethyl:2H(4) [N-Term]	0.000176528	0.000292089	1	1	1	P11499	P11499 [625-639]		0	1815.01	104564						1965		Medium	High	908.007	43.602	0.0002553	9.756e-05	45	43.79
[K].HIHITQATETTTTR.[H]	1xDimethyl [N-Term]	2.03599e-07	0.000292089	1	1	7	Q99KN9	Q99KN9 [269-282]		0	1637.86		162686	175441	1.98838e+06	2.14901e+06	2.12753e+06	1967		Light	High	546.625	24.8928	0.0007067	1.981e-06	50	24.9
[R].HLQLAIRNDEELNK.[L]	1xDimethyl [K14]; 1xDimethyl [N-Term]	7.34454e-05	0.000292089	1	9	1	Q64523	Q64523 [83-96]; Q8BFU2 [83-96]; P22752 [83-96]; Q8CGP5 [83-96]; Q8R1M2 [83-96]; P27661 [83-96]; Q8CGP7 [83-96]; Q8CGP6 [83-96]; Q6GSS7 [83-96]	Q64523 1xDimethyl [K96]; Q8BFU2 1xDimethyl [K96]; P22752 1xDimethyl [K96]; Q8CGP5 1xDimethyl [K96]; Q8R1M2 1xDimethyl [K96]; P27661 1xDimethyl [K96]; Q8CGP7 1xDimethyl [K96]; Q8CGP6 1xDimethyl [K96]; Q6GSS7 1xDimethyl [K96]	1	1748.97	2.9493e+06	535607	739412	5.45002e+06	903453	4.20806e+06	1971		Light	High	874.987	35.4773	0.0002553	3.946e-05	49	35.68
[R].HLQLAIRNDEELNK.[L]	1xDimethyl:2H(4) [N-Term]; 1xDimethyl:2H(4) [K14]	0.000501383	0.000292089	1	9	2	Q64523	Q64523 [83-96]; Q8BFU2 [83-96]; P22752 [83-96]; Q8CGP5 [83-96]; Q8R1M2 [83-96]; P27661 [83-96]; Q8CGP7 [83-96]; Q8CGP6 [83-96]; Q6GSS7 [83-96]		1	1757.02							1971	Redundant	Medium	High	586.343	35.3021	0.0002553	0.0002866	23	35.67
[R].HLREYQDLLNVK.[M]	1xDimethyl [K12]; 1xDimethyl [N-Term]	4.94738e-06	0.000292089	2	4	4	P46660; P20152	P08553 [378-389]; P46660 [375-386]; P31001 [383-394]; P20152 [379-390]	P08553 1xDimethyl [K389]; P46660 1xDimethyl [K386]; P31001 1xDimethyl [K394]; P20152 1xDimethyl [K390]	1	1583.89	1.58539e+06	218862	577836	3.28548e+06	844976	3.07246e+06	1975	Shared	Light	High	528.635	41.4244	0.0002553	9.926e-06	57	41.65
[R].HLREYQDLLNVK.[M]	1xDimethyl:2H(4) [N-Term]; 1xDimethyl:2H(4) [K12]	0.000175059	0.000292089	2	4	4	P46660; P20152	P08553 [378-389]; P46660 [375-386]; P31001 [383-394]; P20152 [379-390]		1	1591.94							1975	Redundant	Medium	High	531.318	41.2869	0.0002553	9.651e-05	40	41.65
[R].HLREYQELLNVK.[M]	1xDimethyl [K12]; 1xDimethyl [N-Term]	5.65472e-06	0.000292089	1	1	3	P15331	P15331 [379-390]	P15331 1xDimethyl [K390]	1	1597.91	226263			1.96257e+06	63366.6	1.29402e+06	1976		Light	High	533.307	41.1749	0.0002553	3.795e-06	38	41.4
[R].HLREYQELLNVK.[M]	1xDimethyl:2H(4) [N-Term]; 1xDimethyl:2H(4) [K12]	0.00124565	0.000292089	1	1	1	P15331	P15331 [379-390]		1	1605.96							1976	Redundant	Medium	High	803.482	40.9178	0.0002553	0.0007339	24	41.42
[K].KAAAPAPEEEMDECEQALAAEPK.[A]	1xCarbamidomethyl [C14]; 1xOxidation [M11]; 1xDimethyl:2H(4) [N-Term]; 2xDimethyl:2H(4) [K1; K23]	0.000130689	0.000292089	1	1	1	Q9D8N0	Q9D8N0 [253-275]		1	2597.29	112220						2020		Medium	High	866.435	35.203	0.0002553	7.14e-05	65	35.36
[K].HLVSDKLNVPVR.[Q]	1xDimethyl:2H(4) [N-Term]; 1xDimethyl:2H(4) [K6]	0.000350124	0.000292089	1	1	3	P21126	P21126 [28-39]		1	1440.91	242550	197879	278475	103241	101781	176455	1980		Medium	High	480.976	33.4338	0.0002553	0.0001981	27	33.68
[K].HQAFEAELSANQSR.[I]	1xDimethyl [N-Term]	0.000488979	0.000292089	1	1	1	P16546	P16546 [614-627]		0	1615.78	89673.6		336710	172078	226734	231713	1988		Light	High	808.395	30.9013	0.0002553	0.0002789	42	31.06
[K].HQALQAEIAGHEPR.[I]	1xDimethyl [N-Term]	0.0011848	0.000292089	1	1	1	P16546	P16546 [826-839]		0	1584.82	157154	221392	344367	199036	299254	260497	1989		Light	High	528.947	27.4667	0.0007067	0.002201	20	27.71
[R].HQEGEIFDTEKEKYEITEQR.[K]	2xDimethyl [K11; K13]; 1xDimethyl [N-Term]	0.00076756	0.000292089	1	1	1	P47911	P47911 [235-254]	P47911 2xDimethyl [K245; K247]	2	2593.28	191270			134811			1991		Light	High	865.097	36.6831	0.0002553	0.0004475	27	36.75
[R].HQGVMVGMGQK.[D]	1xDimethyl [K11]; 1xDimethyl [N-Term]	8.89999e-05	0.000292089	4	7	4	P63268; P60710; P68134; P63260	Q8BFZ3 [41-51]; P63268 [41-51]; P60710 [40-50]; P62737 [42-52]; P68134 [42-52]; P68033 [42-52]; P63260 [40-50]	Q8BFZ3 1xDimethyl [K51]; P63268 1xDimethyl [K51]; P60710 1xDimethyl [K50]; P62737 1xDimethyl [K52]; P68134 1xDimethyl [K52]; P68033 1xDimethyl [K52]; P63260 1xDimethyl [K50]	0	1227.63	83204.4	1.18442e+06	2.80314e+06	1.40464e+06	3.77402e+06	3.60388e+06	1994	Shared	Light	High	614.321	25.9507	0.0005491	6.459e-05	57	26.03
[R].HQGVMVGMGQKDSYVGDEAQSK.[R]	2xOxidation [M5; M8]; 1xDimethyl:2H(4) [N-Term]; 2xDimethyl:2H(4) [K11; K22]	1.70296e-05	0.000292089	4	6	1	P63268; P60710; P68134; P63260	P63268 [41-62]; P60710 [40-61]; P62737 [42-63]; P68134 [42-63]; P68033 [42-63]; P63260 [40-61]		1	2479.23	887684						1996	Shared	Medium	High	827.083	25.5847	0.0002553	8.704e-06	75	25.79
[K].HSGPNSADSANDGFVR.[L]	1xDimethyl [N-Term]	9.41178e-06	0.000292089	1	1	2	Q9Z2X1	Q9Z2X1 [99-114]		0	1658.75	399649	282466	218396	655997	1.10981e+06	703405	2004		Light	High	829.88	24.9074	0.0002553	4.731e-06	89	25.09
[K].HTGPNSPDTANDGFVR.[L]	1xDimethyl [N-Term]	1.25429e-07	0.000292089	2	2	4	P70333; O35737	P70333 [99-114]; O35737 [99-114]		0	1712.8		1.24479e+06	1.42331e+06	1.56247e+06	2.68767e+06	1.82154e+06	2006	Shared	Light	High	856.904	27.9323	0.0002553	5.415e-08	102	28.02
[K].HTTSIFDDFAHYEK.[R]	1xDimethyl [K14]; 1xDimethyl [N-Term]	0.000638758	0.000292089	1	1	1	Q8BYK6	Q8BYK6 [555-568]	Q8BYK6 1xDimethyl [K568]	0	1766.84	15131.2			34080.5			2008		Light	High	589.618	47.8477	0.0002553	0.0003691	17	47.99
[R].HVDTNTQSACFDVIDQK.[S]	1xCarbamidomethyl [C10]; 1xDimethyl [K17]; 1xDimethyl [N-Term]	3.52186e-05	0.000292089	1	1	1	Q3TLH4	Q3TLH4 [861-877]	Q3TLH4 1xDimethyl [K877]	0	2033.96			166269	131734		171254	2010		Light	High	678.658	40.8287	0.0007067	0.0001287	28	40.74
[R].HVDYVADQIVSK.[L]	1xDimethyl [K12]; 1xDimethyl [N-Term]	2.45925e-05	0.000292089	1	1	1	Q01320	Q01320 [324-335]	Q01320 1xDimethyl [K335]	0	1429.77	305131	324946		610387	308102	391645	2011		Light	High	715.388	37.9341	0.0002553	1.276e-05	58	38.11
[R].HVLVTLGEK.[M]	1xDimethyl [K9]; 1xDimethyl [N-Term]	0.000862732	0.000292089	1	1	3	Q60605	Q60605 [111-119]	Q60605 1xDimethyl [K119]	0	1051.65							2014	Redundant	Light	High	526.329	32.9642	0.0002553	0.001073	53	33.19
[R].HYNGEAYEDDEHHPR.[G]	1xDimethyl [N-Term]	6.23891e-10	0.000292089	1	1	2	P63037	P63037 [375-389]		0	1896.79	125625	107012	217170	222330	331440	285926	2017		Light	High	632.935	19.718	0.0007067	1.824e-08	69	20.05
[K].HQAFEAELHANADR.[I]	1xDimethyl [N-Term]	0.000612639	0.000292089	1	1	1	P16546	P16546 [1592-1605]		0	1636.78	114095	126261	230858	152716		169784	1987		Light	High	546.264	27.8019	0.0007067	0.001296	11	28
[R].KGSSETPATDVFSSTEEGEKR.[W]	2xDimethyl [K1; K20]; 1xDimethyl [N-Term]	0.000111512	0.000292089	1	1	2	Q9D8W5	Q9D8W5 [330-350]	Q9D8W5 2xDimethyl [K330; K349]	2	2326.14	155105	225350	291386	186876	98731.8	206637	2071		Light	High	776.052	30.9502	0.0002553	7.572e-05	27	31.09
[R].KGSSETPATDVFSSTEEGEKR.[W]	1xDimethyl:2H(4) [N-Term]; 2xDimethyl:2H(4) [K1; K20]	0.000127455	0.000292089	1	1	4	Q9D8W5	Q9D8W5 [330-350]		2	2338.22							2071	Redundant	Medium	High	780.077	30.9291	0.0002553	6.976e-05	53	31.09
[R].KGVAINMVTEEDKR.[T]	2xDimethyl [K1; K13]; 1xDimethyl [N-Term]	0.00062818	0.000292089	1	1	2	P60843	P60843 [369-382]	P60843 2xDimethyl [K369; K381]	2	1673.93	56408.4	214669	192643	72348.7	154181	173780	2074		Light	High	558.647	30.1339	0.0007067	0.001318	24	30.24
[R].KTEEEEEEELEETAQEKK.[L]	3xDimethyl [K1; K17; K18]; 1xDimethyl [N-Term]	3.08132e-05	0.000292089	1	1	1	Q91WM3	Q91WM3 [62-79]	Q91WM3 3xDimethyl [K62; K78; K79]	2	2320.13	39101.6			50424		34120.8	2155		Light	High	774.051	32.6215	0.0002553	1.605e-05	43	32.73
[R].KTSGPPVSELITK.[A]	2xDimethyl [K1; K13]; 1xDimethyl [N-Term]	0.000221178	0.000292089	1	1	7	P43274	P43274 [34-46]	P43274 2xDimethyl [K34; K46]	1	1440.87	1.07202e+06	1.5225e+06	637716	1.93818e+06	1.89611e+06	2.40084e+06	2157		Light	High	480.961	36.6253	0.0002553	0.0003041	45	36.81
[R].KTSGPPVSELITK.[A]	1xDimethyl:2H(4) [N-Term]; 2xDimethyl:2H(4) [K1; K13]	0.000597483	0.000292089	1	1	5	P43274	P43274 [34-46]		1	1452.94							2157	Redundant	Medium	High	484.986	36.5881	0.0002553	0.0003433	34	36.81
[R].KTVTAMDVVYALK.[R]	2xDimethyl [K1; K13]; 1xDimethyl [N-Term]	6.69986e-05	0.000292089	1	1	2	P62806	P62806 [80-92]	P62806 2xDimethyl [K80; K92]	1	1522.89	90294.6			435081		111777	2158		Light	High	761.95	52.6223	0.0002553	3.592e-05	63	52.82
[R].KTVTAMDVVYALKR.[Q]	2xDimethyl [K1; K13]; 1xDimethyl [N-Term]	8.87731e-06	0.000292089	1	1	3	P62806	P62806 [80-93]	P62806 2xDimethyl [K80; K92]	2	1678.99	164493		93739.3	613213		170717	2161		Light	High	560.336	47.4868	0.0002553	4.457e-06	62	47.75
[R].KTVTAMDVVYALKR.[Q]	1xOxidation [M6]; 1xDimethyl:2H(4) [N-Term]; 2xDimethyl:2H(4) [K1; K13]	0.000638758	0.000292089	1	1	2	P62806	P62806 [80-93]		2	1707.06	450453			102787		58281.7	2160		Medium	High	569.692	40.6818	0.0002553	0.0003695	32	40.88
[K].KVEEAEPEEFVVEK.[V]	2xDimethyl [K1; K14]; 1xDimethyl [N-Term]	1.18914e-05	0.000292089	1	1	6	P23198	P23198 [21-34]	P23198 2xDimethyl [K21; K34]	1	1745.92	786231	1.22231e+06	1.72313e+06	1.36092e+06	3.32046e+06	2.3121e+06	2164		Light	High	873.464	38.8086	0.0002553	6.018e-06	56	39.06
[K].KVEEAEPEEFVVEK.[V]	1xDimethyl:2H(4) [N-Term]; 2xDimethyl:2H(4) [K1; K14]	2.27533e-06	0.000292089	1	1	4	P23198	P23198 [21-34]		1	1758							2164	Redundant	Medium	High	879.502	38.786	0.0002553	1.087e-06	54	39.06
[R].KVESLQEEIAFLK.[K]	2xDimethyl [K1; K13]; 1xDimethyl [N-Term]	9.73152e-06	0.000292089	1	1	3	P20152	P20152 [223-235]	P20152 2xDimethyl [K223; K235]	1	1617.95							2166	Redundant	Light	High	809.477	53.002	0.0002553	4.883e-06	61	53.22
[R].KVESLQEEIAFLK.[K]	1xDimethyl:2H(4) [N-Term]; 2xDimethyl:2H(4) [K1; K13]	2.13373e-05	0.000292089	1	1	2	P20152	P20152 [223-235]		1	1630.02	1.02885e+06		69138.4	2.37936e+06		292919	2166		Medium	High	815.515	52.9783	0.0002553	1.101e-05	35	53.22
[R].KVESLQEEIAFLKK.[L]	3xDimethyl [K1; K13; K14]; 1xDimethyl [N-Term]	5.93008e-07	0.000292089	1	1	2	P20152	P20152 [223-236]	P20152 3xDimethyl [K223; K235; K236]	2	1774.07							2167	Redundant	Light	High	592.029	47.1876	0.0002553	2.703e-07	70	47.79
[R].KVESLQEEIAFLKK.[L]	1xDimethyl:2H(4) [N-Term]; 3xDimethyl:2H(4) [K1; K13; K14]	3.44581e-07	0.000292089	1	1	2	P20152	P20152 [223-236]		2	1790.17	390521			1.22082e+06			2167		Medium	High	597.396	47.185	0.0002553	1.545e-07	58	47.41
[R].KTEEEEEEELEETAQEK.[K]	2xDimethyl [K1; K17]; 1xDimethyl [N-Term]	0.000417238	0.000292089	1	1	1	Q91WM3	Q91WM3 [62-78]	Q91WM3 2xDimethyl [K62; K78]	1	2164	105156	54737.3	446538	122933		117769	2154		Light	High	722.006	35.6846	0.0007067	0.0009489	37	35.84
[R].KVLRDNIQGITKPAIR.[R]	2xDimethyl [K1; K12]; 1xDimethyl [N-Term]	0.000742349	0.000292089	1	1	5	P62806	P62806 [21-36]	P62806 2xDimethyl [K21; K32]	2	1906.2				6.31242e+06		2.72155e+06	2171		Light	High	477.304	31.7404	0.0002553	0.0004323	27	31.95
[K].KYDAFLASESLIK.[Q]	1xDimethyl:2H(4) [N-Term]; 2xDimethyl:2H(4) [K1; K13]	0.000306332	0.000292089	1	1	1	P53026	P53026 [106-118]		1	1580.97							2179	Redundant	Medium	High	790.989	51.313	0.0002553	0.0001727	42	51.51
[K].LAAAILGGVDQIHIKPGAK.[V]	2xDimethyl [K15; K19]; 1xDimethyl [N-Term]	1.64279e-06	0.000292089	1	1	2	P35550	P35550 [150-168]	P35550 2xDimethyl [K164; K168]	0	1956.2	179971			826641			2181		Light	High	652.739	48.564	0.0002553	7.775e-07	77	48.87
[R].LAALALASSENSSTPEECEEVNEK.[S]	1xCarbamidomethyl [C18]; 1xDimethyl [K24]; 1xDimethyl [N-Term]	8.60758e-05	0.000292089	1	1	1	Q9D6Z1	Q9D6Z1 [454-477]	Q9D6Z1 1xDimethyl [K477]	0	2634.25							2184	Redundant	Light	High	878.753	49.1834	0.0002553	4.629e-05	34	49.17
[R].LAALALASSENSSTPEECEEVNEK.[S]	1xCarbamidomethyl [C18]; 1xDimethyl:2H(4) [N-Term]; 1xDimethyl:2H(4) [K24]	5.52892e-05	0.000292089	1	1	1	Q9D6Z1	Q9D6Z1 [454-477]		0	2642.3	122742			203676		53768.3	2184		Medium	High	881.438	49.0308	0.0002553	2.942e-05	41	49.17
[K].LAAQSCALSLVR.[Q]	1xCarbamidomethyl [C6]; 1xDimethyl [N-Term]	0.000353061	0.000292089	1	1	1	O70133	O70133 [239-250]		0	1316.74							2187	Redundant	Light	High	658.872	46.0949	0.0002553	0.0002	38	46.28
[K].LAAQSCALSLVR.[Q]	1xCarbamidomethyl [C6]; 1xDimethyl:2H(4) [N-Term]	0.000907049	0.000292089	1	1	2	O70133	O70133 [239-250]		0	1320.76	534209	286459	236439	588864	285023	418338	2187		Medium	High	660.884	46.0553	0.0002553	0.0005317	40	46.28
[R].IAECSSQLAEEEEK.[A]	1xCarbamidomethyl [C4]; 1xDimethyl [K14]; 1xDimethyl [N-Term]	1.02316e-05	0.000292089	1	1	2	Q61879	Q61879 [1008-1021]	Q61879 1xDimethyl [K1021]	0	1678.78	48583.7	175909	137683	52950.6	373832	102287	2192		Light	High	839.896	31.5481	0.0002553	5.14e-06	65	31.7
[R].IAECSSQLAEEEEKAK.[N]	1xCarbamidomethyl [C4]; 2xDimethyl [K14; K16]; 1xDimethyl [N-Term]	1.17925e-05	0.000292089	1	1	4	Q61879	Q61879 [1008-1023]	Q61879 2xDimethyl [K1021; K1023]	1	1905.95							2193	Redundant	Light	High	635.988	30.3537	0.0002553	5.953e-06	61	30.51
[R].IAECSSQLAEEEEKAK.[N]	1xCarbamidomethyl [C4]; 1xDimethyl:2H(4) [N-Term]; 2xDimethyl:2H(4) [K14; K16]	0.00102805	0.000292089	1	1	2	Q61879	Q61879 [1008-1023]		1	1918.02	252265	646601	379720	639938	127711	762432	2193		Medium	High	640.013	30.4919	0.0005491	0.0004838	34	30.51
[R].LAEISDVWEEMK.[T]	1xDimethyl [K12]; 1xDimethyl [N-Term]	0.000322073	0.000292089	1	1	1	Q62261	Q62261 [1037-1048]	Q62261 1xDimethyl [K1048]	0	1505.76				29952.2			2197		Light	High	753.382	61.074	0.0002553	0.0001814	41	61.22
[R].LAEVEAALEK.[Q]	1xDimethyl [K10]; 1xDimethyl [N-Term]	7.10323e-05	0.000292089	1	1	3	Q9QXS1	Q9QXS1 [1507-1516]	Q9QXS1 1xDimethyl [K1516]	0	1128.65	467871	640101	894145	1120302	1.2468e+06	1.55582e+06	2204		Light	High	564.829	41.5112	0.0007067	0.0002267	57	41.53
[R].LAGMALTPADWQTVVK.[A]	1xOxidation [M4]; 1xDimethyl:2H(4) [N-Term]; 1xDimethyl:2H(4) [K16]	0.000250696	0.000292089	1	1	1	P03975	P03975 [262-277]		0	1781.01	598109			61512.1			2210		Medium	High	594.342	57.5056	0.0002553	0.0001403	39	57.65
[R].KVLRDNIQGITKPAIR.[R]	1xDimethyl [N-Term]; 2xDimethyl:2H(4) [K1; K12]	0.000536021	0.000292089	1	1	3	P62806	P62806 [21-36]		2	1914.25								Inconsistently Labeled		High	638.754	31.7407	0.0002553	0.0003067	39	31.95
[R].KTCTTVAFTQVNSEDKGALAK.[L]	1xCarbamidomethyl [C3]; 3xDimethyl [K1; K16; K21]; 1xDimethyl [N-Term]	0.000242459	0.000292089	1	1	1	P12970	P12970 [197-217]	P12970 3xDimethyl [K197; K212; K217]	2	2381.27	129818			101946			2152		Light	High	794.432	34.1165	0.0002553	0.0001349	43	34.22
[K].KSLAAAGYDVEKNNSR.[I]	2xDimethyl [K1; K12]; 1xDimethyl [N-Term]	0.000350124	0.000292089	1	1	2	P43275	P43275 [66-81]	P43275 2xDimethyl [K66; K77]	2	1806.97	267703	88852.1	165908	115061		133045	2149		Light	High	602.995	25.2088	0.0002553	0.0001977	48	25.36
[K].KSDVEAIFSK.[Y]	2xDimethyl [K1; K10]; 1xDimethyl [N-Term]	0.000106062	0.000292089	1	1	5	Q9Z204	Q9Z204 [30-39]	Q9Z204 2xDimethyl [K30; K39]	1	1207.69							2146	Redundant	Light	High	604.351	36.9481	0.0002553	0.0002584	49	37.03
[K].KHLEINPDHPIVETLR.[Q]	1xDimethyl:2H(4) [N-Term]; 1xDimethyl:2H(4) [K1]	5.12856e-05	0.000292089	1	1	3	P11499	P11499 [624-639]		1	1975.16							2078	Redundant	Medium	High	659.058	37.0602	0.0002553	2.713e-05	41	37.2
[K].KHPDASVNFSEFSKK.[C]	3xDimethyl [K1; K14; K15]; 1xDimethyl [N-Term]	0.000165119	0.000292089	1	1	1	P63158	P63158 [30-44]	P63158 3xDimethyl [K30; K43; K44]	2	1832.99		64185.3	158593	55645.4	214801	381330	2080		Light	High	459.003	30.6275	0.0007067	0.0004469	18	30.71
[K].KKDQLAEVSR.[K]	2xDimethyl [K1; K2]; 1xDimethyl [N-Term]	0.000200087	0.000292089	1	1	4	P03975	P03975 [95-104]	P03975 2xDimethyl [K95; K96]	2	1257.75	1.8172e+06	3.83923e+06	3.32233e+06	1.25219e+06	2.62551e+06	1.93384e+06	2083		Light	High	419.922	20.3762	0.0002553	0.0001106	42	20.52
[K].KKDQLAEVSR.[K]	1xDimethyl:2H(4) [N-Term]; 2xDimethyl:2H(4) [K1; K2]	0.000341462	0.000292089	1	1	4	P03975	P03975 [95-104]		2	1269.83							2083	Redundant	Medium	High	423.947	20.3747	0.0002553	0.0004751	30	20.52
[R].KKEIEELQSQAQALSQEGK.[S]	3xDimethyl [K1; K2; K19]; 1xDimethyl [N-Term]	0.000193513	0.000292089	1	1	1	Q62261	Q62261 [1433-1451]	Q62261 3xDimethyl [K1433; K1434; K1451]	2	2256.24	168087			296109		41977.7	2085		Light	High	752.753	37.6069	0.0002553	0.0001077	34	37.9
[K].KKELEEIVQPIISK.[L]	3xDimethyl [K1; K2; K14]; 1xDimethyl [N-Term]	0.000322073	0.000292089	1	1	2	P20029	P20029 [621-634]	P20029 3xDimethyl [K621; K622; K634]	2	1766.1	241525		125026	257549		174765	2086		Light	High	589.373	42.9335	0.0002553	0.0001822	34	43.08
[R].KKPAGPSVSELIVQAVSSSK.[E]	3xDimethyl [K1; K2; K20]; 1xDimethyl [N-Term]	5.65472e-06	0.000292089	1	1	1	P43275	P43275 [35-54]	P43275 3xDimethyl [K35; K36; K54]	1	2124.26	162834			343191		25831.8	2089		Light	High	708.76	50.4239	0.0002553	2.773e-06	42	50.63
[R].KKVEAQLQELQVK.[F]	3xDimethyl [K1; K2; K13]; 1xDimethyl [N-Term]	0.000442355	0.000292089	1	1	2	Q8VDD5	Q8VDD5 [1248-1260]	Q8VDD5 3xDimethyl [K1248; K1249; K1260]	2	1653.03	582682	655136	318768	653759	469975	642142	2091		Light	High	551.682	31.0264	0.0002553	0.0002521	34	31.22
[R].KKVHPAVVIR.[Q]	1xDimethyl:2H(4) [N-Term]; 2xDimethyl:2H(4) [K1; K2]	0.000371202	0.000292089	1	1	3	P62830	P62830 [74-83]		2	1242.92							2092	Redundant	Medium	High	414.977	21.4396	0.0002553	0.0002103	39	21.65
[R].KKVPVSVNLLAK.[N]	1xDimethyl:2H(4) [N-Term]; 3xDimethyl:2H(4) [K1; K2; K12]	0.0011848	0.000292089	1	1	2	Q8BVY0	Q8BVY0 [176-187]		2	1424.07							2094	Redundant	Medium	High	475.36	34.6262	0.0002553	0.0006961	18	34.9
[R].KLDPGSEETQTLVR.[E]	1xDimethyl [K1]; 1xDimethyl [N-Term]	0.00125609	0.000292089	1	1	1	Q9D8N0	Q9D8N0 [401-414]	Q9D8N0 1xDimethyl [K401]	1	1628.89	255771	467546	301740	163615	95860.5	221117	2098		Light	High	543.634	33.9402	0.0007067	0.002319	21	34.1
[R].KIEEVDKEDEITEK.[K]	1xDimethyl:2H(4) [N-Term]; 3xDimethyl:2H(4) [K1; K7; K14]	0.000977827	0.000292089	1	1	2	Q6DFW4	Q6DFW4 [444-457]		2	1833.08							2102	Redundant	Medium	High	917.045	27.8155	0.0002553	0.0005703	25	28
[K].KLLDLVQQSCNYK.[Q]	1xCarbamidomethyl [C10]; 2xDimethyl [K1; K13]; 1xDimethyl [N-Term]	5.39211e-05	0.000292089	1	1	2	Q9D0T1	Q9D0T1 [21-33]	Q9D0T1 2xDimethyl [K21; K33]	1	1692.94	61064.9			115739		57812.7	2111		Light	High	846.972	42.2663	0.0002553	2.876e-05	62	42.4
[K].KLLMMAGIDDCYTSAR.[G]	1xCarbamidomethyl [C11]; 2xOxidation [M4; M5]; 1xDimethyl:2H(4) [N-Term]; 1xDimethyl:2H(4) [K1]	0.000612639	0.000292089	1	1	2	P25444	P25444 [212-227]		1	1940.97	258071						2114		Medium	High	647.662	36.3249	0.0002553	0.0003519	26	36.52
[R].KIQQAFPVFEGAEGGR.[V]	1xDimethyl [K1]; 1xDimethyl [N-Term]	0.000324774	0.000292089	1	1	1	P03975	P03975 [213-228]	P03975 1xDimethyl [K213]	1	1789.96	1.69302e+06	526790	1.17964e+06	1.20625e+06	456966	885480	2116		Light	High	597.325	44.5895	0.0007067	0.0007756	26	44.64
[R].KIQQAFPVFEGAEGGR.[V]	1xDimethyl:2H(4) [N-Term]; 1xDimethyl:2H(4) [K1]	6.75605e-05	0.000292089	1	1	5	P03975	P03975 [213-228]		1	1798.01							2116	Redundant	Medium	High	899.509	44.405	0.0002553	3.619e-05	57	44.64
[K].KPTDTASVQNEAK.[L]	2xDimethyl [K1; K13]; 1xDimethyl [N-Term]	7.91789e-05	0.000292089	1	1	5	Q9WUM4	Q9WUM4 [428-440]	Q9WUM4 2xDimethyl [K428; K440]	0	1472.8	77516.1	215017	780407	138845	993256	350554	2129		Light	High	736.902	20.1584	0.0002553	4.266e-05	46	20.23
[K].KQEEEPQDDTASTSK.[T]	2xDimethyl [K1; K15]; 1xDimethyl [N-Term]	1.01205e-06	0.000292089	1	1	1	Q9JIK5	Q9JIK5 [78-92]	Q9JIK5 2xDimethyl [K78; K92]	1	1776.85							2132	Redundant	Light	High	888.929	18.5375	0.0002553	4.71e-07	72	18.69
[K].KQELEEICHDLEAR.[V]	1xCarbamidomethyl [C8]; 1xDimethyl [K1]; 1xDimethyl [N-Term]	0.000281789	0.000292089	1	1	1	Q8VDD5	Q8VDD5 [910-923]	Q8VDD5 1xDimethyl [K910]	1	1825.91	34430.8			116807	126652	56267.2	2133		Light	High	913.46	37.7923	0.0002553	0.0001588	34	37.97
[R].KQEIVAEKEK.[A]	3xDimethyl [K1; K8; K10]; 1xDimethyl [N-Term]	0.000549619	0.000292089	1	1	3	Q9WUM4	Q9WUM4 [205-214]	Q9WUM4 3xDimethyl [K205; K212; K214]	2	1313.8	156996	273282	691568	300315	388194	817036	2134		Light	High	438.606	19.06	0.0007067	0.001184	29	19.32
[R].KREDAEHNLVLFR.[K]	1xDimethyl [K1]; 1xDimethyl [N-Term]	2.15857e-07	0.000292089	1	1	7	P15331	P15331 [193-205]	P15331 1xDimethyl [K193]	2	1682.93	6.75112e+06	5.96772e+06	5.10095e+06	1.26792e+07	7.12918e+06	8.74579e+06	2141		Light	High	841.971	32.2343	0.0007067	2.07e-06	31	32.37
[R].KREDAEHNLVLFR.[K]	1xDimethyl:2H(4) [N-Term]; 1xDimethyl:2H(4) [K1]	1.39364e-05	0.000292089	1	1	4	P15331	P15331 [193-205]		2	1690.98							2141	Redundant	Medium	High	564.333	32.145	0.0002553	1.687e-05	35	32.37
[].KRPAPQQIQQVQQQAVQNR.[]	1xDimethyl [K1]; 1xDimethyl [N-Term]	0.000563561	0.000292089	0	0	1				1	2301.29	54757.5			79189.4		47798.2	2142		Light	High	767.769	27.6318	0.0002553	0.0003227	27	27.69
[].KRPAPQQIQQVQQQAVQNR.[]	1xDimethyl:2H(4) [N-Term]; 1xDimethyl:2H(4) [K1]	0.000374314	0.000292089	0	0	1				1	2309.34							2142	Redundant	Medium	High	770.452	27.5351	0.0002553	0.0002115	31	27.69
[R].KSAPATGGVKKPHR.[Y]	3xDimethyl [K1; K10; K11]; 1xDimethyl [N-Term]	2.64444e-06	0.000292089	1	2	6	P68433	P68433 [28-41]; P84228 [28-41]	P68433 3xDimethyl [K28; K37; K38]; P84228 3xDimethyl [K28; K37; K38]	2	1545.96	445332			9.93644e+06	3.11484e+06	4.7928e+06	2144		Light	High	515.991	16.7393	0.0007067	1.58e-05	46	16.95
[R].KSAPATGGVKKPHR.[Y]	1xDimethyl [N-Term]; Dimethyl:2H(4) [K]; 1xDimethyl [K1]; 1xDimethyl:2H(4) [N-Term]	0.00120475	0.000292089	1	2	2	P68433	P68433 [28-41]; P84228 [28-41]		2	1558.03								Inconsistently Labeled		High	520.016	16.757	0.0002553	0.0007117	28	16.95
[R].KSAPSTGGVKKPHR.[Y]	3xDimethyl [K1; K10; K11]; 1xDimethyl [N-Term]	0.000341462	0.000292089	1	2	3	P84244	P84244 [28-41]; P02301 [28-41]	P84244 3xDimethyl [K28; K37; K38]; P02301 3xDimethyl [K28; K37; K38]	2	1561.95	55044.3			1.6516e+06	520028	828950	2145		Light	High	521.322	16.7454	0.0002553	0.0001924	54	16.95
[K].HAEAVAYYKK.[A]	2xDimethyl [K9; K10]; 1xDimethyl [N-Term]	0.000577857	0.000292089	1	1	3	Q8BJU0	Q8BJU0 [176-185]	Q8BJU0 2xDimethyl [K184; K185]	1	1263.71	44180.1			969073	430272	714115	1941		Light	High	421.908	21.8494	0.0002553	0.000331	30	21.97
[K].HAEAVAYYK.[K]	1xDimethyl [K9]; 1xDimethyl [N-Term]	6.37239e-05	0.000292089	1	1	3	Q8BJU0	Q8BJU0 [176-184]	Q8BJU0 1xDimethyl [K184]	0	1107.58	37507.7	53205.5		523279	1.06656e+06	407090	1940		Light	High	554.296	24.7013	0.0007067	0.0002078	54	24.7
[K].HAASTVQILGAEK.[A]	1xDimethyl:2H(4) [N-Term]; 1xDimethyl:2H(4) [K13]	0.000344325	0.000292089	1	1	2	Q6DFW4	Q6DFW4 [311-323]		0	1388.83							1939	Redundant	Medium	High	694.921	31.8235	0.0002553	0.0001953	41	32.12
[K].HAAENPGKYNILGTNTIMDK.[M]	2xDimethyl [K8; K20]; 1xDimethyl [N-Term]	0.000185599	0.000292089	1	1	1	Q8VEK3	Q8VEK3 [493-512]	Q8VEK3 2xDimethyl [K500; K512]	1	2271.18	69072.6			173958			1938		Light	High	757.732	41.6945	0.0002553	0.0001028	36	41.86
[R].GPAAAPGAASPPAEPK.[I]	1xDimethyl [K16]; 1xDimethyl [N-Term]	3.75558e-06	0.000292089	1	1	8	Q9QZM0	Q9QZM0 [16-31]	Q9QZM0 1xDimethyl [K31]	0	1444.78	131339	230719	382469	1.15974e+06	1.98863e+06	1.29574e+06	1786		Light	High	722.894	28.9409	0.0002553	1.825e-06	106	29.2
[R].GPCIIYNEDNGIIK.[A]	1xCarbamidomethyl [C3]; 1xDimethyl:2H(4) [N-Term]; 1xDimethyl:2H(4) [K14]	3.43471e-05	0.000292089	1	1	1	Q9D8E6	Q9D8E6 [206-219]		0	1669.91	52271.8	36604.1		61028.2	43097.9	35479.8	1789		Medium	High	835.458	49.01	0.0002553	1.794e-05	45	49.13
[RK].GPFTDVVTTNLK.[L]	1xDimethyl:2H(4) [N-Term]; 1xDimethyl:2H(4) [K12]	0.000316738	0.000292089	2	2	1	Q9QY76; Q9WV55	Q9QY76 [20-31]; Q9WV55 [27-38]		0	1355.8							1793	Redundant	Medium	High	678.406	50.2142	0.0002553	0.0001793	70	50.36
[K].GPGLSTEPSVPDAQVSTRPSQSAGNADVNSK.[R]	1xDimethyl [K31]; 1xDimethyl [N-Term]	0.000137404	0.000292089	1	1	1	Q922K7	Q922K7 [641-671]	Q922K7 1xDimethyl [K671]	0	3109.54							1795	Redundant	Light	High	1037.19	38.6218	0.0002553	7.538e-05	38	38.79
[K].GPGLSTEPSVPDAQVSTRPSQSAGNADVNSK.[R]	1xDimethyl:2H(4) [N-Term]; 1xDimethyl:2H(4) [K31]	0.000240443	0.000292089	1	1	2	Q922K7	Q922K7 [641-671]		0	3117.59	255746			258181		48479	1795		Medium	High	780.153	38.6338	0.0002553	0.0001346	24	38.83
[K].GPHAASDFSQAAPTGK.[S]	1xDimethyl [K16]; 1xDimethyl [N-Term]	8.95176e-06	0.000292089	1	1	7	Q9QYH6	Q9QYH6 [123-138]	Q9QYH6 1xDimethyl [K138]	0	1597.8	406737	807657	1.12999e+06	106752		130170	1798		Light	High	799.402	26.7756	0.0002553	4.467e-06	59	26.89
[K].GPHAASDFSQAAPTGK.[S]	1xDimethyl:2H(4) [N-Term]; 1xDimethyl:2H(4) [K16]	3.69337e-06	0.000292089	1	1	3	Q9QYH6	Q9QYH6 [123-138]		0	1605.85							1798	Redundant	Medium	High	803.428	26.7509	0.0002553	1.787e-06	68	26.89
[R].GPIKFNVWDTAGQEK.[F]	2xDimethyl [K4; K15]; 1xDimethyl [N-Term]	2.54279e-05	0.000292089	1	2	1	P62827	Q61820 [57-71]; P62827 [57-71]	Q61820 2xDimethyl [K60; K71]; P62827 2xDimethyl [K60; K71]	1	1773.95	114530			113682			1800		Light	High	591.99	47.1371	0.0002553	1.319e-05	44	47.27
[R].GPIKFNVWDTAGQEK.[F]	1xDimethyl:2H(4) [N-Term]; 2xDimethyl:2H(4) [K4; K15]	0.0011848	0.000292089	1	2	1	P62827	Q61820 [57-71]; P62827 [57-71]		1	1786.03							1800	Redundant	Medium	High	596.015	47.0967	0.0002553	0.0006982	25	47.27
[].GPNGLLVYQGK.[]	1xDimethyl:2H(4) [N-Term]; 1xDimethyl:2H(4) [K11]	0.000937851	0.000292089	0	0	1				0	1209.74	240109	218944		151755	71763.8	106854	1806		Medium	High	605.376	41.3631	0.0005491	0.00044	28	41.37
[K].GPPDFSSDEEREPTPVLGSGASVGR.[G]	1xDimethyl [N-Term]	0.000907049	0.000292089	2	2	1	Q61029; Q61033	Q61029 [61-85]; Q61033 [61-85]		1	2571.23	205308			354809		66024.5	1807	Shared	Light	High	857.75	45.5659	0.0002553	0.000531	15	45.66
[K].GPSSVEDIK.[A]	1xDimethyl [K9]; 1xDimethyl [N-Term]	0.00125609	0.000292089	1	1	3	Q61937	Q61937 [238-246]	Q61937 1xDimethyl [K246]	0	987.536	1.47532e+07	1.48467e+07	9.87958e+06	18247456	2.63682e+07	1.40448e+07	1808		Light	High	494.271	27.2553	0.0005491	0.0006022	41	27.38
[R].GNPTVEVDLYTAK.[G]	1xDimethyl:2H(4) [N-Term]; 1xDimethyl:2H(4) [K13]	5.40955e-07	0.000292089	1	2	7	P17182	P17182 [16-28]; P17183 [16-28]		0	1470.83							1781	Redundant	Medium	High	735.919	46.1725	0.0007067	4.36e-06	87	46.29
[K].GPSSVEDIKAK.[M]	2xDimethyl [K9; K11]; 1xDimethyl [N-Term]	9.97843e-06	0.000292089	1	1	4	Q61937	Q61937 [238-248]	Q61937 2xDimethyl [K246; K248]	1	1214.7							1809	Redundant	Light	High	405.571	24.6287	0.0007067	4.615e-05	71	24.68
[R].GPTPFNQNQLHQLR.[A]	1xDimethyl [N-Term]	0.000476882	0.000292089	1	1	1	Q3TKT4	Q3TKT4 [168-181]		0	1677.88	186331			185040	166020	210235	1811		Light	High	559.966	36.6062	0.0002553	0.0002717	18	36.72
[K].GPVFAPPYEPLPESVK.[F]	1xDimethyl [K16]; 1xDimethyl [N-Term]	0.000210368	0.000292089	1	1	1	Q04750	Q04750 [226-241]	Q04750 1xDimethyl [K241]	0	1782.97	101770			216404			1812		Light	High	891.988	57.7746	0.0002553	0.0001174	44	58.03
[R].GPVGLEGLLTTK.[W]	1xDimethyl [K12]; 1xDimethyl [N-Term]	2.28117e-05	0.000292089	1	1	1	Q9Z110	Q9Z110 [750-761]	Q9Z110 1xDimethyl [K761]	0	1240.75	176281	50938.9	101729	160594	38410.9	68199	1813		Light	High	620.879	56.4798	0.0002553	1.181e-05	78	56.61
[R].GPVGLEGLLTTK.[W]	1xDimethyl:2H(4) [N-Term]; 1xDimethyl:2H(4) [K12]	4.19704e-05	0.000292089	1	1	1	Q9Z110	Q9Z110 [750-761]		0	1248.8							1813	Redundant	Medium	High	624.904	56.4395	0.0002553	2.215e-05	51	56.61
[R].GQEPARADQLCQQELR.[E]	1xCarbamidomethyl [C11]; 1xDimethyl [N-Term]	3.1252e-06	0.000292089	1	1	4	P15331	P15331 [138-153]		1	1926.95	4.62628e+06	7.84613e+06	120574	8.93336e+06	2.83084e+06	1.0897e+07	1816		Light	High	963.977	30.4784	0.0002553	3.071e-06	63	30.74
[R].GQEPARADQLCQQELR.[E]	1xCarbamidomethyl [C11]; 1xDimethyl:2H(4) [N-Term]	0.000319394	0.000292089	1	1	3	P15331	P15331 [138-153]		1	1930.97							1816	Redundant	Medium	High	644.328	30.6672	0.0005491	0.00014	39	30.74
[R].GQPIYIQFSNHK.[E]	1xDimethyl [K12]; 1xDimethyl [N-Term]	0.000221178	0.000292089	1	1	4	P17225	P17225 [122-133]	P17225 1xDimethyl [K133]	0	1487.8	1.02678e+06	1.16257e+06	1.1118e+06	949713	1.48395e+06	814353	1822		Light	High	496.604	39.4095	0.0002553	0.0001505	59	39.63
[R].GQPIYIQFSNHK.[E]	1xDimethyl:2H(4) [N-Term]; 1xDimethyl:2H(4) [K12]	0.000170728	0.000292089	1	1	5	P17225	P17225 [122-133]		0	1495.85							1822	Redundant	Medium	High	748.429	39.4378	0.0002553	9.467e-05	58	39.63
[R].GSAFAIGSDGLCCQSR.[E]	2xCarbamidomethyl [C12; C13]; 1xDimethyl:2H(4) [N-Term]	0.000139719	0.000292089	1	1	1	Q91VR5	Q91VR5 [99-114]		0	1717.79	56349.4	112793	88777	107866	139972	154689	1827		Medium	High	859.401	45.5463	0.0005491	5.815e-05	43	45.6
[K].GSAITGPVAK.[E]	1xDimethyl [K10]; 1xDimethyl [N-Term]	0.000622956	0.000292089	1	1	3	P62830	P62830 [114-123]	P62830 1xDimethyl [K123]	0	956.578	3.89618e+06	4.51464e+06	3.10165e+06	1.46815e+06	1.18552e+06	854326	1829		Light	High	478.792	27.4132	0.0007067	0.00131	46	27.51
[K].GSDFDCELR.[L]	1xCarbamidomethyl [C6]; 1xDimethyl [N-Term]	9.75637e-05	0.000292089	1	1	2	P61979	P61979 [140-148]		0	1126.48	596172	991250	291156	602821	1.21396e+06	416503	1830		Light	High	563.746	35.0385	0.0007067	0.0002934	53	35.17
[K].GSDFDCELR.[L]	1xCarbamidomethyl [C6]; 1xDimethyl:2H(4) [N-Term]	0.000855559	0.000292089	1	1	2	P61979	P61979 [140-148]		0	1130.51							1830	Redundant	Medium	High	565.758	35.1708	0.0005491	0.0004	58	35.17
[K].GPSSVEDIKAK.[M]	1xDimethyl:2H(4) [N-Term]; 2xDimethyl:2H(4) [K9; K11]	2.31959e-05	0.000292089	1	1	6	Q61937	Q61937 [238-248]		1	1226.77	3.04138e+06	4.47682e+06	1.47675e+06	3.46301e+06	1.98041e+06	6.19192e+06	1809		Medium	High	409.596	24.6341	0.0007067	9.161e-05	29	24.68
[R].GNPTVEVDLYTAK.[G]	1xDimethyl [K13]; 1xDimethyl [N-Term]	7.24626e-07	0.000292089	1	2	5	P17182	P17182 [16-28]; P17183 [16-28]	P17182 1xDimethyl [K28]; P17183 1xDimethyl [K28]	0	1462.78	850497	919634	2.35926e+06	403457	1.41394e+06	1.11524e+06	1781		Light	High	731.893	46.1291	0.0002553	3.456e-07	106	46.29
[K].GNLYSFGCPEYGQLGHNSDGK.[F]	1xCarbamidomethyl [C8]; 1xDimethyl:2H(4) [N-Term]; 1xDimethyl:2H(4) [K21]	0.00011339	0.000292089	1	1	1	Q8BK67	Q8BK67 [271-291]		0	2364.12							1780	Redundant	Medium	High	788.711	46.02	0.0002553	6.179e-05	51	46.16
[R].GNLGAGNGNLQGPR.[H]	1xDimethyl:2H(4) [N-Term]	0.000191904	0.000292089	1	1	2	Q8K310	Q8K310 [374-387]		0	1356.73							1779	Redundant	Medium	High	678.868	28.8472	0.0002553	0.0001062	56	29.01
[K].GLGLDESGLAK.[Q]	1xDimethyl:2H(4) [N-Term]; 1xDimethyl:2H(4) [K11]	0.000602493	0.000292089	1	1	2	P60122	P60122 [23-33]		0	1123.68	438562	413228	392010	290929	391723	329902	1726		Medium	High	562.344	43.1115	0.0002553	0.0003478	39	43.26
[K].GILAADESTGSIAK.[R]	1xDimethyl [K14]; 1xDimethyl [N-Term]	0.000244493	0.000292089	1	1	1	P05064	P05064 [29-42]	P05064 1xDimethyl [K42]	0	1388.76							1729	Redundant	Light	High	694.884	39.5345	0.0002553	0.0001366	65	39.73
[K].GILAADESTGSIAK.[R]	1xDimethyl:2H(4) [N-Term]; 1xDimethyl:2H(4) [K14]	1.55849e-07	0.000292089	1	1	2	P05064	P05064 [29-42]		0	1396.81	1.01975e+06	1.61364e+06	2.77947e+06	238108	1.44663e+06	479498	1729		Medium	High	698.911	39.6676	0.0007067	1.592e-06	100	39.73
[K].GILAADESTGSIAKR.[L]	1xDimethyl:2H(4) [N-Term]; 1xDimethyl:2H(4) [K14]	9.43582e-05	0.000292089	1	1	4	P05064	P05064 [29-43]		1	1552.91							1730	Redundant	Medium	High	518.31	33.5205	0.0002553	5.098e-05	47	33.7
[R].GILLYGPPGTGK.[T]	1xDimethyl [K12]; 1xDimethyl [N-Term]	2.88216e-05	0.000292089	1	1	2	Q01853	Q01853 [240-251]	Q01853 1xDimethyl [K251]	0	1228.73	309394	396112	592697	324455	809126	506049	1736		Light	High	614.869	49.2661	0.0007067	0.0001094	62	49.42
[R].GILLYGPPGTGK.[T]	1xDimethyl:2H(4) [N-Term]; 1xDimethyl:2H(4) [K12]	0.000597483	0.000292089	1	1	2	Q01853	Q01853 [240-251]		0	1236.78							1736	Redundant	Medium	High	618.894	49.1971	0.0002553	0.0003435	49	49.42
[K].GINSNNLESQLQATQAAR.[K]	1xDimethyl [N-Term]	3.8957e-08	0.000292089	1	1	4	P52293	P52293 [84-101]		0	1942.99	138567			256793		114291	1741		Light	High	972.002	43.7611	0.0002553	1.624e-08	111	43.9
[K].GINSNNLESQLQATQAAR.[K]	1xDimethyl:2H(4) [N-Term]	9.36362e-08	0.000292089	1	1	1	P52293	P52293 [84-101]		0	1947.02							1741	Redundant	Medium	High	974.013	43.7594	0.0002553	4.002e-08	92	43.91
[K].GIPVVEHKVEK.[IV]	2xDimethyl [K8; K11]; 1xDimethyl [N-Term]	0.000649515	0.000292089	1	2	3	Q01320	Q01320 [123-133]; Q64511 [133-143]	Q01320 2xDimethyl [K130; K133]; Q64511 2xDimethyl [K140; K143]	1	1318.81	282418	314413		482336		288415	1747		Light	High	659.909	26.0589	0.0007067	0.001359	55	26.2
[R].GLPWSCSADEVQR.[F]	1xCarbamidomethyl [C6]; 1xDimethyl [N-Term]	3.45466e-06	0.000292089	1	1	3	O35737	O35737 [17-29]		0	1532.72	606835	726077		1.72702e+06	1.75038e+06	2.01868e+06	1748		Light	High	766.862	45.4571	0.0007067	1.956e-05	76	45.56
[R].GLPWSCSADEVQR.[F]	1xCarbamidomethyl [C6]; 1xDimethyl:2H(4) [N-Term]	0.00119473	0.000292089	1	1	2	O35737	O35737 [17-29]		0	1536.74							1748	Redundant	Medium	High	768.874	45.4582	0.0005491	0.0005694	45	45.56
[K].GLQHLYALVLVNNK.[I]		1.22639e-06	0.000292089	1	1	3	P28653	P28653 [113-126]		0	1581.91								Inconsistently Labeled		High	527.975	53.082	0.0007067	8.475e-06	32	53.29
[K].GLSEDTTEETLK.[E]	1xDimethyl [K12]; 1xDimethyl [N-Term]	8.97463e-05	0.000292089	1	1	3	P09405	P09405 [575-586]	P09405 1xDimethyl [K586]	0	1378.69		427142	887865	268853	2.08162e+06	269510	1753		Light	High	689.852	34.1333	0.0002553	4.866e-05	59	34.34
[K].GLSEDTTEETLK.[E]	1xDimethyl:2H(4) [N-Term]; 1xDimethyl:2H(4) [K12]	0.000198423	0.000292089	1	1	2	P09405	P09405 [575-586]		0	1386.74							1753	Redundant	Medium	High	693.878	34.0954	0.0002553	0.0001105	85	34.34
[truncated: 6,797 more rows]
