# Supplementary material for: Immiscible inclusion bodies formed by polyglutamine and poly(glycine-alanine) are enriched with distinct proteomes but converge in proteins that are risk factors for disease and involved in protein degradation
Source: PLoS One. 2020 Aug 28;15(8):e0233247. doi: 10.1371/journal.pone.0233247 (PMC7455042; doi:10.1371/journal.pone.0233247)
Supplement: S3 Table — Relates to Fig 2. (XLSX) [file pone.0233247.s003.xlsx]

## Sheet: Table S3
	Table S3. Gene Ontology terms enriched among proteins identified in polyGA101 or Httex1Q97 inclusions. Relates to Fig 2.
	GO-complete; Hypergeometric test, p-value corrected by Benjamini & Hochberg FDR.
	Data filtered to include at least 4 enriched proteins and FDR < 0.05.
	Parent terms that are redundant with child terms (i.e. covering the exact same set of proteins) or poorly-defined lower level categories (GO Slim) were excluded.
	Terms selected for annotating the STRING interaction map in Fig 2B are highlighted in blue. Those in red are summarized in Fig 2C
	Category	Term name	Description	# enriched genes	FDR value	enriched genes
	GO Component	GO:0035770	ribonucleoprotein granule	17	1.93e-13	Tubb5|Kpna2|G3bp1|Psma6|Caprin1|Pum1|Poldip3|Pcbp1|Psmc3|Eif2s1|Upf1|Rplp0|Sumo1|Nufip2|Sqstm1|Tial1|Gm6563
	GO Component	GO:0036464	cytoplasmic ribonucleoprotein granule	16	9.76e-13	Tubb5|Kpna2|G3bp1|Psma6|Caprin1|Pum1|Poldip3|Pcbp1|Psmc3|Eif2s1|Upf1|Rplp0|Nufip2|Sqstm1|Tial1|Gm6563
	GO Component	GO:0000502	proteasome complex	11	1.73e-11	Psmb4|Psmd3|Psmd12|Psma6|Psmc6|Psmb5|Psmb7|Psmd14|Ubqln1|Psmc3|Ubxn1
	GO Process	GO:0010608	posttranscriptional regulation of gene expression	18	8.28e-09	Prkra|Rpl10|Gnb2l1|Vim|Caprin1|Pum1|Igf2bp3|Eprs|Rps27l|Poldip3|Pcbp1|Eif2s1|Upf1|Tardbp|Eif3d|Rpl38|Gapdh|Gm6563
	GO Process	GO:0034248	regulation of cellular amide metabolic process	17	1.2e-08	Rpl10|Gnb2l1|Vim|Caprin1|Pum1|Igf2bp3|Eprs|Rps27l|Picalm|Poldip3|Pcbp1|Eif2s1|Upf1|Eif3d|Rpl38|Gapdh|Gm6563
	GO Process	GO:0006417	regulation of translation	16	1.57e-08	Rpl10|Gnb2l1|Vim|Caprin1|Pum1|Igf2bp3|Eprs|Rps27l|Poldip3|Pcbp1|Eif2s1|Upf1|Eif3d|Rpl38|Gapdh|Gm6563
	GO Process	GO:0051603	proteolysis involved in cellular protein catabolic process	18	9.55e-08	Sgta|Psmb4|Psmd3|Psmd12|Psma6|Psmc6|Psmb5|Bag6|Psmb7|Rnf126|Ubqln1|Ubqln2|Trim32|Psmc3|Dtx3l|Nploc4|Sqstm1|Ufd1l
	GO Process	GO:0006511	ubiquitin-dependent protein catabolic process	16	2.75e-07	Sgta|Psmd3|Psmd12|Psma6|Psmc6|Psmb5|Bag6|Rnf126|Ubqln1|Ubqln2|Trim32|Psmc3|Dtx3l|Nploc4|Sqstm1|Ufd1l
	GO Process	GO:0042176	regulation of protein catabolic process	15	4.43e-07	Sgta|Psmd3|Snx3|Gnb2l1|Psmc6|Bag6|Psmd14|Ubqln1|Cdc42|Ubqln2|Trim32|Psmc3|Sumo1|Ubxn1|Rpl23
	GO Process	GO:0006412	translation	14	5.88e-07	Rpl10|Rrbp1|Gnb2l1|Aimp1|Eprs|Rps27l|Eif2s1|Abce1|Rps2|Eif3d|Rpl23|Rpl38|Wars|Rps27
	GO Component	GO:0010494	cytoplasmic stress granule	7	7.65e-07	Kpna2|G3bp1|Caprin1|Pum1|Eif2s1|Nufip2|Tial1
	GO Component	GO:0005840	ribosome	11	1.34e-06	Rpl10|Rrbp1|Gnb2l1|Rps27l|Eif2s1|Rplp0|Rps2|Nufip2|Rpl23|Rpl38|Rps27
	GO Process	GO:0043604	amide biosynthetic process	15	2.07e-06	Rpl10|Rrbp1|Gnb2l1|Aimp1|Eprs|Rps27l|Eif2s1|Abce1|Gch1|Rps2|Eif3d|Rpl23|Rpl38|Wars|Rps27
	GO Process	GO:0036503	ERAD pathway	8	3.16e-06	Sgta|Psmc6|Bag6|Ubqln1|Ubqln2|Psmc3|Nploc4|Ufd1l
	GO Process	GO:1903050	regulation of proteolysis involved in cellular protein catabolic process	11	3.59e-06	Sgta|Gnb2l1|Psmc6|Bag6|Psmd14|Ubqln1|Ubqln2|Psmc3|Sumo1|Ubxn1|Rpl23
	GO Component	GO:0099512	supramolecular fiber	19	4.95e-06	Pcnt|Tubb5|Cdk1|Psma6|Dek|Dpysl3|Vim|Nudc|Cct7|Cct2|Specc1l|Trim32|Ppp1r12a|Tmod3|Plec|Aldoa|Tjp1|Sqstm1|Cct4
	GO Component	GO:0005838	proteasome regulatory particle	5	5.74e-06	Psmd3|Psmd12|Psmc6|Psmd14|Psmc3
	GO Process	GO:0061136	regulation of proteasomal protein catabolic process	10	7.79e-06	Sgta|Gnb2l1|Psmc6|Bag6|Psmd14|Ubqln1|Ubqln2|Psmc3|Sumo1|Ubxn1
	GO Process	GO:0043161	proteasome-mediated ubiquitin-dependent protein catabolic process	11	7.96e-06	Sgta|Psmd12|Psmc6|Psmb5|Bag6|Rnf126|Ubqln1|Ubqln2|Psmc3|Nploc4|Ufd1l
	GO Process	GO:0030433	ubiquitin-dependent ERAD pathway	7	8.16e-06	Sgta|Psmc6|Bag6|Ubqln1|Ubqln2|Psmc3|Nploc4
	GO Process	GO:0031329	regulation of cellular catabolic process	17	1.18e-05	Sgta|Gnb2l1|Psmc6|Bag6|Vim|Psmd14|Pum1|Ubqln1|Ubqln2|Psmc3|Upf1|Dtx3l|Tardbp|Sumo1|Soga3|Ubxn1|Rpl23
	GO Process	GO:1901800	positive regulation of proteasomal protein catabolic process	8	1.64e-05	Sgta|Gnb2l1|Psmc6|Bag6|Ubqln1|Ubqln2|Psmc3|Sumo1
	GO Process	GO:0006518	peptide metabolic process	14	1.68e-05	Rpl10|Rrbp1|Gnb2l1|Aimp1|Eprs|Rps27l|Eif2s1|Abce1|Rps2|Eif3d|Rpl23|Rpl38|Wars|Rps27
	GO Process	GO:1904292	regulation of ERAD pathway	5	2.72e-05	Sgta|Bag6|Ubqln1|Ubqln2|Ubxn1
	GO Process	GO:0045862	positive regulation of proteolysis	12	3.11e-05	Sgta|Gnb2l1|Psmc6|Bag6|Psmd14|Rps27l|Ubqln1|Picalm|Ubqln2|Trim32|Psmc3|Sumo1
	GO Function	GO:0051082	unfolded protein binding	7	3.22e-05	Dnajb1|Nudc|Cct7|Dnaja2|Cct2|St13|Cct4
	GO Component	GO:0022626	cytosolic ribosome	7	5.76e-05	Rpl10|Rps27l|Rplp0|Rps2|Rpl23|Rpl38|Rps27
	GO Process	GO:1904294	positive regulation of ERAD pathway	4	6.02e-05	Sgta|Bag6|Ubqln1|Ubqln2
	GO Component	GO:0000932	P-body	6	8.64e-05	Psma6|Caprin1|Pum1|Psmc3|Upf1|Sqstm1
	GO Process	GO:0022618	ribonucleoprotein complex assembly	9	8.7e-05	Rpl10|G3bp1|Rps27l|Celf1|Eif2s1|Rps2|Eif3d|Rpl38|Rps27
	GO Component	GO:0016234	inclusion body	6	9.06e-05	Psmc6|Xrn2|Ubqln1|Picalm|Nup98|Sqstm1
	GO Process	GO:0039535	regulation of RIG-I signaling pathway	4	9.43e-05	Ankrd17|Pum1|Nploc4|Ufd1l
	GO Process	GO:0022613	ribonucleoprotein complex biogenesis	12	9.98e-05	Rpl10|G3bp1|Rps27l|Ddx17|Celf1|Eif2s1|Abce1|Rplp0|Rps2|Eif3d|Rpl38|Rps27
	GO Process	GO:0034976	response to endoplasmic reticulum stress	9	9.98e-05	Sgta|Psmc6|Bag6|Ubqln1|Ubqln2|Psmc3|Eif2s1|Nploc4|Ufd1l
	GO Process	GO:0006458	'de novo' protein folding	5	0.0001	Dnajb1|Cct7|Cct2|St13|Cct4
	GO Process	GO:0007339	binding of sperm to zona pellucida	5	0.00011	Cct7|Cct2|Ubap2l|Aldoa|Cct4
	GO Process	GO:0009896	positive regulation of catabolic process	12	0.00012	Sgta|Gnb2l1|Psmc6|Bag6|Pum1|Ubqln1|Ubqln2|Trim32|Psmc3|Upf1|Dtx3l|Sumo1
	GO Process	GO:2000058	regulation of ubiquitin-dependent protein catabolic process	8	0.00012	Sgta|Gnb2l1|Bag6|Ubqln1|Ubqln2|Sumo1|Ubxn1|Rpl23
	GO Component	GO:0005839	proteasome core complex	4	0.00012	Psmb4|Psma6|Psmb5|Psmb7
	GO Component	GO:0016607	nuclear speck	11	0.00013	Cbx4|Pum1|Nono|Rbm25|Poldip3|Pcbp1|Ddx17|Prpf40a|Srrm2|Sumo1|Gm6563
	GO Component	GO:0043292	contractile fiber	9	0.00013	Psma6|Dek|Trim32|Ppp1r12a|Tmod3|Plec|Aldoa|Tjp1|Sqstm1
	GO Process	GO:0045732	positive regulation of protein catabolic process	9	0.00014	Sgta|Gnb2l1|Psmc6|Bag6|Ubqln1|Ubqln2|Trim32|Psmc3|Sumo1
	GO Process	GO:0031331	positive regulation of cellular catabolic process	11	0.00015	Sgta|Gnb2l1|Psmc6|Bag6|Pum1|Ubqln1|Ubqln2|Psmc3|Upf1|Dtx3l|Sumo1
	GO Process	GO:0050821	protein stabilization	8	0.00015	Prkra|Bag6|Cct7|Cct2|Sumo1|Rpl23|Gapdh|Cct4
	GO Component	GO:0044297	cell body	16	0.00016	Tubb5|Dnajb1|G3bp1|Gnb2l1|Dpysl2|Dpysl3|Vim|Cnn3|Cct7|Cct2|Picalm|Ubxn1|Fus|Crmp1|Atxn10|Cct4
	GO Component	GO:0044391	ribosomal subunit	8	0.00016	Rpl10|Gnb2l1|Rps27l|Rplp0|Rps2|Rpl23|Rpl38|Rps27
	GO Function	GO:0019904	protein domain specific binding	17	0.00018	Tubb5|Ywhab|Gnb2l1|Dpysl3|Hgs|Vim|Vasp|Ubqln1|Picalm|Srrm2|Tjp1|Sqstm1|Gapdh|Plekha2|Wars|St13|Gm6563
	GO Function	GO:0003729	mRNA binding	9	0.00018	G3bp1|Pum1|Igf2bp3|Rbm25|Pcbp1|Nup98|Tardbp|Rps2|Eif3d
	GO Function	GO:0044389	ubiquitin-like protein ligase binding	11	0.00021	Tubb5|Slc25a5|Bag6|Hgs|Cct2|Dtx3l|Sumo1|Ubxn1|Nploc4|Rpl23|Sqstm1
	GO Component	GO:0016604	nuclear body	15	0.00022	Cbx4|Pum1|Nono|Rbm25|Poldip3|Pcbp1|Ddx17|Nup98|Prpf40a|Srrm2|Sumo1|Nufip2|Sqstm1|Zwint|Gm6563
	GO Process	GO:0017148	negative regulation of translation	7	0.00022	Gnb2l1|Caprin1|Pum1|Eprs|Eif2s1|Upf1|Gapdh
	GO Process	GO:0000028	ribosomal small subunit assembly	4	0.00022	Rps27l|Rps2|Rpl38|Rps27
	GO Process	GO:0006403	RNA localization	8	0.00024	Igf2bp3|Cct2|Poldip3|Nup214|Nup98|Abce1|Cct4|Gm6563
	GO Process	GO:0032434	regulation of proteasomal ubiquitin-dependent protein catabolic process	7	0.00029	Sgta|Gnb2l1|Bag6|Ubqln1|Ubqln2|Sumo1|Ubxn1
	GO Process	GO:1903829	positive regulation of cellular protein localization	10	0.00031	Pcnt|Cdk1|Gnb2l1|Parp1|Cct7|Cct2|Cdc42|Dtx3l|Sqstm1|Cct4
	GO Process	GO:0043900	regulation of multi-organism process	11	0.00033	Ankrd17|Snx3|Pum1|Trim32|Psmc3|Dtx3l|Tardbp|Nploc4|Sqstm1|Ufd1l|Gapdh
	GO Process	GO:0080135	regulation of cellular response to stress	14	0.00035	Sgta|Gnb2l1|Dek|Bag6|Parp1|Nono|Ubqln1|Cdc42|Ubqln2|Trim32|Dtx3l|Gch1|Chchd2|Ubxn1
	GO Function	GO:0140030	modification-dependent protein binding	7	0.00039	Bag6|Cbx4|Hgs|Ubqln1|Ubxn1|Sqstm1|Ufd1l
	GO Function	GO:0031593	polyubiquitin modification-dependent protein binding	5	0.00039	Bag6|Ubqln1|Ubxn1|Sqstm1|Ufd1l
	GO Process	GO:1901698	response to nitrogen compound	18	0.0004	Prkra|Sgta|Aprt|Cdk1|Psmc6|Dpysl2|Bag6|Got1|Parp1|Pum1|Eprs|Ubqln1|Ubqln2|Psmc3|Nploc4|Rpl23|Ufd1l|Gapdh
	GO Function	GO:0004298	threonine-type endopeptidase activity	4	0.0004	Psmb4|Psma6|Psmb5|Psmb7
	GO Process	GO:0031647	regulation of protein stability	9	0.00041	Prkra|Bag6|Cct7|Cct2|Cdc42|Sumo1|Rpl23|Gapdh|Cct4
	GO Process	GO:0051052	regulation of DNA metabolic process	11	0.00043	Ankrd17|Cdk1|Dek|Wrnip1|Parp1|Cct7|Cct2|Cdc42|Upf1|Dtx3l|Cct4
	GO Process	GO:0006397	mRNA processing	11	0.00044	Xrn2|Nono|Rbm25|Pcbp1|Ddx17|Celf1|Prpf40a|Tardbp|Mbnl2|Srrm2|Hnrnpf
	GO Process	GO:0009168	purine ribonucleoside monophosphate biosynthetic process	6	0.00046	Aprt|Paics|Aldoa|Hk1|Gapdh|Pfkp
	GO Process	GO:0030162	regulation of proteolysis	15	0.0005	Sgta|Gnb2l1|Psmc6|Bag6|Psmd14|Rps27l|Ubqln1|Picalm|Ubqln2|Trim32|Psmc3|Sumo1|Ubxn1|Rpl23|Gapdh
	GO Component	GO:0005856	cytoskeleton	26	0.00052	Pcnt|Tubb5|Slc25a5|Cdk1|Dpysl2|Psmb5|Dpysl3|Vim|Cnn3|Nudc|Cct7|Vasp|Cct2|Specc1l|Cdc42|Mcm3|Trim32|Ppp1r12a|Tmod3|Plec|Aldoa|Cbx1|Crmp1|Mprip|Gapdh|Cct4
	GO Process	GO:0009167	purine ribonucleoside monophosphate metabolic process	8	0.00054	Aprt|Nudt5|Parp1|Paics|Aldoa|Hk1|Gapdh|Pfkp
	GO Process	GO:0007010	cytoskeleton organization	17	0.00062	Pcnt|Tubb5|Cdk1|Dpysl2|Dpysl3|Vim|Cnn3|Vasp|Specc1l|Cdc42|Trim32|Ppp1r12a|Tmod3|Prpf40a|Plec|Crmp1|Gapdh
	GO Process	GO:1903827	regulation of cellular protein localization	12	0.00068	Pcnt|Snx3|Cdk1|Gnb2l1|Parp1|Cct7|Cct2|Picalm|Cdc42|Dtx3l|Sqstm1|Cct4
	GO Function	GO:0005198	structural molecule activity	13	0.00069	Pcnt|Tubb5|Rpl10|Vim|Rps27l|Nup214|Nup98|Plec|Rplp0|Rps2|Rpl23|Rpl38|Rps27
	GO Process	GO:0042255	ribosome assembly	5	0.00069	Rpl10|Rps27l|Rps2|Rpl38|Rps27
	GO Component	GO:0005844	polysome	5	0.0007	Psma6|Vim|Nufip2|Fus|Rpl38
	GO Process	GO:0009185	ribonucleoside diphosphate metabolic process	5	0.00073	Nudt5|Aldoa|Hk1|Gapdh|Pfkp
	GO Process	GO:0061077	chaperone-mediated protein folding	5	0.00073	Dnajb1|Cct7|Cct2|St13|Cct4
	GO Process	GO:1903311	regulation of mRNA metabolic process	8	0.00074	Vim|Pum1|Rbm25|Ddx17|Nup98|Upf1|Tardbp|Mbnl2
	GO Process	GO:0006457	protein folding	7	0.00078	Dnajb1|Nudc|Cct7|Dnaja2|Cct2|St13|Cct4
	GO Process	GO:0016071	mRNA metabolic process	12	0.00079	Xrn2|Nono|Rbm25|Pcbp1|Ddx17|Celf1|Upf1|Prpf40a|Tardbp|Mbnl2|Srrm2|Hnrnpf
	GO Process	GO:0034622	cellular protein-containing complex assembly	14	0.0011	Rpl10|G3bp1|Cct2|Rps27l|Picalm|Nup98|Celf1|Eif2s1|Hist1h3g|Rps2|Eif3d|Rpl38|Clint1|Rps27
	GO Function	GO:0003735	structural constituent of ribosome	7	0.0011	Rpl10|Rps27l|Rplp0|Rps2|Rpl23|Rpl38|Rps27
	GO Process	GO:0050688	regulation of defense response to virus	5	0.0011	Ankrd17|Pum1|Dtx3l|Nploc4|Ufd1l
	GO Process	GO:0051248	negative regulation of protein metabolic process	18	0.0012	Sgta|Ywhab|Snx3|Gnb2l1|Bag6|Caprin1|Pum1|Eprs|Picalm|Eif2s1|Upf1|Dtx3l|Tardbp|Ubxn1|Rpl23|Mprip|Gapdh|Wars
	GO Process	GO:0043462	regulation of ATPase activity	5	0.0014	Dnajb1|Dnajc9|Cnn3|Dnaja2|Sumo1
	GO Process	GO:0006396	RNA processing	14	0.0015	Prkra|Xrn2|Pum1|Nono|Rbm25|Pcbp1|Ddx17|Celf1|Prpf40a|Tardbp|Mbnl2|Srrm2|Hnrnpf|Rps27
	GO Process	GO:0043484	regulation of RNA splicing	6	0.0015	Rbm25|Ddx17|Nup98|Celf1|Mbnl2|Hnrnpf
	GO Process	GO:0006096	glycolytic process	4	0.0015	Aldoa|Hk1|Gapdh|Pfkp
	GO Process	GO:0006757	ATP generation from ADP	4	0.0015	Aldoa|Hk1|Gapdh|Pfkp
	GO Process	GO:0006405	RNA export from nucleus	5	0.0016	Poldip3|Nup214|Nup98|Abce1|Gm6563
	GO Process	GO:0008380	RNA splicing	9	0.0017	Nono|Rbm25|Ddx17|Celf1|Prpf40a|Tardbp|Mbnl2|Srrm2|Hnrnpf
	GO Component	GO:0030017	sarcomere	7	0.0017	Psma6|Trim32|Ppp1r12a|Tmod3|Aldoa|Tjp1|Sqstm1
	GO Process	GO:0032269	negative regulation of cellular protein metabolic process	17	0.0018	Sgta|Ywhab|Gnb2l1|Bag6|Caprin1|Pum1|Eprs|Picalm|Eif2s1|Upf1|Dtx3l|Tardbp|Ubxn1|Rpl23|Mprip|Gapdh|Wars
	GO Function	GO:0044877	protein-containing complex binding	18	0.0019	Tubb5|Sgta|Ywhab|Gnb2l1|Bag6|Vim|Psmd14|Ndufa4|Ubqln1|Eif2s1|Abce1|Hist1h3g|Rps2|Hk1|Nploc4|Ufd1l|Pfkp|St13
	GO Process	GO:0032204	regulation of telomere maintenance	5	0.0019	Parp1|Cct7|Cct2|Upf1|Cct4
	GO Process	GO:0034250	positive regulation of cellular amide metabolic process	6	0.002	Vim|Rps27l|Picalm|Poldip3|Pcbp1|Eif3d
	GO Process	GO:0042866	pyruvate biosynthetic process	4	0.002	Aldoa|Hk1|Gapdh|Pfkp
	GO Process	GO:0042254	ribosome biogenesis	8	0.0021	Rpl10|Rps27l|Ddx17|Abce1|Rplp0|Rps2|Rpl38|Rps27
	GO Process	GO:0015931	nucleobase-containing compound transport	7	0.0021	Slc25a5|Igf2bp3|Poldip3|Nup214|Nup98|Abce1|Gm6563
	GO Process	GO:0016052	carbohydrate catabolic process	5	0.0021	Nudt5|Aldoa|Hk1|Gapdh|Pfkp
	GO Component	GO:0043209	myelin sheath	7	0.0023	Slc25a5|Dpysl2|Cct2|Cdc42|Aldoa|Mdh1|Gapdh
	GO Component	GO:0005635	nuclear envelope	10	0.0024	Tubb5|Ankrd17|Kpna2|Tmpo|Parp1|Nup214|Nup98|Gch1|Sumo1|Gapdh
	GO Process	GO:1900407	regulation of cellular response to oxidative stress	5	0.0024	Gnb2l1|Parp1|Nono|Ubqln1|Gch1
	GO Process	GO:0070925	organelle assembly	12	0.0025	Pcnt|Tubb5|Rpl10|G3bp1|Rps27l|Ubqln1|Eif2s1|Tmod3|Rps2|Rpl38|Rps27|Atxn10
	GO Process	GO:0034404	nucleobase-containing small molecule biosynthetic process	6	0.0025	Aprt|Nudt5|Aldoa|Hk1|Gapdh|Pfkp
	GO Function	GO:0031625	ubiquitin protein ligase binding	9	0.0026	Tubb5|Slc25a5|Bag6|Cct2|Sumo1|Ubxn1|Nploc4|Rpl23|Sqstm1
	GO Component	GO:0044451	nucleoplasm part	16	0.0027	Cbx4|Pum1|Nono|Rbm25|Poldip3|Pcbp1|Ddx17|Ubap2l|Nup98|Prpf40a|Srrm2|Sumo1|Nufip2|Sqstm1|Zwint|Gm6563
	GO Function	GO:0031072	heat shock protein binding	6	0.0027	Dnajb1|Cdk1|Dnajc9|Bag6|Dnaja2|St13
	GO Process	GO:0010243	response to organonitrogen compound	15	0.0028	Sgta|Aprt|Cdk1|Psmc6|Dpysl2|Bag6|Got1|Parp1|Eprs|Ubqln1|Ubqln2|Psmc3|Nploc4|Rpl23|Ufd1l
	GO Process	GO:0032436	positive regulation of proteasomal ubiquitin-dependent protein catabolic process	5	0.0028	Sgta|Gnb2l1|Ubqln1|Ubqln2|Sumo1
	GO Function	GO:0032182	ubiquitin-like protein binding	5	0.0028	Cbx4|Trim32|Ubxn1|Nploc4|Sqstm1
	GO Process	GO:2000059	negative regulation of ubiquitin-dependent protein catabolic process	4	0.0028	Sgta|Bag6|Ubxn1|Rpl23
	GO Process	GO:0032781	positive regulation of ATPase activity	4	0.0034	Dnajb1|Dnajc9|Dnaja2|Sumo1
	GO Function	GO:0030544	Hsp70 protein binding	4	0.0034	Dnajb1|Cdk1|Bag6|St13
	GO Component	GO:0022625	cytosolic large ribosomal subunit	4	0.0034	Rpl10|Rplp0|Rpl23|Rpl38
	GO Process	GO:0050658	RNA transport	6	0.0038	Igf2bp3|Poldip3|Nup214|Nup98|Abce1|Gm6563
	GO Process	GO:0060341	regulation of cellular localization	14	0.0043	Pcnt|Snx3|Cdk1|Gnb2l1|Parp1|Cct7|Cct2|Picalm|Cdc42|Nup214|Ppp1r12a|Dtx3l|Sqstm1|Cct4
	GO Process	GO:0045806	negative regulation of endocytosis	4	0.0043	Snx3|Gnb2l1|Picalm|Ubqln2
	GO Process	GO:0045087	innate immune response	11	0.0044	Ankrd17|Wrnip1|Vim|Nono|Eprs|Cdc42|Trim32|Dtx3l|Gch1|Ifit1|Gapdh
	GO Process	GO:0009152	purine ribonucleotide biosynthetic process	6	0.0044	Aprt|Paics|Aldoa|Hk1|Gapdh|Pfkp
	GO Process	GO:0019359	nicotinamide nucleotide biosynthetic process	4	0.0044	Aldoa|Hk1|Gapdh|Pfkp
	GO Process	GO:1901292	nucleoside phosphate catabolic process	5	0.0045	Nudt5|Aldoa|Hk1|Gapdh|Pfkp
	GO Component	GO:0099513	polymeric cytoskeletal fiber	11	0.0046	Pcnt|Tubb5|Cdk1|Dpysl3|Vim|Nudc|Cct7|Cct2|Specc1l|Tmod3|Cct4
	GO Process	GO:0046496	nicotinamide nucleotide metabolic process	5	0.0046	Aldoa|Hk1|Mdh1|Gapdh|Pfkp
	GO Process	GO:1904356	regulation of telomere maintenance via telomere lengthening	4	0.0046	Parp1|Cct7|Cct2|Cct4
	GO Process	GO:0046907	intracellular transport	16	0.0048	Ywhab|Kpna2|Dpysl2|Hgs|Nudc|Rnf126|Picalm|Poldip3|Cdc42|Nup214|Nup98|Abce1|Dtx3l|Nploc4|Ufd1l|Gm6563
	GO Process	GO:0051054	positive regulation of DNA metabolic process	7	0.0048	Cdk1|Parp1|Cct7|Cct2|Cdc42|Dtx3l|Cct4
	GO Process	GO:2001242	regulation of intrinsic apoptotic signaling pathway	6	0.0049	Prkra|Gnb2l1|Parp1|Nono|Ubqln1|Trim32
	GO Process	GO:0010256	endomembrane system organization	8	0.0051	Sgta|Snx3|Cdk1|Bag6|Cdc42|Tardbp|Nploc4|Sqstm1
	GO Process	GO:0046034	ATP metabolic process	6	0.0051	Nudt5|Parp1|Aldoa|Hk1|Gapdh|Pfkp
	GO Process	GO:0043901	negative regulation of multi-organism process	6	0.0052	Snx3|Trim32|Tardbp|Nploc4|Sqstm1|Ufd1l
	GO Component	GO:0015630	microtubule cytoskeleton	16	0.0054	Pcnt|Tubb5|Slc25a5|Cdk1|Psmb5|Nudc|Cct7|Cct2|Specc1l|Cdc42|Mcm3|Ppp1r12a|Cbx1|Crmp1|Gapdh|Cct4
	GO Process	GO:0034613	cellular protein localization	17	0.0055	Sgta|Ywhab|Kpna2|Cdk1|Bag6|Hgs|Poldip3|Cdc42|Nup214|Nup98|Abce1|Sumo1|Hk1|Nploc4|Ufd1l|Mprip|Gm6563
	GO Component	GO:0030425	dendrite	12	0.0055	Dnajb1|Gnb2l1|Dpysl2|Caprin1|Cnn3|Rplp0|Sumo1|Ubxn1|Zwint|Fus|Crmp1|Atxn10
	GO Process	GO:0045727	positive regulation of translation	5	0.0055	Vim|Rps27l|Poldip3|Pcbp1|Eif3d
	GO Component	GO:0015935	small ribosomal subunit	4	0.0057	Gnb2l1|Rps27l|Rps2|Rps27
	GO Process	GO:0006413	translational initiation	4	0.0058	Eif2s1|Abce1|Rps2|Eif3d
	GO Process	GO:0051028	mRNA transport	5	0.0061	Igf2bp3|Poldip3|Nup214|Nup98|Gm6563
	GO Process	GO:0006090	pyruvate metabolic process	4	0.0061	Aldoa|Hk1|Gapdh|Pfkp
	GO Process	GO:0071426	ribonucleoprotein complex export from nucleus	4	0.0064	Poldip3|Nup214|Abce1|Gm6563
	GO Process	GO:0051129	negative regulation of cellular component organization	12	0.0065	Dnajb1|Slc25a5|Snx3|Gnb2l1|Dpysl3|Parp1|Vim|Specc1l|Picalm|Ubqln2|Tmod3|Crmp1
	GO Process	GO:0051188	cofactor biosynthetic process	6	0.0067	Snx3|Aldoa|Gch1|Hk1|Gapdh|Pfkp
	GO Process	GO:0045184	establishment of protein localization	17	0.0074	Sgta|Rrbp1|Ywhab|Kpna2|Snx3|Bag6|Hgs|Arfgap2|Poldip3|Nup214|Nup98|Abce1|Dtx3l|Hk1|Nploc4|Ufd1l|Gm6563
	GO Process	GO:0070201	regulation of establishment of protein localization	12	0.0076	Pcnt|Snx3|Cdk1|Gnb2l1|Parp1|Cct7|Cct2|Picalm|Cdc42|Hk1|Gapdh|Cct4
	GO Process	GO:0034341	response to interferon-gamma	5	0.0076	Vim|Eprs|Cdc42|Gch1|Gapdh
	GO Process	GO:0042177	negative regulation of protein catabolic process	5	0.0076	Sgta|Snx3|Bag6|Ubxn1|Rpl23
	GO Component	GO:0048471	perinuclear region of cytoplasm	12	0.0079	Prkra|Ywhab|Gnb2l1|Wrnip1|Vim|Ubqln1|Mcm3|Psmc3|Plec|Fus|Clint1|Atxn10
	GO Component	GO:0034399	nuclear periphery	5	0.0079	Psma6|Vim|Nono|Nup98|Prpf40a
	GO Process	GO:0034097	response to cytokine	13	0.0082	Slc25a5|Dpysl3|Vim|Eprs|Cdc42|Trim32|Upf1|Rplp0|Gch1|Rps2|Ifit1|Gapdh|Pfkp
	GO Process	GO:0034655	nucleobase-containing compound catabolic process	7	0.0085	Nudt5|Xrn2|Upf1|Aldoa|Hk1|Gapdh|Pfkp
	GO Process	GO:0006754	ATP biosynthetic process	4	0.0085	Aldoa|Hk1|Gapdh|Pfkp
	GO Function	GO:0003730	mRNA 3'-UTR binding	4	0.0088	Pum1|Igf2bp3|Pcbp1|Tardbp
	GO Function	GO:0043130	ubiquitin binding	4	0.0088	Trim32|Ubxn1|Nploc4|Sqstm1
	GO Process	GO:1904951	positive regulation of establishment of protein localization	9	0.0091	Pcnt|Cdk1|Gnb2l1|Cct7|Cct2|Cdc42|Hk1|Gapdh|Cct4
	GO Function	GO:0045182	translation regulator activity	5	0.0095	Rpl10|Rps27l|Pcbp1|Eif2s1|Eif3d
	GO Process	GO:0043903	regulation of symbiosis, encompassing mutualism through parasitism	6	0.0097	Snx3|Trim32|Psmc3|Tardbp|Sqstm1|Gapdh
	GO Process	GO:1903201	regulation of oxidative stress-induced cell death	4	0.0099	Gnb2l1|Parp1|Nono|Ubqln1
	GO Process	GO:0009108	coenzyme biosynthetic process	5	0.0103	Aldoa|Gch1|Hk1|Gapdh|Pfkp
	GO Function	GO:0030234	enzyme regulator activity	14	0.0106	Prkra|Dnajb1|Psmd3|Gnb2l1|Psmd14|Arfgap2|Dnaja2|Rps27l|Ppp1r12a|Abce1|Dtx3l|Rpl23|Gapdh|Wars
	GO Process	GO:0051649	establishment of localization in cell	17	0.0109	Ywhab|Kpna2|Dpysl2|Hgs|Nudc|Rnf126|Picalm|Poldip3|Cdc42|Nup214|Nup98|Abce1|Dtx3l|Nploc4|Zwint|Ufd1l|Gm6563
	GO Process	GO:0009150	purine ribonucleotide metabolic process	8	0.0116	Aprt|Nudt5|Parp1|Paics|Aldoa|Hk1|Gapdh|Pfkp
	GO Component	GO:0036477	somatodendritic compartment	14	0.0123	Dnajb1|G3bp1|Gnb2l1|Dpysl2|Caprin1|Cnn3|Picalm|Rplp0|Sumo1|Ubxn1|Zwint|Fus|Crmp1|Atxn10
	GO Process	GO:0032880	regulation of protein localization	14	0.0124	Pcnt|Snx3|Cdk1|Gnb2l1|Parp1|Cct7|Cct2|Picalm|Cdc42|Dtx3l|Hk1|Sqstm1|Gapdh|Cct4
	GO Process	GO:0006913	nucleocytoplasmic transport	6	0.0124	Kpna2|Poldip3|Nup214|Nup98|Abce1|Gm6563
	GO Process	GO:0043488	regulation of mRNA stability	4	0.0124	Vim|Pum1|Upf1|Tardbp
	GO Process	GO:0051259	protein complex oligomerization	10	0.0125	Ywhab|Dpysl3|Vasp|Hist1h3g|Aldoa|Gch1|Sqstm1|Pfkp|St13|Atxn10
	GO Process	GO:0048024	regulation of mRNA splicing, via spliceosome	4	0.0132	Rbm25|Ddx17|Nup98|Mbnl2
	GO Function	GO:0005524	ATP binding	18	0.0145	G3bp1|Cdk1|Wrnip1|Psmc6|Paics|Cct7|Dnaja2|Cct2|Eprs|Ddx17|Mcm3|Psmc3|Upf1|Abce1|Hk1|Pfkp|Wars|Cct4
	GO Process	GO:0044092	negative regulation of molecular function	15	0.0147	Gnb2l1|Cnn3|Ubqln1|Picalm|Ppp1r12a|Eif2s1|Abce1|Dtx3l|Sumo1|Ubxn1|Rpl23|Crmp1|Mprip|Gapdh|Wars
	GO Process	GO:0044087	regulation of cellular component biogenesis	13	0.015	Dnajb1|Gnb2l1|Psmc6|Dpysl3|Hgs|Parp1|Vasp|Cdc42|Ubqln2|Psmc3|Tmod3|Sumo1|Wars
	GO Component	GO:0031967	organelle envelope	14	0.0152	Tubb5|Ankrd17|Slc25a5|Kpna2|Tmpo|Parp1|Ndufa4|Nup214|Nup98|Gch1|Sumo1|Chchd2|Hk1|Gapdh
	GO Process	GO:0006091	generation of precursor metabolites and energy	7	0.0159	Ndufa4|Etfa|Aldoa|Hk1|Mdh1|Gapdh|Pfkp
	GO Process	GO:0051262	protein tetramerization	5	0.0161	Vasp|Hist1h3g|Aldoa|Pfkp|St13
	GO Process	GO:0051289	protein homotetramerization	4	0.0162	Vasp|Aldoa|Pfkp|St13
	GO Component	GO:0015629	actin cytoskeleton	8	0.0167	Dpysl3|Cnn3|Specc1l|Trim32|Ppp1r12a|Tmod3|Aldoa|Mprip
	GO Function	GO:0016462	pyrophosphatase activity	12	0.017	Tubb5|G3bp1|Wrnip1|Psmc6|Nudt5|Cdc42|Ddx17|Mcm3|Psmc3|Upf1|Abce1|Gch1
	GO Process	GO:0009166	nucleotide catabolic process	4	0.0173	Aldoa|Hk1|Gapdh|Pfkp
	GO Process	GO:0071345	cellular response to cytokine stimulus	11	0.018	Slc25a5|Dpysl3|Vim|Eprs|Cdc42|Upf1|Rplp0|Rps2|Ifit1|Gapdh|Pfkp
	GO Process	GO:0031334	positive regulation of protein complex assembly	6	0.0185	Gnb2l1|Psmc6|Vasp|Psmc3|Sumo1|Wars
	GO Component	GO:0016363	nuclear matrix	4	0.0188	Psma6|Vim|Nono|Prpf40a
	GO Process	GO:0009117	nucleotide metabolic process	9	0.0194	Aprt|Nudt5|Parp1|Paics|Aldoa|Hk1|Mdh1|Gapdh|Pfkp
	GO Process	GO:0006275	regulation of DNA replication	4	0.0194	Ankrd17|Cdk1|Wrnip1|Cdc42
	GO Process	GO:0006281	DNA repair	8	0.0196	Cdk1|Wrnip1|Parp1|Psmd14|Xrn2|Nono|Upf1|Dtx3l
	GO Function	GO:0008022	protein C-terminus binding	6	0.0203	Ywhab|Vim|Sumo1|Tjp1|Gm6563|Prrc2c
	GO Function	GO:0051117	ATPase binding	4	0.0203	Dnajb1|Ubxn1|Nploc4|Ufd1l
	GO Function	GO:0090079	translation regulator activity, nucleic acid binding	4	0.0203	Rps27l|Pcbp1|Eif2s1|Eif3d
	GO Process	GO:0051336	regulation of hydrolase activity	15	0.0205	Dnajb1|Gnb2l1|Dnajc9|Psmd14|Arfgap2|Cnn3|Dnaja2|Rps27l|Picalm|Ppp1r12a|Abce1|Sumo1|Ubxn1|Mprip|Gapdh
	GO Process	GO:0017144	drug metabolic process	9	0.0205	Aprt|Nudt5|Parp1|Aldoa|Gch1|Hk1|Mdh1|Gapdh|Pfkp
	GO Process	GO:2001233	regulation of apoptotic signaling pathway	8	0.0205	Prkra|Slc25a5|Gnb2l1|Maged1|Parp1|Nono|Ubqln1|Trim32
	GO Process	GO:0051186	cofactor metabolic process	8	0.0209	Snx3|Got1|Aldoa|Gch1|Hk1|Mdh1|Gapdh|Pfkp
	GO Process	GO:0071346	cellular response to interferon-gamma	4	0.0209	Vim|Eprs|Cdc42|Gapdh
	GO Component	GO:0005681	spliceosomal complex	5	0.0217	Rbm25|Upf1|Prpf40a|Srrm2|Hnrnpf
	GO Process	GO:0044089	positive regulation of cellular component biogenesis	9	0.022	Gnb2l1|Psmc6|Dpysl3|Hgs|Vasp|Cdc42|Psmc3|Sumo1|Wars
	GO Process	GO:0043254	regulation of protein complex assembly	8	0.0223	Gnb2l1|Psmc6|Parp1|Vasp|Psmc3|Tmod3|Sumo1|Wars
	GO Process	GO:0006260	DNA replication	5	0.0226	Wrnip1|Parp1|Mcm3|Nup98|Upf1
	GO Process	GO:0000398	mRNA splicing, via spliceosome	5	0.023	Nono|Ddx17|Celf1|Prpf40a|Srrm2
	GO Process	GO:0045088	regulation of innate immune response	6	0.0232	Ankrd17|Pum1|Nono|Ubqln1|Nploc4|Ufd1l
	GO Function	GO:0051219	phosphoprotein binding	4	0.0236	Ywhab|Dpysl3|Cbx4|Crmp1
	GO Process	GO:0033365	protein localization to organelle	9	0.025	Sgta|Kpna2|Cdk1|Bag6|Hgs|Nup214|Nup98|Sumo1|Hk1
	GO Process	GO:0006886	intracellular protein transport	10	0.0253	Ywhab|Kpna2|Hgs|Poldip3|Nup214|Nup98|Abce1|Nploc4|Ufd1l|Gm6563
	GO Process	GO:0006974	cellular response to DNA damage stimulus	10	0.0258	Cdk1|Wrnip1|Bag6|Parp1|Psmd14|Xrn2|Nono|Rps27l|Upf1|Dtx3l
	GO Function	GO:0017111	nucleoside-triphosphatase activity	11	0.0262	Tubb5|G3bp1|Wrnip1|Psmc6|Cdc42|Ddx17|Mcm3|Psmc3|Upf1|Abce1|Gch1
	GO Function	GO:0008047	enzyme activator activity	8	0.0262	Prkra|Dnajb1|Gnb2l1|Psmd14|Arfgap2|Dnaja2|Rps27l|Dtx3l
	GO Process	GO:0051260	protein homooligomerization	7	0.0281	Dpysl3|Vasp|Aldoa|Gch1|Pfkp|St13|Atxn10
	GO Process	GO:0051726	regulation of cell cycle	13	0.0287	Ankrd17|Cdk1|Gnb2l1|Pum1|Rps27l|Cdc42|Trim32|Nup214|Tmod3|Prpf40a|Tardbp|Rpl23|Zwint
	GO Process	GO:0046394	carboxylic acid biosynthetic process	6	0.0288	Got1|Aldoa|Gch1|Hk1|Gapdh|Pfkp
	GO Process	GO:0019752	carboxylic acid metabolic process	11	0.0294	Got1|Aimp1|Etfa|Eprs|Aldoa|Gch1|Hk1|Mdh1|Gapdh|Pfkp|Wars
	GO Process	GO:0006732	coenzyme metabolic process	6	0.0311	Aldoa|Gch1|Hk1|Mdh1|Gapdh|Pfkp
	GO Process	GO:1901216	positive regulation of neuron death	4	0.0314	Parp1|Picalm|Cdc42|Eif2s1
	GO Function	GO:0019900	kinase binding	11	0.0325	Prkra|Gnb2l1|Dpysl2|Parp1|Vim|Ubqln1|Cdc42|Ppp1r12a|Gch1|Sqstm1|Wars
	GO Process	GO:0006259	DNA metabolic process	10	0.0326	Cdk1|Wrnip1|Parp1|Psmd14|Xrn2|Nono|Mcm3|Nup98|Upf1|Dtx3l
	GO Process	GO:0022411	cellular component disassembly	5	0.0329	Cdk1|Ubqln1|Abce1|Rpl23|Sqstm1
	GO Process	GO:0031396	regulation of protein ubiquitination	5	0.0336	Ubqln1|Dtx3l|Rps2|Ubxn1|Rpl23
	GO Process	GO:0051345	positive regulation of hydrolase activity	10	0.0348	Dnajb1|Gnb2l1|Dnajc9|Psmd14|Arfgap2|Dnaja2|Rps27l|Picalm|Ppp1r12a|Sumo1
	GO Process	GO:0009895	negative regulation of catabolic process	6	0.0349	Sgta|Snx3|Bag6|Tardbp|Ubxn1|Rpl23
	GO Function	GO:0008134	transcription factor binding	10	0.0355	Kpna2|Psma6|Psmc6|Parp1|Psmc3|Sumo1|Chchd2|Rpl23|Fus|Hnrnpf
	GO Function	GO:0003682	chromatin binding	9	0.0355	Ankrd17|Cdk1|Dek|Cbx4|Parp1|Nono|Nup98|Upf1|Hist1h3g
	GO Component	GO:0005874	microtubule	7	0.0357	Pcnt|Tubb5|Cdk1|Nudc|Cct7|Cct2|Cct4
	GO Function	GO:0042803	protein homodimerization activity	12	0.0365	Prkra|Sgta|Gnb2l1|Nudt5|Aimp1|Glipr2|Eprs|Gch1|Cbx1|Hk1|Sqstm1|Wars
	GO Process	GO:0043086	negative regulation of catalytic activity	11	0.0366	Gnb2l1|Cnn3|Picalm|Ppp1r12a|Abce1|Dtx3l|Ubxn1|Rpl23|Mprip|Gapdh|Wars
	GO Component	GO:0043025	neuronal cell body	10	0.0378	Dnajb1|G3bp1|Gnb2l1|Dpysl2|Cnn3|Picalm|Ubxn1|Fus|Crmp1|Atxn10
	GO Component	GO:0000785	chromatin	8	0.0378	Ankrd17|Tmpo|Maged1|Upf1|Hist1h3g|Aldoa|Sumo1|Cbx1
	GO Process	GO:0032386	regulation of intracellular transport	7	0.038	Pcnt|Snx3|Cdk1|Picalm|Cdc42|Nup214|Ppp1r12a
	GO Component	GO:0031965	nuclear membrane	6	0.038	Ankrd17|Tmpo|Nup98|Gch1|Sumo1|Gapdh
	GO Process	GO:0010942	positive regulation of cell death	10	0.0383	Prkra|Gnb2l1|Maged1|Parp1|Rps27l|Picalm|Cdc42|Eif2s1|Gapdh|Phlda1
	GO Function	GO:0008092	cytoskeletal protein binding	12	0.0389	Dpysl2|Dpysl3|Cnn3|Vasp|Trim32|Tmod3|Plec|Aldoa|Fus|Crmp1|Mprip|Gapdh
	GO Function	GO:0019901	protein kinase binding	10	0.0389	Prkra|Gnb2l1|Dpysl2|Parp1|Vim|Cdc42|Ppp1r12a|Gch1|Sqstm1|Wars
	GO Component	GO:0044427	chromosomal part	11	0.0396	Ankrd17|Tmpo|Wrnip1|Maged1|Ppp1r12a|Upf1|Hist1h3g|Aldoa|Sumo1|Cbx1|Zwint
	GO Function	GO:0004857	enzyme inhibitor activity	7	0.0414	Gnb2l1|Ppp1r12a|Abce1|Dtx3l|Rpl23|Gapdh|Wars
	GO Function	GO:0047485	protein N-terminus binding	4	0.0414	Parp1|Plec|Srrm2|Zwint
	GO Function	GO:0016810	hydrolase activity, acting on carbon-nitrogen (but not peptide) bonds	4	0.0422	Dpysl2|Dpysl3|Gch1|Crmp1
	GO Process	GO:0015031	protein transport	14	0.0425	Rrbp1|Ywhab|Kpna2|Snx3|Hgs|Arfgap2|Poldip3|Nup214|Nup98|Abce1|Dtx3l|Nploc4|Ufd1l|Gm6563
	GO Function	GO:0050662	coenzyme binding	6	0.0426	Got1|Parp1|Etfa|Gch1|Mdh1|Gapdh
	GO Process	GO:0051098	regulation of binding	7	0.0438	Parp1|Cdc42|Eif2s1|Dtx3l|Sumo1|Eif3d|Crmp1
	GO Function	GO:0004386	helicase activity	4	0.0447	G3bp1|Ddx17|Mcm3|Upf1
	GO Component	GO:0043005	neuron projection	16	0.0459	Dnajb1|Gnb2l1|Dpysl2|Dpysl3|Got1|Vim|Caprin1|Cnn3|Picalm|Rplp0|Sumo1|Ubxn1|Zwint|Fus|Crmp1|Atxn10
	GO Process	GO:0005975	carbohydrate metabolic process	7	0.0463	Got1|Nudt5|Aldoa|Hk1|Mdh1|Gapdh|Pfkp
	GO Process	GO:0044283	small molecule biosynthetic process	8	0.0474	Aprt|Got1|Nudt5|Aldoa|Gch1|Hk1|Gapdh|Pfkp
