# Supplementary material for: Immiscible inclusion bodies formed by polyglutamine and poly(glycine-alanine) are enriched with distinct proteomes but converge in proteins that are risk factors for disease and involved in protein degradation
Source: PLoS One. 2020 Aug 28;15(8):e0233247. doi: 10.1371/journal.pone.0233247 (PMC7455042; doi:10.1371/journal.pone.0233247)
Supplement: S4 Table — Relates to Fig 3. (XLSX) [file pone.0233247.s004.xlsx]

## Sheet: Table S4
	Table S4. Cellular abundances of proteins caused by polyGA101 aggregation. Relates to Fig 3.
	Experiment description
	Data showing dimethyl labelling (medium, and light) for the whole proteome of cells enriched with polyGA101 inclusions (i) versus those without inclusions (ni), matched for total protein amount.
	Samples included polyGA101 inclusions (i) and soluble polyGA101 (ni)
	Labelling strategy used in the aggregate proteome experiment
		Dimethylation 2plex method
		Light	Medium
		polyGA101-ni	polyGA101-i
	Legend for the parameters appeared in the protein sheets
	Accession	UniProt identifiers of the proteins
	Description	The description of the protein extracted from the search sequence database
	Gene ID	The official gene symbol
	Σ Coverage, %	The percentage of protein sequences covered by identified peptides
	Σ# Unique Peptides	The total number of distinct peptide sequences unique to the protein group
	MW [kDa]	The molecular weight of the protein in kilodaltons without considering post-translational modifications (PTMs).
	Σ# PSMs	The total number of peptide spectrum matches identified from all included searches
	# AAs	The length of the protein sequence
	calc. pI	The theoretically calculated isoelectric point of the protein, which is the pH at which a particular molecule carries no net electrical charge.
	Modifications	The static and dynamic modifications identified in the protein consolidated from all PSMs
	Normalized abundance Light	The average peak heights of all unique peptides only for the 'light' versions that are associated with the protein after normalization to the total peptide amount
	Normalized abundance Medium	The average peak heights of all unique peptides only for the 'medium' versions that are associated with the protein after normalization to the total peptide amount
	Significant	"+" indicates it passes the statistical test (Paired Student's T-test with a permutation-based FDR of 5% and S0 of 0.1)
	Paired Student's T-test Difference	The difference between Log2 normalised abundances in GA101 versus Httex1-97Q from three biological replicates
	Negative log Welch's T-test p-value	Negative log10 transformed P-value generated from Paired Student's T-test with a permutation-based FDR of 5% and S0 of 0.1
	Mascot score	The cumulative protein score based on summing the ion scores of the unique peptides identified for that protein.
	Legend for the parameters appeared in the peptide sheets
	Confidence	The level of confidence of the identified peptide group
	Annotated Sequence	The peptide sequence with the flanking residues in the protein
	Modifications	The static and dynamic modifications identified in the PSMs of the peptide.
	Modifications in Proteins	The position of the modifications in the protein
	Qvality PEP	The posterior error probability for the identified peptide group
	Qvality q-value	The q-value for the identified peptide group
	# Protein Groups	The number of identified master proteins in which the peptide sequence is contained
	# Proteins	The number of identified proteins in which the peptide sequence is contained
	# PSMs	Number of peptide spectrum matches identified for the peptide group
	Master Protein Accessions	The unique identifiers (accessions) of all master proteins from all protein groups that include this peptide sequence.
	Positions in Proteins	The position of the peptide in the protein(s)
	# Missed Cleavages	The number of cleavage sites within the peptide that were missed by the digestion process
	Theo. MH+ [Da]	The theoritical Protonated monoisotopic mass of the peptides in Daltons, calculated from the amino acid sequence, inclusing the modifications
	Abundances (Normalized)	The average peak heights of all PSMs associated with this peptide after normalization to the total peptide amount
	Precursor Quan Result ID	Unique identifier for the precursor quantitative value
	Quan Info	The status of this peptide result for quantitation
	Mascot Confidence	The identification confidence of the PSM
	Mascot Charge	The charge of the peptide ion in the precursor spectrum
	Mascot RT [min]	The retension time when the peptide was observed
	Mascot m/z[Da]	The mass to charge ratio of the precursor ion in Dalton
	Mascot Delta m/z [Da]	The absolute difference in Dalton between the theoritical mass of the peptide and the experimental mass of the precursor ion
	Mascot Percolator q-Value	The minimal false discovery rate at which the collection of PSMs associated with the peptide is considered correct
	Mascot Percolator PEP	the probability of a random match being classed as significant
	Mascot Ions Score	The mascot ion score for an MS/MS match is based on the absolute probability (P) that the observed match between the experimnetal data and the data sequence is a random event.
	Top Apex RT [min]	The best apex retention time over all connected concensus features

## Sheet: Protein list
Accession	Description	Gene ID	Σ Coverage, %	Σ# Unique Peptides	Σ# PSMs	# AAs	MW [kDa]	calc. pI	Modifications	Abundance 101GAi, Replicate I	Abundance 101GAi, Replicate II	Abundance 101GAi, Replicate III	Abundance 101xGAni, Replicate I	Abundance 101xGAni, Replicate II	Abundance 101xGAni, Replicate III	Student's T-test Difference 101GAi_101GAni (FDR=5%, S0=0.1)	Negative log Student's T-test p-value 101GAi_101GAni (FDR=5%, S0=0.1)	Student's T-test Significant 101GAi_101GAni (FDR=5%, S0=0.1)	Paired student's T-test significantly upregulated	Paired student's T-test significantly down-regulated	Mascot score
P42212	Green fluorescent protein OS=Aequorea victoria GN=GFP PE=1 SV=1	GFP	31	6	18	238	26.9	6.06	Dimethyl [K41;K113];K52	1.02612e+07	1.46907e+07	1.14219e+07	1.70165e+06	6.0546e+06	4.96341e+06	2.00266	1.63074				224
Q9CQL5	39S ribosomal protein L18, mitochondrial OS=Mus musculus GN=Mrpl18 PE=1 SV=1	Mrpl18	11	2	4	180	20.7	9.28	0	1.09591e+06	1.14793e+06	1.06027e+06	505622	489178	1.20692e+06	1.03139	3.61386	+	Upregulated		62
Q8BYL4	Tyrosine--tRNA ligase, mitochondrial OS=Mus musculus GN=Yars2 PE=1 SV=2	Yars2	19	5	11	472	52.6	9.16	Dimethyl [K276;K451]	1.34829e+06	1.27159e+06	1.24732e+06	583470	720830	1.42497e+06	0.923209	3.41758	+	Upregulated		220
Q9Z103	Activity-dependent neuroprotector homeobox protein OS=Mus musculus GN=Adnp PE=1 SV=2	Adnp	2	2	6	1108	124.2	6.86	Dimethyl [K168]	2.73195e+06	3.49606e+06	3.07382e+06	492581	425235		2.6997	3.22537	+	Upregulated		44
Q9DCT2	NADH dehydrogenase [ubiquinone] iron-sulfur protein 3, mitochondrial OS=Mus musculus GN=Ndufs3 PE=1 SV=2	Ndufs3	39	9	39	263	30.1	7.17	Dimethyl [K70;K199;K258;K259;K263]	1.70527e+07	1.88127e+07	1.89593e+07	9.65135e+06	9.98271e+06	1.73616e+07	0.932321	3.06134	+	Upregulated		735
P28663	Beta-soluble NSF attachment protein OS=Mus musculus GN=Napb PE=1 SV=2	Napb	25	3	18	298	33.5	5.47	Dimethyl [K153;K163]	1.30155e+06	1.01131e+06	1.22174e+06	442433	514389	1.1995e+06	1.16433	3.0085	+	Upregulated		263
P63321	Ras-related protein Ral-A OS=Mus musculus GN=Rala PE=1 SV=1	Rala	26	6	11	206	23.5	7.11	Dimethyl [K159]	2.89835e+06	3.87697e+06	2.82908e+06	1.00294e+06	1.16202e+06	2.55572e+06	1.45016	2.94837	+	Upregulated		126
Q8K1J6	CCA tRNA nucleotidyltransferase 1, mitochondrial OS=Mus musculus GN=Trnt1 PE=1 SV=1	Trnt1	15	6	16	434	49.9	8.56	Dimethyl [K54;K328]	3.76887e+06	3.24121e+06	3.71132e+06	1.72803e+06	2.05086e+06	4.64807e+06	0.79834	2.77564	+	Upregulated		114
Q9DB34	Charged multivesicular body protein 2a OS=Mus musculus GN=Chmp2a PE=1 SV=1	Chmp2a	13	2	5	222	25.1	5.97	Dimethyl [K197]	1.28034e+06	1.06868e+06	1.30589e+06	695263	599583	1.19303e+06	0.926503	2.69162	+	Upregulated		88
P36371	Antigen peptide transporter 2 OS=Mus musculus GN=Tap2 PE=1 SV=1	Tap2	3	2	2	702	77.4	7.24	0	527715	467984	609979	136591	179846		1.71013	2.61635	+	Upregulated		49
Q9DAW9	Calponin-3 OS=Mus musculus GN=Cnn3 PE=1 SV=1	Cnn3	21	4	14	330	36.4	5.72	Dimethyl [K172;K251]	3.57299e+06	3.43315e+06	3.81671e+06	1.1076e+06	528484	1.71479e+06	2.15931	2.57188	+	Upregulated		298
Q8BH69	Selenide, water dikinase 1 OS=Mus musculus GN=Sephs1 PE=1 SV=1	Sephs1	7	2	6	392	42.9	5.97	Dimethyl [K298]	1.05646e+06	790606	985161	437948	475208	758348	1.1056	2.56658	+	Upregulated		27
Q9QYE6	Golgin subfamily A member 5 OS=Mus musculus GN=Golga5 PE=1 SV=2	Golga5	9	5	12	729	82.3	6.23	0	1.06461e+06	993114	872382	433659	573248	954509	0.964425	2.55396	+	Upregulated		193
Q91W43	Glycine dehydrogenase (decarboxylating), mitochondrial OS=Mus musculus GN=Gldc PE=1 SV=1	Gldc	4	2	8	1025	113.2	7.56	Dimethyl [K342]	388755	330044	409982	185595	191608		0.937387	2.55115	+	Upregulated		140
Q9WVE8	Protein kinase C and casein kinase substrate in neurons protein 2 OS=Mus musculus GN=Pacsin2 PE=1 SV=1	Pacsin2	21	8	16	486	55.8	5.2	Dimethyl [K264;K455;K466]	7.39337e+06	7.20367e+06	6.42471e+06	3.65515e+06	2.93677e+06	5.33072e+06	1.17156	2.51032	+	Upregulated		248
Q99KQ4	Nicotinamide phosphoribosyltransferase OS=Mus musculus GN=Nampt PE=1 SV=1	Nampt	11	4	5	491	55.4	7.15	0	1.97483e+06	1.26842e+06	2.02557e+06	326382	251814		2.53032	2.41731	+	Upregulated		122
P56960	Exosome component 10 OS=Mus musculus GN=Exosc10 PE=1 SV=2	Exosc10	10	6	11	887	100.9	8.29	Dimethyl [K48;K546;K780]	3.93573e+06	3.6468e+06	4.02484e+06	1.16541e+06	1.66709e+06		1.41846	2.39174	+	Upregulated		99
Q03958	Prefoldin subunit 6 OS=Mus musculus GN=Pfdn6 PE=1 SV=1	Pfdn6	16	2	7	127	14.4	8.88	Dimethyl [K66]	3.21614e+06	2.41401e+06	3.40896e+06	1.01237e+06	1.13881e+06		1.41955	2.3326	+	Upregulated		112
Q80UW8	DNA-directed RNA polymerases I, II, and III subunit RPABC1 OS=Mus musculus GN=Polr2e PE=1 SV=1	Polr2e	13	2	3	210	24.6	5.95	Dimethyl [K47;K115]	687881	790223	630702	201819	277322		1.51164	2.27573	+	Upregulated		49
Q8C3X2	Coiled-coil domain-containing protein 90B, mitochondrial OS=Mus musculus GN=Ccdc90b PE=1 SV=1	Ccdc90b	11	2	2	256	29.6	8.53	Dimethyl [K197]	590837	811651	644714	198696	145484		1.93848	2.2652	+	Upregulated		25
Q80SZ7	Guanine nucleotide-binding protein G(I)/G(S)/G(O) subunit gamma-5 OS=Mus musculus GN=Gng5 PE=1 SV=2	Gng5	50	2	8	68	7.3	9.85	Dimethyl [K63]	3.11629e+06	4.14201e+06	2.99184e+06	952791	1.07313e+06	1.08135e+06	2.0203	2.25675	+	Upregulated		51
Q8BH74	Nuclear pore complex protein Nup107 OS=Mus musculus GN=Nup107 PE=1 SV=1	Nup107	5	4	12	926	106.7	5.43	Dimethyl [K638]	5.66404e+06	7.46339e+06	6.4497e+06	1.50601e+06	2.6096e+06	2.49464e+06	1.91067	2.24051	+	Upregulated		393
Q9DCA5	Ribosome biogenesis protein BRX1 homolog OS=Mus musculus GN=Brix1 PE=1 SV=3	Brix1	12	3	11	353	41.2	10.02	Dimethyl [K153;K182;K242]	2.27431e+06	2.17036e+06	2.08353e+06	1.03428e+06	1.28319e+06	1.70129e+06	1.04065	2.20822	+	Upregulated		70
Q99KF1	Transmembrane emp24 domain-containing protein 9 OS=Mus musculus GN=Tmed9 PE=1 SV=2	Tmed9	21	4	17	235	27.1	8.41	Dimethyl [K180]	5.1706e+06	5.84187e+06	5.23951e+06	1.11175e+06	711054	4.11939e+06	2.17917	2.14956	+	Upregulated		163
Q8R1F6	Protein HID1 OS=Mus musculus GN=Hid1 PE=1 SV=1	Hid1	10	4	6	788	88.7	5.94	Dimethyl [K89;K91]	799479	772835	1.15639e+06	295644	242059		1.6875	2.13826	+	Upregulated		42
P97376	Protein FRG1 OS=Mus musculus GN=Frg1 PE=1 SV=2	Frg1	20	4	11	258	29.1	8.92	Dimethyl [K101]	2.3902e+06	2.59176e+06	2.45621e+06	1.25434e+06	1.19535e+06	1.60874e+06	1.19719	2.11853	+	Upregulated		166
Q80WQ2	Protein VAC14 homolog OS=Mus musculus GN=Vac14 PE=1 SV=1	Vac14	13	6	6	782	88	6.13	Dimethyl [K740;K757]	1.57138e+06	1.00886e+06	1.40945e+06	126029	290645		2.71887	1.93974	+	Upregulated		41
Q9CZ83	39S ribosomal protein L55, mitochondrial OS=Mus musculus GN=Mrpl55 PE=1 SV=1	Mrpl55	18	2	4	127	15.1	10.51	Dimethyl [K57]	585131	668422	689409	1.32155e+06	1.28381e+06	2.89594e+06	-1.08436	3.75624	+		Down-regulated	18
Q9QWV9	Cyclin-T1 OS=Mus musculus GN=Ccnt1 PE=1 SV=3	Ccnt1	3	2	2	724	80.5	8.68	Dimethyl [K380;K386]	194095	186369	163089	1.911e+06	1.60506e+06		-3.3301	3.6266	+		Down-regulated	37
Q8K0G5	Protein TSSC1 OS=Mus musculus GN=Tssc1 PE=1 SV=2	Tssc1	8	2	2	386	43.1	5.14	0	379700	383775	432698	624655	742638	1.43061e+06	-0.82043	3.3694	+		Down-regulated	0
Q8BX10	Serine/threonine-protein phosphatase PGAM5, mitochondrial OS=Mus musculus GN=Pgam5 PE=1 SV=1	Pgam5	18	5	19	288	32	9.04	Dimethyl [K73;K115;K161]	2.21565e+06	2.66112e+06	2.12525e+06	6.21103e+06	5.53173e+06	1.4705e+07	-1.46633	3.19353	+		Down-regulated	264
Q8C156	Condensin complex subunit 2 OS=Mus musculus GN=Ncaph PE=1 SV=1	Ncaph	14	6	17	731	82.3	4.96	Dimethyl [K59;K158;K232]	3.06021e+06	3.18729e+06	2.83988e+06	4.43837e+06	4.44731e+06	1.01868e+07	-0.64176	3.0335	+		Down-regulated	371
Q69ZS7	HBS1-like protein OS=Mus musculus GN=Hbs1l PE=1 SV=2	Hbs1l	5	2	2	682	75.1	6.46	Dimethyl [K655]	148726	129528		630877	493845	1.15064e+06	-2.03248	2.93701	+		Down-regulated	0
Q920B9	FACT complex subunit SPT16 OS=Mus musculus GN=Supt16h PE=1 SV=2	Supt16h	7	5	10	1047	119.7	5.66	Acetyl [N-Term]	1.51113e+06	1.48641e+06	1.64288e+06	1.10053e+07	1.45297e+07	6.30809e+07	-3.49404	2.9364	+		Down-regulated	59
Q5SWD9	Pre-rRNA-processing protein TSR1 homolog OS=Mus musculus GN=Tsr1 PE=1 SV=1	Tsr1	6	3	5	803	92	6.99	Dimethyl [K219]	385187	302715	346910	782809	1.15375e+06	1.75422e+06	-1.45234	2.83445	+		Down-regulated	55
Q8VDP6	CDP-diacylglycerol--inositol 3-phosphatidyltransferase OS=Mus musculus GN=Cdipt PE=1 SV=1	Cdipt	11	2	7	213	23.6	8.27	0	491830	662426	522329	1.74428e+06	1.62589e+06	5.4318e+06	-1.85521	2.76198	+		Down-regulated	215
P68433	Histone H3.1 OS=Mus musculus GN=Hist1h3a PE=1 SV=2	Hist1h3a	35	2	36	136	15.4	11.12	Dimethyl [K28;K123];K37;K38;K80	84116.4	34223.5	44020.9	2.83772e+06	2.02529e+06		-5.62994	2.74568	+		Down-regulated	158
Q62018	RNA polymerase-associated protein CTR9 homolog OS=Mus musculus GN=Ctr9 PE=1 SV=2	Ctr9	4	3	4	1173	133.3	6.49	Dimethyl [K122;K393]	141319	193691	114763	1.28034e+06	1.18602e+06		-3.12601	2.68992	+		Down-regulated	59
Q60737	Casein kinase II subunit alpha OS=Mus musculus GN=Csnk2a1 PE=1 SV=2	Csnk2a1	34	10	33	391	45.1	7.74	Dimethyl [K64;K102;K122;K303]	1.30369e+07	1.13871e+07	1.07022e+07	1.68168e+07	1.87788e+07	4.04686e+07	-0.69112	2.66627	+		Down-regulated	350
Q9QZD8	Mitochondrial dicarboxylate carrier OS=Mus musculus GN=Slc25a10 PE=1 SV=2	Slc25a10	21	4	20	287	31.7	9.32	Dimethyl [K185]	2.38507e+06	3.01808e+06	2.0415e+06	5.33368e+06	5.85079e+06	1.3705e+07	-1.30959	2.61635	+		Down-regulated	558
O08784	Treacle protein OS=Mus musculus GN=Tcof1 PE=1 SV=1	Tcof1	7	5	8	1320	134.9	9.35	Dimethyl [K64;K1103];K459;K598;K74	314565	353316	403246	790990	864256	2.64292e+06	-1.4662	2.58935	+		Down-regulated	250
Q6PIU9	Uncharacterized protein FLJ45252 homolog OS=Mus musculus PE=1 SV=2	Uncharacterized protein FLJ45252 homolog OS=Mus musculus	13	3	6	354	37.7	5.07	0	440902	551844	513748	1.11832e+06	1.26745e+06		-1.30487	2.57588	+		Down-regulated	118
Q8R5H1	Ubiquitin carboxyl-terminal hydrolase 15 OS=Mus musculus GN=Usp15 PE=1 SV=1	Usp15	4	2	2	981	112.3	5.17	0	173732	122049	146841		1.69599e+06	8.08267e+06	-4.15734	2.49925	+		Down-regulated	34
P14115	60S ribosomal protein L27a OS=Mus musculus GN=Rpl27a PE=1 SV=5	Rpl27a	32	7	34	148	16.6	11.12	Dimethyl [K47;K55;K77;K94]	3.14074e+07	3.06036e+07	2.99365e+07	5.28427e+07	6.57369e+07	1.81388e+08	-1.17275	2.42541	+		Down-regulated	389
P54103	DnaJ homolog subfamily C member 2 OS=Mus musculus GN=Dnajc2 PE=1 SV=2	Dnajc2	12	7	19	621	71.7	8.7	Dimethyl [K40;K131;K143;K171;K175;K597;K604]	2.46217e+06	2.78839e+06	2.24269e+06	5.76345e+06	5.29353e+06	1.79478e+07	-1.4059	2.41666	+		Down-regulated	84
Q6NVG1	Lysophospholipid acyltransferase LPCAT4 OS=Mus musculus GN=Lpcat4 PE=1 SV=1	Lpcat4	6	2	2	524	57.1	8.75	0		1.16476e+06	550354	1.32308e+07	1.82843e+07	6.15135e+07	-4.62789	2.36457	+		Down-regulated	43
Q91VU0	Protein FAM3C OS=Mus musculus GN=Fam3c PE=1 SV=1	Fam3c	15	3	7	227	24.7	8.29	Dimethyl [K84]	1.28141e+06	1.11337e+06	1.13252e+06	2.17517e+06	2.5386e+06	7.78626e+06	-1.26648	2.30395	+		Down-regulated	48
Q3ULF4	Paraplegin OS=Mus musculus GN=Spg7 PE=1 SV=1	Spg7	6	3	4	781	85.9	9.04	0	557998	693627	528301	1.35194e+06	1.60351e+06		-1.3746	2.27851	+		Down-regulated	51
Q99J62	Replication factor C subunit 4 OS=Mus musculus GN=Rfc4 PE=1 SV=1	Rfc4	14	4	8	364	39.8	6.7	Dimethyl [K84]	924812	1.33397e+06	1.0655e+06	2.61776e+06	2.87953e+06	9.93439e+06	-1.63251	2.23945	+		Down-regulated	66
Q99NH0	Ankyrin repeat domain-containing protein 17 OS=Mus musculus GN=Ankrd17 PE=1 SV=2	Ankrd17	4	6	10	2603	274	6.52	Dimethyl [K56;K1688;K182;K2413];K57;K71	870871	676017	527203	1.62015e+06	1.97019e+06	5.9543e+06	-1.6673	2.23458	+		Down-regulated	105
Q6PE01	U5 small nuclear ribonucleoprotein 40 kDa protein OS=Mus musculus GN=Snrnp40 PE=1 SV=1	Snrnp40	27	5	19	358	39.3	8.1	Dimethyl [K178;K287]	1.26657e+06	1.78872e+06	1.7142e+06	4.3585e+06	3.01265e+06	7.22968e+06	-1.22564	2.18789	+		Down-regulated	585
Q9JIG7	Coiled-coil domain-containing protein 22 OS=Mus musculus GN=Ccdc22 PE=1 SV=1	Ccdc22	10	4	6	627	70.8	6.01	0	891145	815881	385080	3.02688e+06	3.40754e+06	1.48298e+07	-2.71974	2.12822	+		Down-regulated	47
P62305	Small nuclear ribonucleoprotein E OS=Mus musculus GN=Snrpe PE=1 SV=1	Snrpe	29	2	6	92	10.8	9.44	0	3.40141e+06	5.40289e+06	3.80905e+06	1.29945e+07	1.87944e+07	7.95247e+07	-2.39389	2.09349	+		Down-regulated	104
P26883	Peptidyl-prolyl cis-trans isomerase FKBP1A OS=Mus musculus GN=Fkbp1a PE=1 SV=2	Fkbp1a	34	3	9	108	11.9	8.16	0	9.50727e+06	3.54413e+06	8.22794e+06	3.45576e+07	3.6749e+07	1.83423e+08	-2.92669	2.07625	+		Down-regulated	306
P97390	Vacuolar protein sorting-associated protein 45 OS=Mus musculus GN=Vps45 PE=1 SV=1	Vps45	15	6	11	570	65	8.25	Dimethyl [K170;K171]	966359	953055	651091	1.74658e+06	2.56655e+06	3.63847e+06	-1.27699	2.05766	+		Down-regulated	198
P22315	Ferrochelatase, mitochondrial OS=Mus musculus GN=Fech PE=1 SV=2	Fech	13	3	11	420	47.1	8.91	Dimethyl [K155]	765583	1.17661e+06	820930	2.63177e+06	2.0415e+06	9.06264e+06	-1.70218	1.97578	+		Down-regulated	168
Q8K224	RNA cytidine acetyltransferase OS=Mus musculus GN=Nat10 PE=1 SV=1	Nat10	11	8	20	1024	115.3	8.32	Dimethyl [K256;K447;K942;K947]	1.5654e+06	1.83596e+06	1.27671e+06	3.44125e+06	4.65871e+06	1.73785e+07	-1.77068	1.95839	+		Down-regulated	389
Q60597	2-oxoglutarate dehydrogenase, mitochondrial OS=Mus musculus GN=Ogdh PE=1 SV=3	Ogdh	36	31	118	1023	116.4	6.83	Dimethyl [K291;K1020;K1021];K348;K389;K401;K402;K488;K561;K564;K619;K697;K897;K907;K943	3.76801e+07	3.93538e+07	3.88874e+07	4.71254e+07	5.22418e+07	1.1074e+08	-0.43556	3.20492				1772
Q9JJL8	Serine--tRNA ligase, mitochondrial OS=Mus musculus GN=Sars2 PE=1 SV=2	Sars2	17	5	10	518	58.3	7.9	Dimethyl [K131]	1.02636e+06	1.04393e+06	1.04604e+06	832852	846822		0.253538	2.71498				199
Q6DYE8	Ectonucleotide pyrophosphatase/phosphodiesterase family member 3 OS=Mus musculus GN=Enpp3 PE=1 SV=2	Enpp3	10	5	9	874	98.6	6.52	Dimethyl [K340;K357;K864]	1.45875e+06	1.26745e+06	1.41199e+06	2.00171e+06	2.1633e+06		-0.64902	2.60213				65
Q9JJ80	Ribosome production factor 2 homolog OS=Mus musculus GN=Rpf2 PE=2 SV=2	Rpf2	11	3	12	306	35.3	10.04	0	1.67253e+06	1.4691e+06	1.56107e+06	2.1788e+06	2.42575e+06	4.29611e+06	-0.54371	2.5145				228
Q9WV60	Glycogen synthase kinase-3 beta OS=Mus musculus GN=Gsk3b PE=1 SV=2	Gsk3b	30	6	15	420	46.7	8.78	Dimethyl [K15;K27;K60]	3.03465e+06	3.40872e+06	3.31505e+06	2.18197e+06	2.03557e+06	3.72317e+06	0.662226	2.32999				217
Q922U1	U4/U6 small nuclear ribonucleoprotein Prp3 OS=Mus musculus GN=Prpf3 PE=1 SV=1	Prpf3	6	2	2	683	77.4	9.5	0	363325	408337	418567	574003	605262		-0.627	2.31607				40
Q9CR95	Adaptin ear-binding coat-associated protein 1 OS=Mus musculus GN=Necap1 PE=1 SV=2	Necap1	22	3	6	275	29.6	6.38	Acetyl [N-Term];Dimethyl [K194]	1.85078e+06	1.73764e+06	1.77379e+06	1.05954e+06	1.04292e+06	2.7971e+06	0.606188	2.26426				83
P32020	Non-specific lipid-transfer protein OS=Mus musculus GN=Scp2 PE=1 SV=3	Scp2	3	2	5	547	59.1	7.44	Dimethyl [K544]	1.34493e+06	1.33592e+06	1.25226e+06	792252	694541		0.767757	2.2517				32
Q9DC61	Mitochondrial-processing peptidase subunit alpha OS=Mus musculus GN=Pmpca PE=1 SV=1	Pmpca	26	11	33	524	58.2	6.83	Dimethyl [K113;K125;K134;K157;K231;K298]	8.02851e+06	8.95089e+06	7.91194e+06	1.05023e+07	1.08418e+07	2.54242e+07	-0.47124	2.23355				400
P62915	Transcription initiation factor IIB OS=Mus musculus GN=Gtf2b PE=1 SV=1	Gtf2b	9	2	5	316	34.8	8.35	Dimethyl [K100]	202604	241038	237686	364258	375252		-0.76059	2.21945				176
O08788	Dynactin subunit 1 OS=Mus musculus GN=Dctn1 PE=1 SV=3	Dctn1	23	21	61	1281	141.6	5.9	Dimethyl [K56;K1133];K115;K230;K518;K902;K962	7.50593e+06	8.43467e+06	9.49015e+06	1.15269e+07	1.5214e+07	3.01719e+07	-0.73468	2.19618				794
B9EJ86	Oxysterol-binding protein-related protein 8 OS=Mus musculus GN=Osbpl8 PE=1 SV=1	Osbpl8	8	5	11	889	101.2	6.96	0	1.07024e+06	1.03049e+06	951669	2.03966e+06	2.18727e+06	3.16769e+06	-0.93886	2.18701				93
Q3UMY5	Echinoderm microtubule-associated protein-like 4 OS=Mus musculus GN=Eml4 PE=1 SV=1	Eml4	4	3	9	988	110	6.54	Dimethyl [K42]	449076	442035	421333	652175	824809		-0.79915	2.18332				72
Q501J6	Probable ATP-dependent RNA helicase DDX17 OS=Mus musculus GN=Ddx17 PE=1 SV=1	Ddx17	33	10	80	650	72.4	8.59	Dimethyl [K190;K195;K205;K282;K409;K468]	7.22467e+06	8.2588e+06	7.52782e+06	5.40926e+06	4.55241e+06	9.59599e+06	0.620386	2.16912				1639
Q569Z6	Thyroid hormone receptor-associated protein 3 OS=Mus musculus GN=Thrap3 PE=1 SV=1	Thrap3	4	2	2	951	108.1	10.17	Dimethyl [K221]	1.02415e+06	1.23468e+06		568106	487148	1.20258e+06	1.02151	2.13043				0
Q91Z38	Tetratricopeptide repeat protein 1 OS=Mus musculus GN=Ttc1 PE=1 SV=1	Ttc1	22	4	10	292	33.2	5.01	Dimethyl [K37]	1.4694e+06	1.05404e+06	1.5265e+06	582864	518003	1.56594e+06	1.08554	2.1159				279
O35226	26S proteasome non-ATPase regulatory subunit 4 OS=Mus musculus GN=Psmd4 PE=1 SV=1	Psmd4	30	9	28	376	40.7	4.79	Dimethyl [K40;K152;K262;K364]	6.52479e+06	5.51145e+06	7.11681e+06	8.16035e+06	9.31291e+06	1.83376e+07	-0.50348	2.10378				481
P55937	Golgin subfamily A member 3 OS=Mus musculus GN=Golga3 PE=1 SV=3	Golga3	12	13	20	1487	167.1	5.4	Dimethyl [K698;K1054;K1325];K732;K964	3.79166e+06	3.70464e+06	3.34413e+06	2.27101e+06	2.7797e+06	5.33257e+06	0.47182	2.10011				413
Q9D771	Transmembrane protein 206 OS=Mus musculus GN=Tmem206 PE=1 SV=1	Tmem206	14	3	9	350	40.2	7.77	Dimethyl [K129]	2.52981e+06	3.04076e+06	2.36449e+06	1.35091e+06	1.72732e+06	2.9179e+06	0.784036	2.09541				81
Q3TDQ1	Dolichyl-diphosphooligosaccharide--protein glycosyltransferase subunit STT3B OS=Mus musculus GN=Stt3b PE=1 SV=2	Stt3b	9	7	22	823	93.2	8.95	Dimethyl [K685;K703]	5.78145e+06	7.51062e+06	6.33011e+06	3.7405e+06	4.09321e+06	6.70544e+06	0.785112	2.07082				180
Q9R0A0	Peroxisomal membrane protein PEX14 OS=Mus musculus GN=Pex14 PE=1 SV=1	Pex14	15	6	15	376	41.2	5.11	Acetyl [N-Term];Dimethyl [K195;K362]	2.97921e+06	4.01871e+06	2.7699e+06	1.67125e+06	1.76691e+06	3.57968e+06	0.861348	2.06616				187
P40630	Transcription factor A, mitochondrial OS=Mus musculus GN=Tfam PE=1 SV=2	Tfam	28	7	22	243	28	9.69	Dimethyl [K110;K115;K117;K130;K173;K180;K204]	6.12e+06	5.85606e+06	6.16086e+06	8.52932e+06	7.14598e+06	1.84651e+07	-0.47171	2.0063				329
Q9CX86	Heterogeneous nuclear ribonucleoprotein A0 OS=Mus musculus GN=Hnrnpa0 PE=1 SV=1	Hnrnpa0	51	10	51	305	30.5	9.31	Dimethyl [K45;K126;K133;K137;K154;K159;K172;K176]	1.86491e+07	1.69068e+07	1.91534e+07	2.50152e+07	2.178e+07	5.65256e+07	-0.472	1.99243				706
O35344	Importin subunit alpha-4 OS=Mus musculus GN=Kpna3 PE=1 SV=1	Kpna3	20	6	25	521	57.7	4.94	Acetyl [N-Term];Dimethyl [K67;K112;K121;K436;K475];K97	2.15253e+06	1.81533e+06	1.64232e+06	2.65559e+06	2.65026e+06	6.58796e+06	-0.6395	1.98923				383
Q8CBB9	Radical S-adenosyl methionine domain-containing protein 2 OS=Mus musculus GN=Rsad2 PE=1 SV=1	Rsad2	8	2	2	362	41.5	6.21	0	217160	248347	253689	105684	139635		0.924192	1.98818				0
Q8R191	Synaptogyrin-3 OS=Mus musculus GN=Syngr3 PE=1 SV=1	Syngr3	12	2	11	229	24.5	8.18	0	1.35748e+06	1.55545e+06	1.41258e+06	798150	944637	1.32936e+06	0.835908	1.98745				177
Q9CXL3	Uncharacterized protein C7orf50 homolog OS=Mus musculus PE=1 SV=3	Uncharacterized protein C7orf50 homolog OS=Mus musculus	32	4	16	195	22.2	9.39	Dimethyl [K37;K87]	2.75783e+06	2.7799e+06	2.71007e+06	2.33923e+06	2.22998e+06	4.5439e+06	0.248138	1.97512				212
Q8CHU3	Epsin-2 OS=Mus musculus GN=Epn2 PE=1 SV=1	Epn2	10	4	10	595	63.4	8.16	Dimethyl [K23;K86]	877354	819850	896908	1.04509e+06	1.00315e+06		-0.29809	1.96913				232
O70492	Sorting nexin-3 OS=Mus musculus GN=Snx3 PE=1 SV=3	Snx3	36	5	17	162	18.7	8.66	Dimethyl [K61;K152]	3.78405e+06	3.56285e+06	3.70952e+06	1.96201e+06	1.70023e+06	5.44764e+06	0.798327	1.95868				112
P22892	AP-1 complex subunit gamma-1 OS=Mus musculus GN=Ap1g1 PE=1 SV=3	Ap1g1	10	6	10	822	91.3	6.8	Dimethyl [K334]	1.41268e+06	1.45885e+06	1.93983e+06	2.30718e+06	3.1884e+06	5.60235e+06	-0.81045	1.95791				90
Q9D1H7	Golgi to ER traffic protein 4 homolog OS=Mus musculus GN=Get4 PE=1 SV=2	Get4	15	3	5	327	36.5	5.41	Dimethyl [K110]	1.05814e+06	1.02707e+06	1.04025e+06	1.05858e+06	1.12477e+06		-0.12005	1.94243				84
Q6P8X1	Sorting nexin-6 OS=Mus musculus GN=Snx6 PE=1 SV=2	Snx6	17	5	9	406	46.6	6.16	0	2.71383e+06	1.89071e+06	2.26142e+06	1.44767e+06	1.21061e+06	2.55484e+06	0.769475	1.93099				139
O70435	Proteasome subunit alpha type-3 OS=Mus musculus GN=Psma3 PE=1 SV=3	Psma3	26	5	15	255	28.4	5.44	Acetyl [N-Term];Dimethyl [K206]	6.66143e+06	4.18095e+06	7.07746e+06	2.02838e+06	1.96677e+06	6.35121e+06	1.29809	1.91899				292
Q62418	Drebrin-like protein OS=Mus musculus GN=Dbnl PE=1 SV=2	Dbnl	24	7	15	436	48.7	4.92	Dimethyl [K61;K131;K164];K94	2.9935e+06	2.34101e+06	3.06913e+06	1.83316e+06	1.99437e+06	3.67548e+06	0.537734	1.91673				263
Q921M4	Golgin subfamily A member 2 OS=Mus musculus GN=Golga2 PE=1 SV=3	Golga2	11	8	17	999	113.2	5	Dimethyl [K340]	3.21481e+06	5.08353e+06	3.4099e+06	1.49467e+06	1.9362e+06	2.48274e+06	1.29663	1.90052				161
P61600	N-alpha-acetyltransferase 20 OS=Mus musculus GN=Naa20 PE=1 SV=1	Naa20	19	3	7	178	20.4	5.03	0	1.97265e+06	2.51042e+06	2.21949e+06	1.02089e+06	1.36031e+06	1.67473e+06	1.05833	1.88954				0
O35326	Serine/arginine-rich splicing factor 5 OS=Mus musculus GN=Srsf5 PE=1 SV=2	Srsf5	32	5	24	269	30.9	11.56	Dimethyl [K60;K125;K143;K158]	4.07085e+06	3.44913e+06	3.60883e+06	5.16057e+06	5.27998e+06	1.5233e+07	-0.69989	1.87999				326
O54950	5'-AMP-activated protein kinase subunit gamma-1 OS=Mus musculus GN=Prkag1 PE=1 SV=2	Prkag1	11	3	7	330	37.5	7.14	Dimethyl [K263]	1.11716e+06	1.06491e+06	1.13929e+06	1.25783e+06	1.65042e+06	3.00514e+06	-0.42265	1.87587				28
P38060	Hydroxymethylglutaryl-CoA lyase, mitochondrial OS=Mus musculus GN=Hmgcl PE=1 SV=2	Hmgcl	32	7	18	325	34.2	8.41	Dimethyl [K80;K122;K179;K313]	2.73631e+06	2.86579e+06	3.48035e+06	2.04703e+06	2.2458e+06	4.72145e+06	0.421646	1.8555				469
Q9CXR1	Dehydrogenase/reductase SDR family member 7 OS=Mus musculus GN=Dhrs7 PE=1 SV=2	Dhrs7	12	4	16	338	38.1	8.32	Dimethyl [K103;K123;K252;K331]	2.81148e+06	2.33162e+06	4.97581e+06	7.12965e+06	1.34556e+07	2.0887e+07	-1.66881	1.84553				208
P42567	Epidermal growth factor receptor substrate 15 OS=Mus musculus GN=Eps15 PE=1 SV=1	Eps15	13	7	18	897	98.4	4.6	Dimethyl [K150;K449;K472]	1.54011e+06	1.52439e+06	1.5034e+06	881133	1.11638e+06	1.55157e+06	0.714639	1.84298				378
Q9DBE9	pre-rRNA processing protein FTSJ3 OS=Mus musculus GN=Ftsj3 PE=1 SV=1	Ftsj3	13	7	12	838	95.5	8.38	Dimethyl [K499;K514;K634;K650;K795]	2.70501e+06	2.55696e+06	2.12363e+06	3.0892e+06	3.76547e+06	7.87092e+06	-0.56847	1.82651				115
Q9CYI4	Putative RNA-binding protein Luc7-like 1 OS=Mus musculus GN=Luc7l PE=1 SV=2	Luc7l	21	2	14	371	43.9	9.88	Dimethyl [K122;K135;K186;K213]	368805	446871	368269	714959	855851	1.15703e+06	-0.86988	1.81251				173
Q9WUU7	Cathepsin Z OS=Mus musculus GN=Ctsz PE=1 SV=1	Ctsz	14	3	10	306	34	6.6	Dimethyl [K162;K284]	1.9916e+06	1.74476e+06	1.99506e+06	1.21456e+06	977746		0.753955	1.81041				149
Q91VA6	Polymerase delta-interacting protein 2 OS=Mus musculus GN=Poldip2 PE=1 SV=1	Poldip2	13	4	16	368	41.8	8.63	0	1.643e+06	1.70696e+06	1.57007e+06	1.80142e+06	2.22103e+06	4.50127e+06	-0.36587	1.80071				121
P84244	Histone H3.3 OS=Mus musculus GN=H3f3a PE=1 SV=2	H3f3a	35	1	37	136	15.3	11.27	Dimethyl [K37;K123];K38;K80	225661	271671	164201	626997	1.10675e+06		-2.00103	1.78747				175
O88543	COP9 signalosome complex subunit 3 OS=Mus musculus GN=Cops3 PE=1 SV=3	Cops3	9	3	6	423	47.8	6.65	Acetyl [N-Term];Dimethyl [K336]	715206	707122	664127	545455	553146		0.286479	1.77818				195
Q9Z1P6	NADH dehydrogenase [ubiquinone] 1 alpha subcomplex subunit 7 OS=Mus musculus GN=Ndufa7 PE=1 SV=3	Ndufa7	19	2	3	113	12.6	10.17	0	1.32706e+06	1.77551e+06	1.37195e+06	574003	653261	601540	1.59188	1.77585				34
P24788	Cyclin-dependent kinase 11B OS=Mus musculus GN=Cdk11b PE=1 SV=2	Cdk11b	3	2	2	784	91.5	5.39	Dimethyl [K566]	478281	436675	497384	321041	266634		0.630964	1.77194				28
Q8BR63	Protein FAM177A1 OS=Mus musculus GN=Fam177a1 PE=1 SV=1	Fam177a1	21	3	9	207	23.6	4.59	0	1.18627e+06	1.37758e+06	1.29768e+06	580566	547728	1.89754e+06	0.915934	1.76467				266
Q9D8S9	BolA-like protein 1 OS=Mus musculus GN=Bola1 PE=1 SV=1	Bola1	51	4	11	137	14.4	8.76	0	1.44016e+06	1.61825e+06	1.56616e+06	1.05968e+06	1.26114e+06	2.09832e+06	0.438301	1.754				83
O35711	Liprin-beta-2 OS=Mus musculus GN=Ppfibp2 PE=1 SV=3	Ppfibp2	3	1	4	882	98.7	6.33	Dimethyl [K457]	93106.9	84174.8		125680	122796		-0.53029	1.74801				54
Q9QUJ7	Long-chain-fatty-acid--CoA ligase 4 OS=Mus musculus GN=Acsl4 PE=1 SV=2	Acsl4	47	27	106	711	79	8.28	Dimethyl [K49;K113;K148;K150;K223;K231;K354;K407;K412;K426;K427;K498;K500;K512;K532;K536;K54;K587;K593;K606;K621;K622;K630;K690;K702]	3.8103e+07	4.01278e+07	3.97403e+07	2.3298e+07	3.21831e+07	5.20682e+07	0.524199	1.74666				1974
Q9CXW2	28S ribosomal protein S22, mitochondrial OS=Mus musculus GN=Mrps22 PE=1 SV=1	Mrps22	22	7	20	359	41.2	8.56	Dimethyl [K210;K215;K328]	3.57819e+06	3.8526e+06	3.47962e+06	4.71884e+06	5.35257e+06	8.93663e+06	-0.43329	1.74566				160
Q60899	ELAV-like protein 2 OS=Mus musculus GN=Elavl2 PE=2 SV=1	Elavl2	41	3	38	360	39.6	9.13	Dimethyl [K56;K184];K69;K74;K91	1.97483e+06	1.33222e+06	2.14077e+06	7.20217e+06	3.5941e+06	8.52814e+06	-1.45269	1.72355				485
P62137	Serine/threonine-protein phosphatase PP1-alpha catalytic subunit OS=Mus musculus GN=Ppp1ca PE=1 SV=1	Ppp1ca	47	5	70	330	37.5	6.33	Acetyl [N-Term];Dimethyl [K6;K141;K168;K260];K60	7.21466e+06	6.893e+06	7.38517e+06	6.17368e+06	5.82974e+06	1.34183e+07	0.179853	1.71955				1270
Q9R0Q6	Actin-related protein 2/3 complex subunit 1A OS=Mus musculus GN=Arpc1a PE=1 SV=1	Arpc1a	6	2	5	370	41.6	8.18	0	1.13818e+06	1.52302e+06	1.08097e+06	3.08513e+06	2.52438e+06	1.30225e+07	-1.60794	1.71744				28
Q91VZ6	Stromal membrane-associated protein 1 OS=Mus musculus GN=Smap1 PE=1 SV=1	Smap1	6	2	6	440	47.6	8.51	0	966158	1.05287e+06	1.01188e+06	765796	617980	1.15175e+06	0.617235	1.71186				42
Q3V3R4	Integrin alpha-1 OS=Mus musculus GN=Itga1 PE=1 SV=2	Itga1	2	2	6	1179	130.7	6.2	0	111316	197378	98081.9	441606	646728		-2.10192	1.71074				74
Q9DCC4	Pyrroline-5-carboxylate reductase 3 OS=Mus musculus GN=Pycrl PE=1 SV=2	Pycrl	24	4	14	274	28.7	7.27	0	3.60483e+06	2.87056e+06	3.28714e+06	2.24658e+06	1.48147e+06	3.05343e+06	0.89245	1.70022				275
Q6ZQ38	Cullin-associated NEDD8-dissociated protein 1 OS=Mus musculus GN=Cand1 PE=1 SV=2	Cand1	30	30	92	1230	136.2	5.78	Acetyl [N-Term];Dimethyl [K14;K1037;K1057];K132;K262;K548;K566;K574;K641;K679;K78;K793;K873;K957;K990	2.52591e+07	2.28201e+07	2.74423e+07	1.82336e+07	1.94168e+07	3.20384e+07	0.471401	1.69846				1308
Q9D0D4	Probable dimethyladenosine transferase OS=Mus musculus GN=Dimt1 PE=2 SV=1	Dimt1	23	6	13	313	35.3	9.99	Dimethyl [K106;K116]	3.35249e+06	3.56878e+06	3.49922e+06	4.57709e+06	5.9185e+06	8.91992e+06	-0.53145	1.67352				68
Q80VA0	N-acetylgalactosaminyltransferase 7 OS=Mus musculus GN=Galnt7 PE=1 SV=2	Galnt7	10	4	6	657	75.4	7.93	Dimethyl [K463]	501816	636500	406642	165882	228415		1.32628	1.6628				87
Q9D735	Uncharacterized protein C19orf43 homolog OS=Mus musculus PE=1 SV=1	Uncharacterized protein C19orf43 homolog OS=Mus musculus	31	3	11	173	18.4	9.67	Dimethyl [K101;K115;K167;K173]	837019	1.01433e+06	521570	1.44917e+06	1.61287e+06	4.26791e+06	-1.18639	1.65447				108
Q6P4T2	U5 small nuclear ribonucleoprotein 200 kDa helicase OS=Mus musculus GN=Snrnp200 PE=1 SV=1	Snrnp200	14	22	54	2136	244.4	6.06	Dimethyl [K144;K1498;K1800];K479;K509;K804;K838	5.50458e+06	7.93831e+06	5.81682e+06	1.03491e+07	9.90208e+06	3.08186e+07	-0.90023	1.65345				785
Q4PJX1	Protein odr-4 homolog OS=Mus musculus GN=Odr4 PE=1 SV=2	Odr4	12	4	14	447	50	6.14	0	1.97648e+06	2.54741e+06	1.89859e+06	1.11006e+06	1.45471e+06	2.93942e+06	0.64818	1.6398				225
Q9CXI0	2-methoxy-6-polyprenyl-1,4-benzoquinol methylase, mitochondrial OS=Mus musculus GN=Coq5 PE=1 SV=2	Coq5	6	2	3	327	37.3	7.49	0	747078	678411	733227	1.02047e+06	1.63539e+06	4.81032e+06	-1.16621	1.63947				0
Q8BYA0	Tubulin-specific chaperone D OS=Mus musculus GN=Tbcd PE=1 SV=1	Tbcd	3	2	4	1196	133.2	6.51	0	3.3351e+06	4.18269e+06	1.98032e+06	220497	164383	2.13514e+06	3.13804	1.63703				84
Q52KI8	Serine/arginine repetitive matrix protein 1 OS=Mus musculus GN=Srrm1 PE=1 SV=2	Srrm1	5	3	4	946	106.8	11.87	Dimethyl [K49;K246;K54;K911]	679258	400266	357133	1.2293e+06	895851	3.97576e+06	-1.52007	1.63658				19
Q9CZ44	NSFL1 cofactor p47 OS=Mus musculus GN=Nsfl1c PE=1 SV=1	Nsfl1c	33	8	32	370	40.7	5.15	Dimethyl [K282]	6.67021e+06	4.99585e+06	6.91597e+06	3.72859e+06	4.01871e+06	5.79268e+06	0.781121	1.6356				1065
Q8VCI5	Peroxisomal biogenesis factor 19 OS=Mus musculus GN=Pex19 PE=1 SV=1	Pex19	17	3	11	299	32.7	4.34	Dimethyl [K130;K155]	677800	564377	699226	840390	1.15687e+06	3.15958e+06	-0.86239	1.62486				181
Q9CQN7	39S ribosomal protein L41, mitochondrial OS=Mus musculus GN=Mrpl41 PE=1 SV=1	Mrpl41	24	3	3	135	15.3	9.82	0	1.36427e+06	1.7855e+06	1.47267e+06	878389	865036	1.09492e+06	1.01429	1.62321				37
Q8K327	Chromosome alignment-maintaining phosphoprotein 1 OS=Mus musculus GN=Champ1 PE=1 SV=1	Champ1	15	7	11	802	87.5	7.85	Dimethyl [K679;K690;K744]	1.55988e+06	1.79543e+06	1.20994e+06	507483	868761	1.72361e+06	1.03043	1.61668				162
Q9DC69	NADH dehydrogenase [ubiquinone] 1 alpha subcomplex subunit 9, mitochondrial OS=Mus musculus GN=Ndufa9 PE=1 SV=2	Ndufa9	34	8	20	377	42.5	9.74	Dimethyl [K348]	9.55484e+06	9.65939e+06	8.95151e+06	5.4711e+06	6.32485e+06	1.62721e+07	0.495851	1.61188				487
P51912	Neutral amino acid transporter B(0) OS=Mus musculus GN=Slc1a5 PE=1 SV=2	Slc1a5	22	11	35	553	58.4	7.84	Dimethyl [K179;K212;K502;K514;K534;K549]	1.59008e+07	2.28612e+07	1.6783e+07	6.6827e+06	9.83504e+06	8.37002e+06	1.46856	1.61108				916
P62077	Mitochondrial import inner membrane translocase subunit Tim8 B OS=Mus musculus GN=Timm8b PE=1 SV=1	Timm8b	51	4	11	83	9.3	5.12	Acetyl [N-Term]	4.40649e+06	5.2884e+06	3.90367e+06	5.95884e+06	6.26898e+06	1.31485e+07	-0.49944	1.61024				106
Q9D8U8	Sorting nexin-5 OS=Mus musculus GN=Snx5 PE=1 SV=1	Snx5	8	2	5	404	46.8	6.62	Acetyl [N-Term];Dimethyl [K17]	657577	422620	485664	1.01026e+06	1.02188e+06	4.50033e+06	-1.39025	1.60872				58
Q8R317	Ubiquilin-1 OS=Mus musculus GN=Ubqln1 PE=1 SV=1	Ubqln1	18	5	17	582	61.9	4.94	Acetyl [N-Term];Dimethyl [K26]	3.49655e+06	2.64989e+06	3.60833e+06	2.31664e+06	1.70673e+06	3.73506e+06	0.704408	1.60653				387
Q9CYN9	Renin receptor OS=Mus musculus GN=Atp6ap2 PE=1 SV=2	Atp6ap2	11	3	5	350	39.1	5.54	Dimethyl [K298]	657303	918105	517716	1.12111e+06	2.22026e+06	5.01216e+06	-1.46165	1.60616				115
P26041	Moesin OS=Mus musculus GN=Msn PE=1 SV=3	Msn	43	13	70	577	67.7	6.6	Dimethyl [K27;K107;K133;K151;K253;K254;K263;K296;K306;K35;K400;K448;K458];K79;K83	1.14457e+07	1.02862e+07	9.96819e+06	6.79527e+06	4.90833e+06	1.57178e+07	0.699017	1.59614				652
Q60715	Prolyl 4-hydroxylase subunit alpha-1 OS=Mus musculus GN=P4ha1 PE=1 SV=2	P4ha1	32	13	46	534	60.9	5.9	Dimethyl [K43;K104;K132;K150;K159;K172;K223;K327;K334;K353;K47;K510]	1.25972e+07	1.09985e+07	1.16878e+07	1.27722e+07	1.27925e+07	2.87767e+07	-0.20107	1.58908				799
Q9CZP5	Mitochondrial chaperone BCS1 OS=Mus musculus GN=Bcs1l PE=1 SV=1	Bcs1l	7	2	2	418	47.4	7.93	0	416830	543455	923466	142856	184134		1.81869	1.58738				22
Q99LD4	COP9 signalosome complex subunit 1 OS=Mus musculus GN=Gps1 PE=1 SV=1	Gps1	11	4	5	471	53.4	6.84	0	1.48713e+06	1.08789e+06	1.62747e+06	724135	239655	556414	1.90118	1.58512				56
Q8CBY8	Dynactin subunit 4 OS=Mus musculus GN=Dctn4 PE=1 SV=1	Dctn4	17	6	12	467	53	7.72	Dimethyl [K100]	2.81909e+06	2.87394e+06	2.80137e+06	2.27494e+06	2.57511e+06	5.3086e+06	0.160058	1.58174				80
Q9DAW6	U4/U6 small nuclear ribonucleoprotein Prp4 OS=Mus musculus GN=Prpf4 PE=1 SV=1	Prpf4	20	7	15	521	58.3	7.28	Dimethyl [K108]	1.35054e+06	1.37796e+06	1.26359e+06	2.20035e+06	1.59696e+06	3.93573e+06	-0.54053	1.5777				199
Q61768	Kinesin-1 heavy chain OS=Mus musculus GN=Kif5b PE=1 SV=3	Kif5b	21	11	45	963	109.5	6.44	Dimethyl [K67;K252;K313;K435;K448;K656;K739;K829]	4.17342e+06	3.1633e+06	4.22641e+06	5.57368e+06	4.78869e+06	1.29253e+07	-0.56462	1.57705				988
Q60902	Epidermal growth factor receptor substrate 15-like 1 OS=Mus musculus GN=Eps15l1 PE=1 SV=3	Eps15l1	7	5	16	907	99.2	5.02	Dimethyl [K479;K490]	2.01437e+06	2.03514e+06	1.83214e+06	1.38956e+06	1.55707e+06		0.359786	1.56123				313
Q3TIX9	U4/U6.U5 tri-snRNP-associated protein 2 OS=Mus musculus GN=Usp39 PE=1 SV=2	Usp39	16	7	9	564	65.1	8.9	Dimethyl [K230;K492]	2.28221e+06	2.62466e+06	2.9484e+06	1.71075e+06	1.75653e+06		0.533949	1.55927				90
Q6NZN0	RNA-binding protein 26 OS=Mus musculus GN=Rbm26 PE=1 SV=2	Rbm26	8	6	14	1012	114.1	9.16	Dimethyl [K34;K543;K553;K623;K730;K828;K829]	1.12096e+06	1.17604e+06	1.32192e+06	1.80442e+06	2.87554e+06		-0.97377	1.5454				128
Q80X82	Symplekin OS=Mus musculus GN=Sympk PE=1 SV=1	Sympk	9	6	11	1284	142.2	6.05	0	1.53531e+06	1.93768e+06	1.61231e+06	638090	1.20684e+06	1.44016e+06	1.01573	1.54536				197
Q11136	Xaa-Pro dipeptidase OS=Mus musculus GN=Pepd PE=1 SV=3	Pepd	20	7	8	493	55	5.78	Acetyl [N-Term]	1.57171e+06	837599	2.34215e+06	570829	464687	600165	1.73668	1.54346				73
Q62432	Mothers against decapentaplegic homolog 2 OS=Mus musculus GN=Smad2 PE=1 SV=2	Smad2	10	2	6	467	52.2	6.58	0	571542	482912		316205	294662		0.741812	1.52363				32
Q9CR51	V-type proton ATPase subunit G 1 OS=Mus musculus GN=Atp6v1g1 PE=1 SV=3	Atp6v1g1	44	5	23	118	13.7	7.97	Acetyl [N-Term];Dimethyl [K16;K37;K58;K75]	4.47762e+06	3.89664e+06	4.58408e+06	3.19326e+06	2.21673e+06	6.205e+06	0.599734	1.51977				530
A2ADY9	Protein DDI1 homolog 2 OS=Mus musculus GN=Ddi2 PE=1 SV=1	Ddi2	19	4	6	399	44.6	5.05	0	669581	505973	905340	2.69191e+06	1.49882e+06	1.41814e+07	-2.20294	1.51744				76
P84096	Rho-related GTP-binding protein RhoG OS=Mus musculus GN=Rhog PE=1 SV=1	Rhog	44	4	16	191	21.3	8.12	Dimethyl [K16;K130;K147;K166]	820361	988718	778156	1.41758e+06	1.48291e+06	6.07773e+06	-1.13492	1.5168				246
Q62159	Rho-related GTP-binding protein RhoC OS=Mus musculus GN=Rhoc PE=1 SV=2	Rhoc	40	1	33	193	22	6.58	Dimethyl [K18;K118;K119;K162]	3.03213e+06	1.59012e+06	4.10941e+06	932084	1.21937e+06	1.37195e+06	1.53395	1.51113				392
Q9D0F6	Replication factor C subunit 5 OS=Mus musculus GN=Rfc5 PE=1 SV=1	Rfc5	18	4	4	339	38.1	7.81	Acetyl [N-Term];Dimethyl [K45;K202];K74	390998	405207	206317	932859	965823		-1.62301	1.50267				28
Q8BVY0	Ribosomal L1 domain-containing protein 1 OS=Mus musculus GN=Rsl1d1 PE=1 SV=1	Rsl1d1	22	8	27	452	50.4	9.98	Dimethyl [K132;K325;K342;K363;K367;K410;K411]	5.02747e+06	3.93982e+06	4.6166e+06	7.8198e+06	7.65091e+06	3.43903e+07	-1.18581	1.50051				619
A2BE28	Ribosomal biogenesis protein LAS1L OS=Mus musculus GN=Las1l PE=1 SV=1	Las1l	3	2	3	776	89.4	4.44	Dimethyl [K266]	284151	163769	217793	433418	343202	1.37891e+06	-1.13482	1.49812				57
Q6PAM1	Alpha-taxilin OS=Mus musculus GN=Txlna PE=1 SV=1	Txlna	19	6	18	554	62.3	6.74	Dimethyl [K53;K111]	578878	1.07559e+06	795444	1.49851e+06	1.7524e+06	2.67963e+06	-0.9647	1.49809				269
Q60809	CCR4-NOT transcription complex subunit 7 OS=Mus musculus GN=Cnot7 PE=1 SV=1	Cnot7	9	2	6	285	32.7	4.84	0	964619	922571	800532	423764	598545		0.773319	1.49386				145
P28474	Alcohol dehydrogenase class-3 OS=Mus musculus GN=Adh5 PE=1 SV=3	Adh5	17	5	7	374	39.5	7.25	0	1.07806e+06	873108	1.56518e+06	211544		934542	1.83647	1.49069				44
P61028	Ras-related protein Rab-8B OS=Mus musculus GN=Rab8b PE=1 SV=1	Rab8b	27	3	15	207	23.6	9.07	Dimethyl [K10;K55]	1.07955e+06	6.20801e+06	975512	168210	273276	628608	2.91876	1.48182				147
Q8VDG3	Poly(A)-specific ribonuclease PARN OS=Mus musculus GN=Parn PE=1 SV=1	Parn	4	2	3	624	71.5	5.97	0	595111	429173	551729	318426	327833		0.634388	1.47984				18
Q3TKR3	NACHT, LRR and PYD domains-containing protein 4C OS=Mus musculus GN=Nlrp4c PE=2 SV=1	Nlrp4c	19	16	37	982	112.6	6.92	Dimethyl [K60;K224;K285;K307;K619;K737]	9.65939e+06	9.1415e+06	9.2582e+06	3.96778e+06	5.60468e+06	4.42363e+06	1.32982	1.47965				323
Q9CPN8	Insulin-like growth factor 2 mRNA-binding protein 3 OS=Mus musculus GN=Igf2bp3 PE=1 SV=1	Igf2bp3	11	4	14	579	63.5	8.87	Dimethyl [K538]	1.20408e+06	851649	921548	1.51187e+06	1.58253e+06		-0.70968	1.47643				534
P68368	Tubulin alpha-4A chain OS=Mus musculus GN=Tuba4a PE=1 SV=1	Tuba4a	52	1	192	448	49.9	5.06	Dimethyl [K96;K112;K163;K164;K280;K304;K352;K370;K394;K401;K430]	186783	86619.2	85889.8	520739	290504	3.16067e+06	-2.49733	1.47423				3423
P17809	Solute carrier family 2, facilitated glucose transporter member 1 OS=Mus musculus GN=Slc2a1 PE=1 SV=4	Slc2a1	4	2	4	492	53.9	8.87	0	2.40966e+06	2.53631e+06	2.67721e+06	1.96882e+06	1.89531e+06	4.75957e+06	0.272038	1.47373				48
P03975	IgE-binding protein OS=Mus musculus GN=Iap PE=2 SV=1	Iap	48	28	119	557	62.7	9.31	Dimethyl [K74;K213;K239;K277;K285;K363;K407;K450];K95;K96	8.82627e+07	9.21065e+07	8.68306e+07	5.67061e+07	7.76832e+07	1.2653e+08	0.425081	1.46967				2079
Q9R257	Heme-binding protein 1 OS=Mus musculus GN=Hebp1 PE=1 SV=2	Hebp1	49	5	11	190	21.1	5.26	Dimethyl [K49;K177]	4.2308e+06	3.75661e+06	4.06015e+06	1.94886e+06	2.79148e+06	6.49591e+06	0.601069	1.4671				172
P02468	Laminin subunit gamma-1 OS=Mus musculus GN=Lamc1 PE=1 SV=2	Lamc1	13	13	37	1607	177.2	5.21	Dimethyl [K186;K1421;K1606];K316;K620	3.25923e+06	4.08272e+06	3.39834e+06	2.6921e+06	2.73081e+06	5.18064e+06	0.394072	1.46703				844
Q6ZQL4	WD repeat-containing protein 43 OS=Mus musculus GN=Wdr43 PE=2 SV=2	Wdr43	6	2	4	677	75.3	5.38	0	472744	549325		617766	631359	1.39768e+06	-0.35764	1.46275				0
Q9CZ28	Vacuolar-sorting protein SNF8 OS=Mus musculus GN=Snf8 PE=1 SV=1	Snf8	22	4	11	258	28.9	6.65	0	926223	1.01244e+06	994285	792142	737406	1.28265e+06	0.416683	1.46207				106
Q8VHN8	Protein syndesmos OS=Mus musculus GN=Nudt16l1 PE=1 SV=2	Nudt16l1	13	2	4	211	23.4	9.26	0	500566	648524	433328	139974	110287	671859	1.56535	1.46192				37
Q8R180	ERO1-like protein alpha OS=Mus musculus GN=Ero1a PE=1 SV=2	Ero1a	47	13	44	464	54.1	6.54	Dimethyl [K55;K348;K364;K369]	1.37698e+07	1.07393e+07	1.45771e+07	8.3197e+06	1.02812e+07	1.68881e+07	0.503983	1.45995				699
Q5SUF2	Luc7-like protein 3 OS=Mus musculus GN=Luc7l3 PE=1 SV=1	Luc7l3	16	5	13	432	51.4	9.77	Acetyl [N-Term];Dimethyl [K124;K160;K187]	2.15327e+06	1.47257e+06	697049	265472	126783		2.77463	1.45959				301
P60766	Cell division control protein 42 homolog OS=Mus musculus GN=Cdc42 PE=1 SV=2	Cdc42	37	4	20	191	21.2	6.55	Dimethyl [K16;K135;K144;K163;K183]	8.11466e+06	8.62026e+06	9.00878e+06	9.1866e+06	1.29379e+07	2.57577e+07	-0.44864	1.4592				339
P48428	Tubulin-specific chaperone A OS=Mus musculus GN=Tbca PE=1 SV=3	Tbca	27	3	6	108	12.8	5.27	0	4.68429e+06	2.57528e+06	4.71949e+06	1.13779e+06	1.72899e+06	4.62717e+06	1.19314	1.45316				46
P13020	Gelsolin OS=Mus musculus GN=Gsn PE=1 SV=3	Gsn	10	6	15	780	85.9	6.18	Dimethyl [K160;K388;K595]	2.95147e+06	2.47964e+06	2.79652e+06	2.99101e+06	3.61785e+06	6.66374e+06	-0.29415	1.45268				351
Q8BH04	Phosphoenolpyruvate carboxykinase [GTP], mitochondrial OS=Mus musculus GN=Pck2 PE=1 SV=1	Pck2	38	20	67	640	70.5	7.28	Dimethyl [K209;K261;K308;K578;K600;K624]	2.36232e+07	2.37085e+07	2.13495e+07	1.51562e+07	1.94774e+07	2.99489e+07	0.456737	1.45223				1631
P60670	Nuclear protein localization protein 4 homolog OS=Mus musculus GN=Nploc4 PE=1 SV=3	Nploc4	14	6	9	608	68	6.46	Dimethyl [K116]	5.53403e+06	6.90591e+06	7.29916e+06	2.2132e+06	2.00129e+06	990776	2.30826	1.45034				49
O08582	GTP-binding protein 1 OS=Mus musculus GN=Gtpbp1 PE=1 SV=2	Gtpbp1	3	2	7	668	72.3	8.29	Dimethyl [K258]	501086	442556	513676	802365	628215		-0.60366	1.44867				179
P56399	Ubiquitin carboxyl-terminal hydrolase 5 OS=Mus musculus GN=Usp5 PE=1 SV=1	Usp5	15	9	15	858	95.8	5.01	Acetyl [N-Term];Dimethyl [K379]	3.5488e+06	1.63777e+06	3.23964e+06	1.28845e+06	1.17865e+06	2.56353e+06	1.06952	1.44634				287
P59017	Bcl-2-like protein 13 OS=Mus musculus GN=Bcl2l13 PE=1 SV=2	Bcl2l13	15	4	12	434	46.7	4.59	Acetyl [N-Term];Dimethyl [K16;K55]	1.42024e+06	1.93379e+06	1.05382e+06	383057	610106		1.50649	1.4434				176
Q8CCF0	U4/U6 small nuclear ribonucleoprotein Prp31 OS=Mus musculus GN=Prpf31 PE=1 SV=3	Prpf31	10	4	8	499	55.4	5.67	Dimethyl [K243;K488]	448081	525088	519549	839575	663575		-0.64195	1.44201				69
Q6PHZ2	Calcium/calmodulin-dependent protein kinase type II subunit delta OS=Mus musculus GN=Camk2d PE=1 SV=1	Camk2d	12	4	7	499	56.3	7.25	Dimethyl [K138;K147;K246]	898339	854369	1.0794e+06	1.17832e+06	1.43508e+06		-0.5226	1.44049				112
Q9JKN6	RNA-binding protein Nova-1 OS=Mus musculus GN=Nova1 PE=1 SV=2	Nova1	8	3	6	507	51.7	8.72	Dimethyl [K67]	1.27928e+06	1.08902e+06	1.44006e+06	2.53561e+06	1.85065e+06		-0.83357	1.44031				81
Q9Z0S1	3'(2'),5'-bisphosphate nucleotidase 1 OS=Mus musculus GN=Bpnt1 PE=1 SV=2	Bpnt1	22	5	6	308	33.2	5.82	0	1.56215e+06	1.11499e+06	2.09323e+06	822297	897716	1.9077e+06	0.768921	1.43247				82
Q9JLV5	Cullin-3 OS=Mus musculus GN=Cul3 PE=1 SV=1	Cul3	5	3	6	768	88.9	8.46	0	428727	415359	565944	160766	145514	691610	1.19116	1.42951				126
Q9CRB2	H/ACA ribonucleoprotein complex subunit 2 OS=Mus musculus GN=Nhp2 PE=1 SV=1	Nhp2	24	2	10	153	17.2	8.41	Dimethyl [K25]	543304	537237	470586	640261	641238		-0.36569	1.42358				227
P54728	UV excision repair protein RAD23 homolog B OS=Mus musculus GN=Rad23b PE=1 SV=2	Rad23b	19	7	13	416	43.5	4.83	Dimethyl [K76;K78]	7.72766e+06	5.8439e+06	6.74506e+06	3.259e+06	4.2449e+06	3.85741e+06	1.14921	1.42323				226
Q6ZQI3	Malectin OS=Mus musculus GN=Mlec PE=1 SV=2	Mlec	19	5	23	291	32.3	6.05	Dimethyl [K137;K196]	2.31295e+06	3.21191e+06	2.45433e+06	4.51377e+06	3.56483e+06	1.31659e+07	-0.86795	1.42258				356
P25425	POU domain, class 2, transcription factor 1 OS=Mus musculus GN=Pou2f1 PE=1 SV=3	Pou2f1	4	2	8	770	79.5	6.57	Dimethyl [K273]	166181	345111	280667	658946	646190	867497	-1.19527	1.41554				170
Q9D8W5	26S proteasome non-ATPase regulatory subunit 12 OS=Mus musculus GN=Psmd12 PE=1 SV=4	Psmd12	23	8	25	456	52.9	7.06	Dimethyl [K121;K262;K268;K330;K349;K431]	4.23051e+06	2.93291e+06	5.02607e+06	1.85369e+07	1.95559e+07	1.31076e+07	-1.77237	1.41114				259
O35855	Branched-chain-amino-acid aminotransferase, mitochondrial OS=Mus musculus GN=Bcat2 PE=1 SV=2	Bcat2	9	2	5	393	44.1	8.29	Dimethyl [K356]	372557	329199	352216	264572	300332		0.262689	1.4107				62
Q0P678	Zinc finger CCCH domain-containing protein 18 OS=Mus musculus GN=Zc3h18 PE=1 SV=1	Zc3h18	4	2	5	948	105.6	7.8	Dimethyl [K810]	222786	293073	245472	615074	404281		-1.03709	1.40967				41
Q9CXZ1	NADH dehydrogenase [ubiquinone] iron-sulfur protein 4, mitochondrial OS=Mus musculus GN=Ndufs4 PE=1 SV=3	Ndufs4	14	2	4	175	19.8	9.99	Dimethyl [K73]	974904	1.56399e+06	1.03751e+06	2.98748e+06	2.22751e+06		-1.19977	1.40584				30
P62192	26S protease regulatory subunit 4 OS=Mus musculus GN=Psmc1 PE=1 SV=1	Psmc1	37	12	28	440	49.2	6.21	Dimethyl [K86;K198;K232;K258];K91	1.60381e+07	1.04254e+07	1.99862e+07	7.04955e+06	7.75556e+06	7.66896e+06	1.30967	1.40282				305
P51660	Peroxisomal multifunctional enzyme type 2 OS=Mus musculus GN=Hsd17b4 PE=1 SV=3	Hsd17b4	25	13	50	735	79.4	8.57	Dimethyl [K46;K168];K81	9.33812e+06	9.96957e+06	9.65939e+06	1.18067e+07	1.13242e+07	2.15263e+07	-0.2479	1.40095				891
P28798	Granulins OS=Mus musculus GN=Grn PE=1 SV=2	Grn	28	11	42	589	63.4	6.8	Dimethyl [K227;K330;K489;K544]	5.42353e+06	4.54863e+06	5.09411e+06	3.6186e+06	2.04788e+06	6.33406e+06	0.785117	1.38952				640
P56395	Cytochrome b5 OS=Mus musculus GN=Cyb5a PE=1 SV=2	Cyb5a	32	4	18	134	15.2	5.07	Dimethyl [K19]	3.67777e+06	4.49285e+06	3.67115e+06	4.94247e+06	5.43783e+06	9.66608e+06	-0.38799	1.38775				233
Q8BUK6	Protein Hook homolog 3 OS=Mus musculus GN=Hook3 PE=1 SV=2	Hook3	6	3	6	718	83.2	5.19	Dimethyl [K529]	319111	333471	302904	719333	1.29382e+06	966292	-1.28924	1.38707				87
P12023	Amyloid beta A4 protein OS=Mus musculus GN=App PE=1 SV=3	App	11	6	9	770	86.7	4.79	0	1.17229e+06	1.43837e+06	1.09819e+06	1.51764e+06	1.85875e+06	5.1388e+06	-0.67809	1.3859				143
Q3TUU5	Testis-expressed sequence 30 protein OS=Mus musculus GN=Tex30 PE=1 SV=1	Tex30	16	2	4	225	25.2	8.75	0	781345	903710	574441	304082	404253		1.02496	1.38355				61
O70551	SRSF protein kinase 1 OS=Mus musculus GN=Srpk1 PE=1 SV=2	Srpk1	7	4	9	648	73	6.19	0	1.18102e+06	1.29417e+06	1.13818e+06	1.4314e+06	1.88261e+06	5.37711e+06	-0.70791	1.38314				109
Q9R1P1	Proteasome subunit beta type-3 OS=Mus musculus GN=Psmb3 PE=1 SV=1	Psmb3	28	4	9	205	22.9	6.55	Dimethyl [K41]	5.21704e+06	3.29261e+06	4.55368e+06	2.06928e+06	495148	2.70238e+06	1.91824	1.38278				210
Q8BK64	Activator of 90 kDa heat shock protein ATPase homolog 1 OS=Mus musculus GN=Ahsa1 PE=1 SV=2	Ahsa1	32	8	22	338	38.1	5.53	Dimethyl [K268]	9.6073e+06	9.4331e+06	1.03843e+07	7.14895e+06	7.2729e+06	1.01593e+07	0.589259	1.36124				269
Q6NS46	Protein RRP5 homolog OS=Mus musculus GN=Pdcd11 PE=1 SV=2	Pdcd11	3	3	7	1862	207.6	8.75	Dimethyl [K43;K1094;K1694]	466236	276650	248899	708496	717341		-1.21863	1.35892				137
Q33DR2	Decaprenyl-diphosphate synthase subunit 1 OS=Mus musculus GN=Pdss1 PE=1 SV=1	Pdss1	9	2	3	409	45.9	8.88	Dimethyl [K380]		416022	372660	151190	211017		1.08896	1.34906				73
Q3UMC0	Spermatogenesis-associated protein 5 OS=Mus musculus GN=Spata5 PE=1 SV=2	Spata5	5	3	6	893	97.2	8.24	Dimethyl [K374;K380]	672419	778588	679588	473695	515567	1.29077e+06	0.369685	1.34843				37
Q6PB93	Polypeptide N-acetylgalactosaminyltransferase 2 OS=Mus musculus GN=Galnt2 PE=1 SV=1	Galnt2	15	7	18	570	64.5	8.53	Dimethyl [K188]	2.87016e+06	3.19171e+06	2.33501e+06	3.25246e+06	4.74541e+06	9.24858e+06	-0.60131	1.34254				200
O54692	Centromere/kinetochore protein zw10 homolog OS=Mus musculus GN=Zw10 PE=1 SV=3	Zw10	10	4	4	779	88	5.92	Acetyl [N-Term];Dimethyl [K687]	352362	450260	239025	509033	1.76239e+06	3.55323e+06	-1.81962	1.33892				79
P63030	Mitochondrial pyruvate carrier 1 OS=Mus musculus GN=Mpc1 PE=1 SV=1	Mpc1	15	2	3	109	12.4	9.61	0	1.34876e+06	1.64118e+06	1.41719e+06	991257	803813	1.00509e+06	0.968123	1.3382				0
Q8BGD8	Cytochrome c oxidase assembly factor 6 homolog OS=Mus musculus GN=Coa6 PE=1 SV=1	Coa6	30	2	4	79	9.3	8.16	Dimethyl [K50]	572256	433418	390050	783188	609725	1.34876e+06	-0.60016	1.33503				81
Q99K23	Ufm1-specific protease 2 OS=Mus musculus GN=Ufsp2 PE=1 SV=1	Ufsp2	23	7	10	461	52.5	6.76	Dimethyl [K198;K199;K220;K236;K332]	2.52911e+06	3.46374e+06	2.4738e+06	3.50091e+06	4.99135e+06	1.35727e+07	-0.83918	1.32875				78
Q91YR1	Twinfilin-1 OS=Mus musculus GN=Twf1 PE=1 SV=2	Twf1	18	4	13	350	40.1	6.67	Acetyl [N-Term];Dimethyl [K14;K171]	3.4611e+06	1.84335e+06	3.45367e+06	1.51691e+06	1.5416e+06	2.00185e+06	1.05644	1.32636				182
Q8C7V8	Coiled-coil domain-containing protein 134 OS=Mus musculus GN=Ccdc134 PE=1 SV=1	Ccdc134	12	2	4	229	26.5	8.53	Dimethyl [K64;K198]	518865	443908	355502	857573	745010	1.14968e+06	-0.7436	1.32522				37
E9PZJ8	Activating signal cointegrator 1 complex subunit 3 OS=Mus musculus GN=Ascc3 PE=1 SV=1	Ascc3	3	5	9	2198	250.4	7.02	Dimethyl [K30;K1383];K319;K334;K371;K690	294968	318581	156532	413349	792032	1.06713e+06	-1.2118	1.32441				89
P21279	Guanine nucleotide-binding protein G(q) subunit alpha OS=Mus musculus GN=Gnaq PE=1 SV=4	Gnaq	11	2	5	359	42.1	5.68	Dimethyl [K52;K120;K133;K158]	194647	302065	205446	381467	529107		-1.02254	1.31982				65
Q6PD26	GPI transamidase component PIG-S OS=Mus musculus GN=Pigs PE=1 SV=3	Pigs	21	7	20	555	61.7	6.93	Dimethyl [K451]	5.92753e+06	6.8047e+06	5.32629e+06	3.75505e+06	5.00105e+06	7.94657e+06	0.486725	1.31871				796
Q91XD7	Cysteine-rich with EGF-like domain protein 1 OS=Mus musculus GN=Creld1 PE=1 SV=1	Creld1	31	6	14	420	45.7	5.02	0	896038	1.19055e+06	578196	125176	317941		2.04001	1.31565				171
Q9JII6	Alcohol dehydrogenase [NADP(+)] OS=Mus musculus GN=Akr1a1 PE=1 SV=3	Akr1a1	6	2	3	325	36.6	7.39	Acetyl [N-Term]	1.04814e+06	502931	1.06831e+06	304736	163168		1.8357	1.31538				26
P97772	Metabotropic glutamate receptor 1 OS=Mus musculus GN=Grm1 PE=1 SV=2	Grm1	2	2	5	1199	133.1	6.86	Dimethyl [K456]	268544	304546	272048	324757	394701		-0.40135	1.30973				0
Q8JZQ2	AFG3-like protein 2 OS=Mus musculus GN=Afg3l2 PE=1 SV=1	Afg3l2	22	12	31	802	89.5	8.6	Dimethyl [K338;K353;K507;K617;K668;K732]	5.37562e+06	5.70977e+06	4.12539e+06	3.36926e+06	3.839e+06	6.31872e+06	0.522031	1.30706				283
Q9JK81	UPF0160 protein MYG1, mitochondrial OS=Mus musculus GN=Myg1 PE=1 SV=1	Myg1	11	3	4	380	42.7	7.02	0	2.02235e+06	999190	1.99824e+06	750608	925004	1.14523e+06	1.09295	1.30355				81
Q8K1Z0	Ubiquinone biosynthesis protein COQ9, mitochondrial OS=Mus musculus GN=Coq9 PE=1 SV=1	Coq9	30	6	21	313	35.1	5.92	Dimethyl [K161]	3.06318e+06	3.12516e+06	2.98479e+06	2.3524e+06	2.72344e+06	5.80554e+06	0.184686	1.29977				301
Q3UFY8	Mitochondrial ribonuclease P protein 1 OS=Mus musculus GN=Trmt10c PE=1 SV=2	Trmt10c	15	4	14	414	48.4	9.38	Dimethyl [K113;K244]	2.22597e+06	2.75095e+06	2.85528e+06	1.93017e+06	2.14077e+06	3.87913e+06	0.353276	1.29465				119
Q80X73	Protein pelota homolog OS=Mus musculus GN=Pelo PE=1 SV=3	Pelo	12	4	9	385	43.3	5.99	Dimethyl [K46]	1.26728e+06	1.38025e+06	1.2065e+06	1.74404e+06	2.1037e+06	8.26338e+06	-0.97004	1.29378				37
Q9WTP6	Adenylate kinase 2, mitochondrial OS=Mus musculus GN=Ak2 PE=1 SV=5	Ak2	57	12	48	239	26.5	7.39	Dimethyl [K14;K28;K62;K63;K85;K93]	2.52171e+07	2.26876e+07	2.59261e+07	1.92359e+07	1.97329e+07	3.04133e+07	0.432029	1.2899				821
Q91YJ3	Thymocyte nuclear protein 1 OS=Mus musculus GN=Thyn1 PE=1 SV=1	Thyn1	12	3	3	226	26.2	9.11	Dimethyl [K82;K143;K180]	881927	168747	429143	1.66628e+06	1.66917e+06	2.42996e+06	-1.93033	1.28283				33
P50247	Adenosylhomocysteinase OS=Mus musculus GN=Ahcy PE=1 SV=3	Ahcy	20	7	15	432	47.7	6.54	Dimethyl [K103;K166]	1.56472e+07	8.54471e+06	5.68292e+06	2.47106e+06	3.1957e+06	1.22157e+06	2.41133	1.28192				151
Q9D0L8	mRNA cap guanine-N7 methyltransferase OS=Mus musculus GN=Rnmt PE=1 SV=1	Rnmt	21	6	12	465	53.3	6.48	Dimethyl [K333]	1.49167e+06	1.49229e+06	1.52534e+06	1.1261e+06	1.36806e+06	2.17021e+06	0.318933	1.2805				232
P08775	DNA-directed RNA polymerase II subunit RPB1 OS=Mus musculus GN=Polr2a PE=1 SV=3	Polr2a	5	6	14	1970	217	7.37	Dimethyl [K1859;K1887;K1922;K1936;K3844]	1.14016e+06	969042	1.1066e+06	1.19651e+06	1.5334e+06	4.23315e+06	-0.57759	1.27658				320
Q8BRH0	Transmembrane and TPR repeat-containing protein 3 OS=Mus musculus GN=Tmtc3 PE=1 SV=2	Tmtc3	9	5	12	920	104.1	8.53	Dimethyl [K735]	1.31215e+06	2.50243e+06	2.10239e+06	3.66276e+06	3.74387e+06	5.83702e+06	-0.86696	1.2737				170
Q9DCM0	Persulfide dioxygenase ETHE1, mitochondrial OS=Mus musculus GN=Ethe1 PE=1 SV=2	Ethe1	26	5	11	254	27.7	7.23	Dimethyl [K181;K224]	3.33672e+06	3.16857e+06	3.15783e+06	2.33777e+06	2.53754e+06	6.26203e+06	0.260137	1.27329				80
P00158	Cytochrome b OS=Mus musculus GN=Mt-Cyb PE=1 SV=1	Mt-Cyb	2	2	2	381	43.2	7.97	0	1.72863e+06	2.31728e+06	2.21304e+06	913155	1.38035e+06		0.829182	1.27121				0
Q6A0A9	Constitutive coactivator of PPAR-gamma-like protein 1 OS=Mus musculus GN=FAM120A PE=1 SV=2	FAM120A	6	5	8	1112	121.6	8.92	Dimethyl [K745;K1110]	2.39335e+06	2.30399e+06	1.65649e+06	727204	1.23399e+06		1.08868	1.27086				52
Q3UW53	Protein Niban OS=Mus musculus GN=Fam129a PE=1 SV=2	Fam129a	10	6	10	926	102.6	4.78	Dimethyl [K259;K764]	2.57975e+06	1.41503e+06	2.66352e+06	1.21145e+06	1.2091e+06	2.56887e+06	0.768001	1.27016				79
Q8BHF7	CDP-diacylglycerol--glycerol-3-phosphate 3-phosphatidyltransferase, mitochondrial OS=Mus musculus GN=Pgs1 PE=1 SV=1	Pgs1	5	2	12	553	62.5	8.9	0	725140	728213	745681	929567	1.69411e+06	5.92794e+06	-1.21091	1.26676				202
Q9EQH3	Vacuolar protein sorting-associated protein 35 OS=Mus musculus GN=Vps35 PE=1 SV=1	Vps35	12	7	16	796	91.7	5.44	Dimethyl [K659;K768]	3.02101e+06	2.20646e+06	3.21102e+06	3.80351e+06	4.77775e+06	7.1907e+06	-0.55852	1.26654				408
Q91VN4	MICOS complex subunit Mic25 OS=Mus musculus GN=Chchd6 PE=1 SV=2	Chchd6	26	6	18	273	29.8	8.41	Dimethyl [K221]	2.97756e+06	3.56433e+06	2.89594e+06	4.11083e+06	3.79719e+06	1.19939e+07	-0.5574	1.26638				190
Q9D0M1	Phosphoribosyl pyrophosphate synthase-associated protein 1 OS=Mus musculus GN=Prpsap1 PE=1 SV=1	Prpsap1	22	4	14	356	39.4	7.2	Dimethyl [K24;K317]	1.58912e+06	869122	819452	2.22288e+06	2.72684e+06	3.21369e+06	-1.05693	1.26401				307
Q9Z2I9	Succinyl-CoA ligase [ADP-forming] subunit beta, mitochondrial OS=Mus musculus GN=Sucla2 PE=1 SV=2	Sucla2	31	12	25	463	50.1	7.01	Dimethyl [K249;K267;K362;K396;K438;K451]	8.67481e+06	1.02719e+07	8.80261e+06	9.88082e+06	1.19243e+07	2.73645e+07	-0.36824	1.2635				163
Q9CYX7	RRP15-like protein OS=Mus musculus GN=Rrp15 PE=1 SV=2	Rrp15	6	2	8	281	31	8.76	Dimethyl [K179]	1.0818e+06	955701	1.15567e+06	1.45673e+06	1.34149e+06	4.96961e+06	-0.69611	1.26271				70
Q99JF8	PC4 and SFRS1-interacting protein OS=Mus musculus GN=Psip1 PE=1 SV=1	Psip1	7	3	8	528	59.7	9.13	Dimethyl [K6;K14]	960349	1.24611e+06	933183	527459	236126		1.50253	1.26263				68
Q9QZB9	Dynactin subunit 5 OS=Mus musculus GN=Dctn5 PE=1 SV=1	Dctn5	17	3	6	182	20.1	8.02	Acetyl [N-Term]	1.44016e+06	1.46513e+06	1.06979e+06	966091	673818	1.0547e+06	0.883891	1.26011				68
Q61545	RNA-binding protein EWS OS=Mus musculus GN=Ewsr1 PE=1 SV=2	Ewsr1	14	5	22	655	68.4	9.33	Dimethyl [K423;K432;K438]	6.96118e+06	7.09957e+06	6.31478e+06	5.42766e+06	3.58142e+06	6.01695e+06	0.783485	1.25397				508
Q9CYL5	Golgi-associated plant pathogenesis-related protein 1 OS=Mus musculus GN=Glipr2 PE=1 SV=3	Glipr2	45	4	11	154	17.1	9.51	Dimethyl [K77;K153;K154]	1.31981e+06	2.10429e+06	1.75726e+06	2.89453e+06	2.17126e+06	7.40978e+06	-0.77326	1.25195				222
Q9D7H3	RNA 3'-terminal phosphate cyclase OS=Mus musculus GN=RtcA PE=1 SV=2	RtcA	17	4	7	366	39.2	7.9	Dimethyl [K205]	1.76557e+06	1.51554e+06	1.71004e+06	703407	971059	2.87594e+06	0.718139	1.25183				104
Q76KJ5	DNA-directed RNA polymerase I subunit RPA34 OS=Mus musculus GN=Cd3eap PE=1 SV=2	Cd3eap	25	5	14	399	43.1	9.61	Dimethyl [K244;K278;K391]	723734	1.14602e+06	577796	1.78662e+06	1.68708e+06		-1.2028	1.2486				264
Q8K1M6	Dynamin-1-like protein OS=Mus musculus GN=Dnm1l PE=1 SV=2	Dnm1l	21	11	23	742	82.6	7.05	0	3.68492e+06	2.52999e+06	3.80826e+06	5.37488e+06	4.03042e+06	1.33682e+07	-0.6978	1.24385				263
Q3UEZ8	Sodium/bile acid cotransporter 4 OS=Mus musculus GN=Slc10a4 PE=2 SV=1	Slc10a4	8	2	3	437	46.6	5.01	0	555952	658352	512467	302002	474813	777347	0.56172	1.24282				56
Q9CPU0	Lactoylglutathione lyase OS=Mus musculus GN=Glo1 PE=1 SV=3	Glo1	14	2	5	184	20.8	5.47	0	840740		753162	345997	572573	930792	0.781543	1.23987				17
Q91ZA3	Propionyl-CoA carboxylase alpha chain, mitochondrial OS=Mus musculus GN=Pcca PE=1 SV=2	Pcca	6	3	5	724	79.9	7.25	0	760664	937137	1.05295e+06	409726	744907	841731	0.827103	1.23413				45
O09012	Peroxisomal targeting signal 1 receptor OS=Mus musculus GN=Pex5 PE=1 SV=2	Pex5	6	3	5	639	70.7	4.55	0	316753	393663	169744	561256	748011	4.83036e+06	-1.88252	1.23223				31
O35127	Protein C10 OS=Mus musculus GN=Grcc10 PE=1 SV=1	Grcc10	37	3	9	126	13.2	5.14	Dimethyl [K80;K101]	1.25148e+06	1.15503e+06	855199	1.42162e+06	2.03233e+06	7.26535e+06	-1.05043	1.23053				232
Q791T5	Mitochondrial carrier homolog 1 OS=Mus musculus GN=Mtch1 PE=1 SV=1	Mtch1	18	6	15	389	41.5	9.32	Dimethyl [K125;K137;K145]	3.06722e+06	3.29923e+06	2.78626e+06	3.29695e+06	3.5065e+06	8.23422e+06	-0.27363	1.22539				112
Q9Z1N5	Spliceosome RNA helicase Ddx39b OS=Mus musculus GN=Ddx39b PE=1 SV=1	Ddx39b	56	9	108	428	49	5.67	Acetyl [N-Term];Dimethyl [K32;K131;K155;K200;K233;K268;K33;K398];K53	2.31082e+07	2.35186e+07	2.46793e+07	2.08162e+07	2.12153e+07	3.87099e+07	0.194844	1.22463				1718
P62309	Small nuclear ribonucleoprotein G OS=Mus musculus GN=Snrpg PE=1 SV=1	Snrpg	37	4	15	76	8.5	8.88	Dimethyl [K10]	8.15526e+06	9.40893e+06	8.70975e+06	1.36349e+07	1.00188e+07	3.86777e+07	-0.68279	1.21369				182
Q2NL51	Glycogen synthase kinase-3 alpha OS=Mus musculus GN=Gsk3a PE=1 SV=2	Gsk3a	15	4	10	490	51.6	8.81	Dimethyl [K50]	854369	899086	1.03823e+06	1.24059e+06	1.0947e+06		-0.38275	1.21236				267
P39749	Flap endonuclease 1 OS=Mus musculus GN=Fen1 PE=1 SV=1	Fen1	21	7	12	378	42.3	8.34	Dimethyl [K123;K306;K343]	2.75286e+06	3.06807e+06	2.95392e+06	3.51502e+06	3.32218e+06	6.49321e+06	-0.22307	1.20716				93
P70460	Vasodilator-stimulated phosphoprotein OS=Mus musculus GN=Vasp PE=1 SV=4	Vasp	24	6	23	375	39.6	8.53	0	5.06208e+06	5.11996e+06	4.94247e+06	6.69058e+06	8.17507e+06	3.45097e+07	-0.98223	1.2042				279
Q91YT7	YTH domain-containing family protein 2 OS=Mus musculus GN=Ythdf2 PE=1 SV=1	Ythdf2	9	2	16	579	62.2	8.79	Acetyl [N-Term];Dimethyl [K12;K408;K521;K562]	1.07046e+06	1.05039e+06	843893	1.27645e+06	1.32009e+06		-0.45479	1.20416				135
Q3TDN2	FAS-associated factor 2 OS=Mus musculus GN=Faf2 PE=1 SV=2	Faf2	45	12	34	445	52.4	5.47	Acetyl [N-Term];Dimethyl [K16;K146;K346;K363]	1.33598e+07	1.61687e+07	1.39678e+07	8.04968e+06	1.24557e+07	2.06523e+07	0.492537	1.20076				580
Q9Z1R2	Large proline-rich protein BAG6 OS=Mus musculus GN=Bag6 PE=1 SV=1	Bag6	17	12	43	1154	121	5.71	Dimethyl [K80]	8.32374e+06	9.10609e+06	7.37341e+06	9.97856e+06	1.21884e+07	1.95857e+07	-0.38569	1.19562				552
Q9CQJ4	E3 ubiquitin-protein ligase RING2 OS=Mus musculus GN=Rnf2 PE=1 SV=1	Rnf2	31	5	16	336	37.6	6.84	Dimethyl [K112]	1.18356e+06	1.42438e+06	712732	1.79319e+06	1.69071e+06	6.1217e+06	-1.00495	1.19386				101
Q8K409	DNA polymerase beta OS=Mus musculus GN=Polb PE=1 SV=3	Polb	29	7	14	335	38.3	8.85	Dimethyl [K72;K230;K234];K81	3.92728e+06	3.63444e+06	3.26964e+06	3.93928e+06	4.19285e+06	1.05439e+07	-0.32176	1.19383				98
P35293	Ras-related protein Rab-18 OS=Mus musculus GN=Rab18 PE=1 SV=2	Rab18	31	6	24	206	23	5.36	Dimethyl [K123;K168;K183]	3.56853e+06	3.83289e+06	2.93962e+06	6.34549e+06	8.86015e+06	8.57497e+06	-0.88309	1.1893				521
P70398	Probable ubiquitin carboxyl-terminal hydrolase FAF-X OS=Mus musculus GN=Usp9x PE=1 SV=2	Usp9x	6	11	18	2559	290.5	5.87	Dimethyl [K837]	1.84873e+06	1.24611e+06	1.54043e+06	953584	1.10155e+06	1.26053e+06	0.785618	1.18858				211
O70209	PDZ and LIM domain protein 3 OS=Mus musculus GN=Pdlim3 PE=1 SV=1	Pdlim3	29	4	10	316	34.3	7.91	0	1.04047e+06	1.74682e+06	1.32421e+06	705653	857751	777401	1.09641	1.18732				38
Q8CHH9	Septin-8 OS=Mus musculus GN=Sept8 PE=1 SV=4	39692	31	5	39	429	49.8	6	Dimethyl [K37;K173;K187;K275];K98	3.18177e+06	2.80525e+06	3.71363e+06	2.71647e+06	2.27905e+06	4.84411e+06	0.359655	1.1868				423
P84086	Complexin-2 OS=Mus musculus GN=Cplx2 PE=1 SV=1	Cplx2	20	1	3	134	15.4	5.08	0	438464	399269	445325	441973	505727		-0.19946	1.18643				49
Q8BMD8	Calcium-binding mitochondrial carrier protein SCaMC-1 OS=Mus musculus GN=Slc25a24 PE=1 SV=1	Slc25a24	12	4	12	475	52.9	7.43	Dimethyl [K330]	2.51774e+06	3.00826e+06	2.62284e+06	2.8531e+06	3.64958e+06	7.06031e+06	-0.31771	1.18576				175
P61021	Ras-related protein Rab-5B OS=Mus musculus GN=Rab5b PE=1 SV=1	Rab5b	30	2	13	215	23.7	8.13	Dimethyl [K33]	397529	400905	456704	234528	334142		0.523566	1.18074				191
Q9R0E2	Procollagen-lysine,2-oxoglutarate 5-dioxygenase 1 OS=Mus musculus GN=Plod1 PE=1 SV=1	Plod1	28	13	48	728	83.5	6.54	Dimethyl [K78;K167;K186;K221;K349;K716]	8.17507e+06	9.65604e+06	8.19834e+06	1.14172e+07	1.23294e+07	1.96496e+07	-0.38706	1.17923				1070
Q9CQV8	14-3-3 protein beta/alpha OS=Mus musculus GN=Ywhab PE=1 SV=3	Ywhab	46	7	52	246	28.1	4.83	Acetyl [N-Term];Dimethyl [K51;K140;K159;K160];K70	8.36364e+06	4.38334e+06	8.00572e+06	3.63444e+06	4.25197e+06	7.83662e+06	0.737221	1.17884				949
O55091	Protein IMPACT OS=Mus musculus GN=Impact PE=1 SV=2	Impact	19	3	4	318	36.3	5.05	Dimethyl [K302]	548830	410010	1.05411e+06	244436	183053		1.49595	1.17307				51
Q6P6J9	Thioredoxin domain-containing protein 15 OS=Mus musculus GN=Txndc15 PE=1 SV=1	Txndc15	8	2	2	344	38.1	4.77	0		108927	84642.8	207593	207090	1.06506e+06	-1.58431	1.16648				0
Q8K2Q0	COMM domain-containing protein 9 OS=Mus musculus GN=Commd9 PE=1 SV=3	Commd9	14	2	2	198	21.8	5.82	Acetyl [N-Term]	154110	147832	159059	272142	188095		-0.61192	1.1661				0
P58281	Dynamin-like 120 kDa protein, mitochondrial OS=Mus musculus GN=Opa1 PE=1 SV=1	Opa1	13	11	31	960	111.3	7.55	Dimethyl [K387;K468;K489;K568;K960]	5.44915e+06	6.98922e+06	6.76519e+06	3.99095e+06	4.47762e+06	1.15429e+07	0.418452	1.15995				331
Q64152	Transcription factor BTF3 OS=Mus musculus GN=Btf3 PE=1 SV=3	Btf3	55	8	30	204	22	9.52	Dimethyl [K92;K120;K139;K175;K200]	2.06638e+07	1.71001e+07	2.16626e+07	1.57342e+07	1.232e+07	1.82665e+07	0.682229	1.15917				1085
Q9R1Q9	V-type proton ATPase subunit S1 OS=Mus musculus GN=Atp6ap1 PE=1 SV=1	Atp6ap1	5	2	7	463	51	5.92	Dimethyl [K90;K159]	203377	358621	142628	770908	514532		-1.58181	1.15871				79
Q9DCU6	39S ribosomal protein L4, mitochondrial OS=Mus musculus GN=Mrpl4 PE=1 SV=1	Mrpl4	11	2	8	294	33.1	9.82	0	1.04662e+06	1.09197e+06	872019	1.30571e+06	1.19378e+06	4.01008e+06	-0.57145	1.15592				67
Q99JP7	Gamma-glutamyltransferase 7 OS=Mus musculus GN=Ggt7 PE=1 SV=2	Ggt7	17	8	22	662	70.2	5.06	Dimethyl [K45;K63]	3.86169e+06	4.17313e+06	3.68287e+06	5.20945e+06	4.87273e+06	8.68202e+06	-0.31939	1.15361				279
P68369	Tubulin alpha-1A chain OS=Mus musculus GN=Tuba1a PE=1 SV=1	Tuba1a	66	1	244	451	50.1	5.06	Dimethyl [K60;K112;K163;K164;K280;K304;K336;K352;K370;K394;K401;K430];K96	1.22468e+07	1.21875e+07	1.94801e+07	1.71452e+07	2.33254e+07	5.09649e+07	-0.62498	1.14984				4779
P61211	ADP-ribosylation factor-like protein 1 OS=Mus musculus GN=Arl1 PE=1 SV=1	Arl1	19	3	6	181	20.4	5.72	Dimethyl [K118;K127]	1.19113e+06	1.20709e+06	1.00433e+06	779668	898712		0.380063	1.14712				27
O70305	Ataxin-2 OS=Mus musculus GN=Atxn2 PE=1 SV=1	Atxn2	8	7	20	1285	136.4	9.55	Dimethyl [K281;K424;K790;K829]	3.51063e+06	3.64402e+06	6.62505e+06	1.70767e+06	1.5799e+06	6.79669e+06	1.04767	1.14476				490
P61164	Alpha-centractin OS=Mus musculus GN=Actr1a PE=1 SV=1	Actr1a	43	5	43	376	42.6	6.64	Dimethyl [K32;K215;K230;K238;K308];K61	3.64074e+06	4.62237e+06	4.94384e+06	7.42418e+06	7.77494e+06	5.28976e+07	-1.42106	1.14447				748
Q99N94	39S ribosomal protein L9, mitochondrial OS=Mus musculus GN=Mrpl9 PE=1 SV=2	Mrpl9	18	4	9	265	30.2	10.08	Dimethyl [K239;K241]	1.35063e+06	1.44136e+06	1.10476e+06	2.21136e+06	1.54353e+06	3.55816e+06	-0.521	1.13934				145
O35685	Nuclear migration protein nudC OS=Mus musculus GN=Nudc PE=1 SV=1	Nudc	48	17	54	332	38.3	5.26	Dimethyl [K53;K105;K123;K133;K161;K228;K268;K309];K68;K96	3.01259e+07	1.55391e+07	3.01217e+07	1.16457e+07	1.46135e+07	1.20114e+07	1.24024	1.13757				663
Q6PDL0	Cytoplasmic dynein 1 light intermediate chain 2 OS=Mus musculus GN=Dync1li2 PE=1 SV=2	Dync1li2	27	7	18	492	54.2	6.28	Dimethyl [K413]	3.44984e+06	3.97686e+06	2.93881e+06	3.97631e+06	4.23403e+06	9.67279e+06	-0.35982	1.13743				297
P16254	Signal recognition particle 14 kDa protein OS=Mus musculus GN=Srp14 PE=1 SV=1	Srp14	46	4	11	110	12.5	10.17	Dimethyl [K43;K55]	1.57891e+06	1.70898e+06	3.46903e+06	3.47745e+06	5.18316e+06	7.27139e+06	-0.95768	1.13735				177
Q9DCJ5	NADH dehydrogenase [ubiquinone] 1 alpha subcomplex subunit 8 OS=Mus musculus GN=Ndufa8 PE=1 SV=3	Ndufa8	31	4	13	172	20	8.46	Dimethyl [K114;K127]	3.24863e+06	3.6844e+06	3.23201e+06	4.74212e+06	3.66733e+06	1.22782e+07	-0.51001	1.13661				29
Q8CIB5	Fermitin family homolog 2 OS=Mus musculus GN=Fermt2 PE=1 SV=1	Fermt2	5	2	4	680	77.8	6.7	Dimethyl [K380]	201763	259055		355232	449450		-0.84704	1.13622				45
Q9JI39	ATP-binding cassette sub-family B member 10, mitochondrial OS=Mus musculus GN=Abcb10 PE=1 SV=1	Abcb10	18	9	20	715	77.1	9.6	Dimethyl [K595]	3.3061e+06	4.03518e+06	3.19725e+06	1.15471e+06	2.81597e+06	3.80588e+06	0.906589	1.1353				162
Q9JKC8	AP-3 complex subunit mu-1 OS=Mus musculus GN=Ap3m1 PE=1 SV=1	Ap3m1	21	6	10	418	46.9	6.93	Dimethyl [K38;K277;K316;K366;K378]	685691	799202	1.08819e+06	1.89544e+06	2.09948e+06	2.07373e+06	-0.95201	1.13391				67
P00405	Cytochrome c oxidase subunit 2 OS=Mus musculus GN=Mtco2 PE=1 SV=1	Mtco2	23	4	12	227	26	4.73	Dimethyl [K171]	1.36462e+07	1.7954e+07	1.83681e+07	1.1487e+07	8.23365e+06	8.62983e+06	1.13251	1.13232				259
Q8K2P7	Sodium-coupled neutral amino acid transporter 1 OS=Mus musculus GN=Slc38a1 PE=1 SV=1	Slc38a1	11	6	11	485	53.8	7.08	0	3.96063e+06	5.86338e+06	4.11454e+06	2.87793e+06	3.45631e+06	6.68316e+06	0.48596	1.12773				43
Q1HFZ0	tRNA (cytosine(34)-C(5))-methyltransferase OS=Mus musculus GN=Nsun2 PE=1 SV=2	Nsun2	37	21	66	757	85.4	6.58	Dimethyl [K179;K190;K338;K576;K627]	2.33141e+07	1.79303e+07	2.29947e+07	1.73088e+07	1.59848e+07	2.66162e+07	0.43964	1.12667				1030
Q9D2G2	Dihydrolipoyllysine-residue succinyltransferase component of 2-oxoglutarate dehydrogenase complex, mitochondrial OS=Mus musculus GN=Dlst PE=1 SV=1	Dlst	34	13	53	454	49	8.95	Dimethyl [K92;K155;K165;K308;K354]	3.48607e+07	4.20733e+07	3.61151e+07	3.19918e+07	2.7215e+07	4.89057e+07	0.41653	1.11659				1211
P97452	Ribosome biogenesis protein BOP1 OS=Mus musculus GN=Bop1 PE=1 SV=1	Bop1	5	2	4	732	82.5	6.28	0	1.55426e+06	1.45804e+06	1.44156e+06	1.18767e+06	1.34493e+06		0.178264	1.11206				47
Q9QUR6	Prolyl endopeptidase OS=Mus musculus GN=Prep PE=1 SV=1	Prep	50	24	54	710	80.7	5.73	Acetyl [N-Term];Dimethyl [K40;K233;K325;K327;K358;K373]	2.08089e+07	1.00975e+07	2.04387e+07	9.53433e+06	9.70502e+06	1.46399e+07	0.866395	1.10621				671
P30999	Catenin delta-1 OS=Mus musculus GN=Ctnnd1 PE=1 SV=2	Ctnnd1	13	9	32	938	104.9	6.87	Dimethyl [K421;K622;K673]	2.86519e+06	3.15498e+06	2.76913e+06	3.75974e+06	3.70746e+06	6.41136e+06	-0.30054	1.1033				411
Q9D3E6	Cohesin subunit SA-1 OS=Mus musculus GN=Stag1 PE=1 SV=3	Stag1	2	3	4	1258	144.3	5.59	Dimethyl [K273;K453]	719931	1.08097e+06	869002	1.23433e+06	1.35044e+06		-0.60985	1.10179				33
Q99PV0	Pre-mRNA-processing-splicing factor 8 OS=Mus musculus GN=Prpf8 PE=1 SV=2	Prpf8	10	19	36	2335	273.4	8.84	Dimethyl [K278;K1290;K1898;K2049;K2070;K2140;K2229];K428;K460	3.57671e+06	4.42179e+06	2.48791e+06	5.92589e+06	6.52977e+06	9.05448e+06	-0.73995	1.09881				403
Q99KI3	ER membrane protein complex subunit 3 OS=Mus musculus GN=Emc3 PE=1 SV=3	Emc3	16	3	8	261	30	6.81	0	1.0848e+06	1.88522e+06	1.52598e+06	2.104e+06	2.18712e+06	8.79773e+06	-0.92093	1.09622				230
P23780	Beta-galactosidase OS=Mus musculus GN=Glb1 PE=1 SV=1	Glb1	5	2	8	647	73.1	7.47	Dimethyl [K227]	1.40195e+06	1.58242e+06	1.16009e+06	954046	919761		0.495702	1.09503				72
Q9DBJ1	Phosphoglycerate mutase 1 OS=Mus musculus GN=Pgam1 PE=1 SV=3	Pgam1	62	14	40	254	28.8	7.18	Dimethyl [K39;K100;K106;K138;K157;K176;K251]	2.86514e+07	1.01094e+07	2.52714e+07	9.20764e+06	9.92682e+06	1.28494e+07	1.19146	1.0937				551
Q9CPY7	Cytosol aminopeptidase OS=Mus musculus GN=Lap3 PE=1 SV=3	Lap3	46	18	53	519	56.1	7.72	Dimethyl [K45;K294;K384;K455];K61	1.88166e+07	1.68086e+07	1.86297e+07	1.38963e+07	1.67807e+07	2.65683e+07	0.287388	1.0929				798
Q8BH79	Anoctamin-10 OS=Mus musculus GN=Ano10 PE=1 SV=1	Ano10	7	3	4	659	76.1	6.7	Dimethyl [K90]	571502	681569	768295	465396	506675		0.408838	1.09129				111
Q9CZ04	COP9 signalosome complex subunit 7a OS=Mus musculus GN=Cops7a PE=1 SV=2	Cops7a	29	5	10	275	30.2	7.87	Dimethyl [K20]	2.62903e+06	2.43097e+06	2.85666e+06	1.92256e+06	1.863e+06	2.11716e+06	0.734019	1.09051				59
P58242	Acid sphingomyelinase-like phosphodiesterase 3b OS=Mus musculus GN=Smpdl3b PE=1 SV=1	Smpdl3b	12	4	11	456	51.6	6.43	0	2.1254e+06	2.5066e+06	2.49499e+06	2.06785e+06	1.78377e+06	3.30244e+06	0.353522	1.08767				238
Q8K2T8	RNA polymerase II-associated factor 1 homolog OS=Mus musculus GN=Paf1 PE=1 SV=1	Paf1	4	2	5	535	60.5	4.65	Dimethyl [K196;K352]	432938	321531	512396	587081	632497		-0.60833	1.08713				39
Q99MR8	Methylcrotonoyl-CoA carboxylase subunit alpha, mitochondrial OS=Mus musculus GN=Mccc1 PE=1 SV=2	Mccc1	8	3	7	717	79.3	7.83	Dimethyl [K655]	637825	906596	701362	498903	610190	1.02451e+06	0.437796	1.08683				119
Q61387	Cytochrome c oxidase subunit 7A-related protein, mitochondrial OS=Mus musculus GN=Cox7a2l PE=1 SV=1	Cox7a2l	49	3	8	111	12.4	9.6	Dimethyl [K56]	977204	1.18118e+06	1.09812e+06	2.06656e+06	1.26315e+06	7.21916e+06	-0.98653	1.08624				223
Q9D902	General transcription factor IIE subunit 2 OS=Mus musculus GN=Gtf2e2 PE=1 SV=2	Gtf2e2	20	4	9	292	33	9.64	Dimethyl [K198;K219]	1.19966e+06	1.1381e+06	1.37405e+06	1.44998e+06	1.34792e+06	3.99316e+06	-0.37401	1.0855				120
Q922W5	Pyrroline-5-carboxylate reductase 1, mitochondrial OS=Mus musculus GN=Pycr1 PE=1 SV=1	Pycr1	22	2	21	309	32.4	6.86	Dimethyl [K215]	661738	1.10277e+06	736844	624222	400155	851767	0.757408	1.08492				384
Q9D125	28S ribosomal protein S25, mitochondrial OS=Mus musculus GN=Mrps25 PE=1 SV=1	Mrps25	26	3	8	171	19.9	9.23	0	1.01729e+06	1.11886e+06	1.38956e+06	887139	757665	2.03416e+06	0.381537	1.08339				109
Q3V1V3	ESF1 homolog OS=Mus musculus GN=Esf1 PE=1 SV=1	Esf1	3	2	6	845	98	5.05	Dimethyl [K442;K567;K575]	650099	685406	406755	326427	216874		1.03561	1.08196				111
P61290	Proteasome activator complex subunit 3 OS=Mus musculus GN=Psme3 PE=1 SV=1	Psme3	21	4	19	254	29.5	5.95	Dimethyl [K100;K121]	5.14343e+06	3.97604e+06	4.9879e+06	3.8289e+06	2.70857e+06	7.44944e+06	0.445144	1.07623				470
Q9QZ23	NFU1 iron-sulfur cluster scaffold homolog, mitochondrial OS=Mus musculus GN=Nfu1 PE=1 SV=2	Nfu1	30	8	28	255	28.5	5.03	Dimethyl [K76;K205;K221]	1.21092e+07	1.24109e+07	1.1964e+07	1.0723e+07	9.88493e+06	1.70421e+07	0.309276	1.07571				335
Q8BWZ3	N-alpha-acetyltransferase 25, NatB auxiliary subunit OS=Mus musculus GN=Naa25 PE=1 SV=1	Naa25	18	13	28	972	111.6	6.52	Dimethyl [K107;K813]	3.79798e+06	3.37393e+06	3.54241e+06	4.18008e+06	5.3167e+06	2.0007e+07	-0.78584	1.07363				445
Q8C052	Microtubule-associated protein 1S OS=Mus musculus GN=Map1s PE=1 SV=2	Map1s	10	8	13	973	102.9	7.02	Dimethyl [K76]	2.90962e+06	2.60184e+06	2.58333e+06	1.63437e+06	639197		1.34514	1.07285				74
P14824	Annexin A6 OS=Mus musculus GN=Anxa6 PE=1 SV=3	Anxa6	34	18	36	673	75.8	5.5	Dimethyl [K40;K220;K370;K478;K483]	1.78943e+07	6.43496e+06	2.01127e+07	7.98965e+06	2.6748e+06	7.18273e+06	1.6166	1.07089				603
Q5NBU8	XIAP-associated factor 1 OS=Mus musculus GN=Xaf1 PE=1 SV=3	Xaf1	13	2	4	273	31.1	8.54	0	231331	166851	275272	69547	139374		1.10577	1.07015				36
Q91VD9	NADH-ubiquinone oxidoreductase 75 kDa subunit, mitochondrial OS=Mus musculus GN=Ndufs1 PE=1 SV=2	Ndufs1	45	24	72	727	79.7	5.72	Dimethyl [K108;K212;K450;K467;K470;K531;K592;K673;K692]	2.75682e+07	3.59927e+07	2.64433e+07	2.35382e+07	2.04217e+07	3.20406e+07	0.567673	1.06936				1415
Q9CYZ2	Tumor protein D54 OS=Mus musculus GN=Tpd52l2 PE=1 SV=1	Tpd52l2	37	6	13	220	24	6.15	Acetyl [N-Term];Dimethyl [K108;K139]	3.36459e+06	3.16221e+06	3.38236e+06	2.02515e+06	2.49429e+06	2.16705e+06	0.883875	1.06712				87
P50136	2-oxoisovalerate dehydrogenase subunit alpha, mitochondrial OS=Mus musculus GN=Bckdha PE=1 SV=1	Bckdha	16	4	13	442	50.3	8.06	Dimethyl [K221;K308]	3.6362e+06	4.89915e+06	4.03014e+06	3.26669e+06	2.52648e+06	3.41511e+06	0.761146	1.06429				138
Q8R3Q6	Coiled-coil domain-containing protein 58 OS=Mus musculus GN=Ccdc58 PE=1 SV=1	Ccdc58	40	4	14	144	16.7	8.16	Acetyl [N-Term];Dimethyl [K83;K100]	2.3184e+06	2.2536e+06	2.23664e+06	1.36182e+06	1.27335e+06	847175	1.30877	1.06255				111
Q8VCD6	Receptor expression-enhancing protein 2 OS=Mus musculus GN=Reep2 PE=1 SV=2	Reep2	19	2	2	254	28.4	9.41	0	659403	628825	267467	196069	131883		1.5259	1.06215				42
P62320	Small nuclear ribonucleoprotein Sm D3 OS=Mus musculus GN=Snrpd3 PE=1 SV=1	Snrpd3	49	5	29	126	13.9	10.32	Dimethyl [K31;K78]	2.0121e+07	2.21407e+07	2.06051e+07	1.75918e+07	9.90826e+06	1.44253e+07	0.934251	1.06104				718
P50431	Serine hydroxymethyltransferase, cytosolic OS=Mus musculus GN=Shmt1 PE=1 SV=3	Shmt1	10	4	12	478	52.6	6.95	Dimethyl [K66;K167]	7.85892e+06	6.71986e+06	8.64419e+06	6.15531e+06	4.38031e+06	5.61284e+06	0.842492	1.05809				289
Q921J4	Ubiquitin-conjugating enzyme E2 S OS=Mus musculus GN=Ube2s PE=1 SV=1	Ube2s	22	4	5	223	24.2	7.91	Acetyl [N-Term];Dimethyl [K32]	287141	362294	208184	571463	436312		-0.89426	1.05706				27
Q80X41	Serine/threonine-protein kinase VRK1 OS=Mus musculus GN=Vrk1 PE=1 SV=2	Vrk1	15	5	19	440	49.7	8.94	Dimethyl [K85;K179];K92;K98	1.56507e+06	1.50497e+06	1.37529e+06	2.03896e+06	1.72983e+06	7.25076e+06	-0.68215	1.05461				223
Q91W59	RNA-binding motif, single-stranded-interacting protein 1 OS=Mus musculus GN=Rbms1 PE=1 SV=1	Rbms1	11	3	10	403	44	8.66	Dimethyl [K80;K118;K222]	1.66109e+06	1.86999e+06	1.37081e+06	1.13881e+06	1.11391e+06		0.472016	1.05406				231
Q02053	Ubiquitin-like modifier-activating enzyme 1 OS=Mus musculus GN=Uba1 PE=1 SV=1	Uba1	38	28	72	1058	117.7	5.66	Dimethyl [K485;K526;K627;K657;K802;K830;K980]	3.58358e+07	1.78473e+07	3.58036e+07	1.32556e+07	2.00931e+07	1.89028e+07	1.03995	1.05391				1469
Q01405	Protein transport protein Sec23A OS=Mus musculus GN=Sec23a PE=1 SV=2	Sec23a	25	13	45	765	86.1	7.08	Acetyl [N-Term];Dimethyl [K46]	5.37525e+06	6.45104e+06	5.86338e+06	4.3206e+06	4.8431e+06	1.11003e+07	0.247443	1.05184				521
Q6ZWQ0	Nesprin-2 OS=Mus musculus GN=Syne2 PE=1 SV=2	Syne2	1	5	7	6874	782.2	5.33	Dimethyl [K1077]	221954	250161		471272	352949	634166	-0.68059	1.05121				27
Q07076	Annexin A7 OS=Mus musculus GN=Anxa7 PE=1 SV=2	Anxa7	7	3	3	463	49.9	6.18	0	585618	264645	716248	150834	203124		1.40399	1.05041				84
Q6A065	Centrosomal protein of 170 kDa OS=Mus musculus GN=Cep170 PE=1 SV=2	Cep170	4	4	13	1588	174.9	7.17	0	800699	975512	968908	1.04989e+06	1.18956e+06	3.95954e+06	-0.59116	1.04921				94
Q93092	Transaldolase OS=Mus musculus GN=Taldo1 PE=1 SV=2	Taldo1	23	7	13	337	37.4	7.03	Dimethyl [K215;K258]	6.21792e+06	2.13944e+06	5.98492e+06	1.54524e+06	2.36974e+06	1.39236e+06	1.63311	1.04843				200
Q8CGK3	Lon protease homolog, mitochondrial OS=Mus musculus GN=Lonp1 PE=1 SV=2	Lonp1	45	36	128	949	105.8	6.57	Dimethyl [K157;K221;K223;K242;K257;K287;K363;K400;K403;K409;K433;K570;K583;K655;K677;K690;K737;K885]	6.85047e+07	6.49713e+07	6.90961e+07	4.95815e+07	6.10463e+07	8.23805e+07	0.412409	1.04453				2060
Q9CW46	Ribonucleoprotein PTB-binding 1 OS=Mus musculus GN=Raver1 PE=1 SV=2	Raver1	30	11	23	748	79.3	8.72	Acetyl [N-Term];Dimethyl [K262;K506;K666]	4.18675e+06	3.08406e+06	2.62757e+06	4.10457e+06	4.19954e+06	1.24894e+07	-0.57706	1.04249				312
E9PVA8	eIF-2-alpha kinase activator GCN1 OS=Mus musculus GN=Gcn1 PE=1 SV=1	Gcn1	23	45	125	2671	292.8	7.36	Acetyl [N-Term];Dimethyl [K12;K101;K1121;K1530;K1542;K1871;K2083;K2280;K2285;K2418;K2621;K2634];K340;K498;K635;K695;K87;K965;K986	2.4681e+07	2.61553e+07	2.44596e+07	2.45599e+07	3.5613e+07	7.44104e+07	-0.36958	1.04235				1737
Q9WUK4	Replication factor C subunit 2 OS=Mus musculus GN=Rfc2 PE=1 SV=1	Rfc2	10	2	4	349	38.7	6.44	Dimethyl [K171]	505657	645430	699711	753945	1.07336e+06		-0.61074	1.04154				41
Q9QYB1	Chloride intracellular channel protein 4 OS=Mus musculus GN=Clic4 PE=1 SV=3	Clic4	49	8	19	253	28.7	5.59	Dimethyl [K60]	4.47979e+06	2.73555e+06	6.12509e+06	2.28284e+06	2.84126e+06	3.17781e+06	0.933065	1.04056				347
Q9WTR1	Transient receptor potential cation channel subfamily V member 2 OS=Mus musculus GN=Trpv2 PE=1 SV=2	Trpv2	13	6	13	756	85.9	6.99	Dimethyl [K113;K730]	1.1838e+06	1.29122e+06	1.19809e+06	827271	1.15776e+06	1.87739e+06	0.320247	1.03856				191
Q08369	Transcription factor GATA-4 OS=Mus musculus GN=Gata4 PE=1 SV=4	Gata4	12	3	11	441	44.6	9.26	Dimethyl [K422]	1.1592e+06	1.22836e+06	1.34158e+06	967230	308904	1.25809e+06	1.09332	1.03761				466
P23492	Purine nucleoside phosphorylase OS=Mus musculus GN=Pnp PE=1 SV=2	Pnp	19	3	5	289	32.3	6.16	0	1.74476e+06	736742	1.68603e+06	728313	724989	920399	1.03047	1.03621				63
Q61210	Rho guanine nucleotide exchange factor 1 OS=Mus musculus GN=Arhgef1 PE=1 SV=2	Arhgef1	8	4	10	920	102.7	5.6	0	659174	673165	856385	841848	1.10285e+06		-0.46491	1.03561				188
Q9Z2I0	LETM1 and EF-hand domain-containing protein 1, mitochondrial OS=Mus musculus GN=Letm1 PE=1 SV=1	Letm1	28	13	43	738	82.9	6.52	Dimethyl [K132;K273;K291;K330;K433;K445;K458;K462;K484;K657]	1.12125e+07	1.05497e+07	1.072e+07	8.26166e+06	8.14735e+06	9.64467e+06	0.633459	1.03017				388
O70480	Vesicle-associated membrane protein 4 OS=Mus musculus GN=Vamp4 PE=1 SV=1	Vamp4	37	3	12	141	16.3	7.36	Dimethyl [K19;K87]	1.14166e+06	2.32242e+06	747700	423587	604633	1.36929e+06	1.14452	1.02978				121
Q62318	Transcription intermediary factor 1-beta OS=Mus musculus GN=Trim28 PE=1 SV=3	Trim28	47	24	86	834	88.8	5.77	Acetyl [N-Term];Dimethyl [K35;K122;K239;K305;K320;K366;K367;K391;K469;K507;K779;K804]	3.56352e+07	3.86965e+07	3.68944e+07	2.99946e+07	2.91582e+07	4.02197e+07	0.488976	1.02886				1793
Q8R1I1	Cytochrome b-c1 complex subunit 9 OS=Mus musculus GN=Uqcr10 PE=1 SV=1	Uqcr10	38	2	9	64	7.4	9.19	Dimethyl [K51]	1.76337e+06	2.19046e+06	1.76227e+06	4.98168e+06	5.5942e+06	4.23491e+06	-1.06048	1.0236				174
Q8K2Z4	Condensin complex subunit 1 OS=Mus musculus GN=Ncapd2 PE=1 SV=2	Ncapd2	7	6	9	1392	155.6	6.38	Dimethyl [K495;K775]	1.80679e+06	1.76202e+06	1.08112e+06	2.01563e+06	2.89313e+06	4.34131e+06	-0.64807	1.01987				106
Q9JMA1	Ubiquitin carboxyl-terminal hydrolase 14 OS=Mus musculus GN=Usp14 PE=1 SV=3	Usp14	14	4	13	493	56	5.24	Dimethyl [K14;K238];K30	3.76156e+06	2.90096e+06	4.04526e+06	2.70613e+06	2.04009e+06	2.28918e+06	0.912962	1.01809				132
Q6P4S8	Integrator complex subunit 1 OS=Mus musculus GN=Ints1 PE=1 SV=2	Ints1	2	3	3	2195	245	6.28	Dimethyl [K260]	334930	315176	95287.5	842198	700973		-1.88484	1.0177				23
Q80ZS3	28S ribosomal protein S26, mitochondrial OS=Mus musculus GN=Mrps26 PE=1 SV=1	Mrps26	23	4	6	200	23.4	9.96	Dimethyl [K135]	2.00171e+06	2.34507e+06	1.85952e+06	2.40632e+06	2.73063e+06		-0.36927	1.0171				98
Q80XN0	D-beta-hydroxybutyrate dehydrogenase, mitochondrial OS=Mus musculus GN=Bdh1 PE=1 SV=2	Bdh1	30	7	24	343	38.3	9.01	Dimethyl [K122]	7.42212e+06	1.00919e+07	8.09108e+06	4.62525e+06	5.61206e+06	3.52551e+06	1.2206	1.01524				773
A2AN08	E3 ubiquitin-protein ligase UBR4 OS=Mus musculus GN=Ubr4 PE=1 SV=1	Ubr4	6	18	32	5180	571.9	6.06	Dimethyl [K174;K1140;K1188;K1193;K366;K3771;K380;K3805]	7.04027e+06	7.89222e+06	5.25187e+06	3.47023e+06	4.57519e+06	2.9652e+06	1.1888	1.01453				295
Q91V12	Cytosolic acyl coenzyme A thioester hydrolase OS=Mus musculus GN=Acot7 PE=1 SV=2	Acot7	19	6	20	381	42.5	8.68	Dimethyl [K284]	8.70372e+06	6.27072e+06	1.08073e+07	4.41047e+06	4.90085e+06	1.45811e+07	0.612939	1.01241				189
Q9D753	Exosome complex component RRP43 OS=Mus musculus GN=Exosc8 PE=1 SV=1	Exosc8	21	4	10	276	29.9	5.2	Dimethyl [K52]	1.16145e+06	1.11321e+06	1.37548e+06	531680		1.96787e+06	0.725077	1.01131				301
O08583	THO complex subunit 4 OS=Mus musculus GN=Alyref PE=1 SV=3	Alyref	47	7	37	255	26.9	11.15	Acetyl [N-Term];Dimethyl [K4;K106];K14;K80;K85	2.76754e+07	3.21162e+07	2.62007e+07	3.46632e+07	3.08593e+07	9.06498e+07	-0.37444	1.01045				949
Q9D6T0	Nitric oxide synthase-interacting protein OS=Mus musculus GN=Nosip PE=1 SV=1	Nosip	11	2	4	301	33.2	8.62	Dimethyl [K153]	106242	155731	125385	162829	213933		-0.6025	1.0097				31
P07901	Heat shock protein HSP 90-alpha OS=Mus musculus GN=Hsp90aa1 PE=1 SV=4	Hsp90aa1	54	32	303	733	84.7	5.01	Dimethyl [K58;K100;K112;K191;K224;K284;K293;K295;K315;K328;K408;K432;K436;K437;K444;K458;K479;K500;K547;K559;K560;K561;K574;K632;K633];K69;K74;K84	2.07006e+08	1.38614e+08	2.13343e+08	1.25039e+08	1.45083e+08	1.95976e+08	0.572856	1.00808				4522
Q8C8U0	Liprin-beta-1 OS=Mus musculus GN=Ppfibp1 PE=1 SV=3	Ppfibp1	3	1	3	969	108.5	5.49	0	198187	138449	158717	218883	211427		-0.45081	1.00684				44
P10518	Delta-aminolevulinic acid dehydratase OS=Mus musculus GN=Alad PE=1 SV=1	Alad	16	5	14	330	36	6.79	Dimethyl [K87;K159]	3.436e+06	1.38793e+06	3.24458e+06	1.25278e+06	1.54096e+06	1.94064e+06	0.993541	1.00616				251
Q9D0R2	Threonine--tRNA ligase, cytoplasmic OS=Mus musculus GN=Tars PE=1 SV=2	Tars	16	8	21	722	83.3	7.36	Dimethyl [K230;K635]	4.50782e+06	3.88155e+06	3.68313e+06	2.23246e+06	3.06616e+06	7.38876e+06	0.427999	1.00407				489
Q6NZB0	DnaJ homolog subfamily C member 8 OS=Mus musculus GN=Dnajc8 PE=1 SV=2	Dnajc8	33	9	30	253	29.8	9.06	Dimethyl [K105;K116;K127;K135;K146;K159;K176;K201]	1.21639e+07	1.41814e+07	1.50535e+07	1.72632e+07	1.43744e+07	4.17682e+07	-0.35415	1.00398				215
O55023	Inositol monophosphatase 1 OS=Mus musculus GN=Impa1 PE=1 SV=1	Impa1	10	2	3	277	30.4	5.19	0	271370		314282	144199	203152		0.704294	1.00039				18
E9Q555	E3 ubiquitin-protein ligase RNF213 OS=Mus musculus GN=Rnf213 PE=1 SV=2	Rnf213	7	26	66	5152	584.4	6.8	Dimethyl [K191;K1396;K1549;K1554;K2090;K2838;K2839]	8.69286e+06	7.09908e+06	7.77332e+06	8.6736e+06	1.40669e+07	1.98014e+07	-0.46598	1.00011				936
P61087	Ubiquitin-conjugating enzyme E2 K OS=Mus musculus GN=Ube2k PE=1 SV=3	Ube2k	26	4	6	200	22.4	5.44	Dimethyl [K164]	2.65688e+06	2.17683e+06	3.58912e+06	2.00435e+06	959219	793021	1.56721	0.997481				73
Q9D0F3	Protein ERGIC-53 OS=Mus musculus GN=Lman1 PE=1 SV=1	Lman1	40	14	52	517	57.8	6.34	Dimethyl [K205;K232;K240;K402;K447;K470;K472]	1.67064e+07	2.01224e+07	1.70456e+07	9.7949e+06	1.64696e+07	2.47513e+07	0.485235	0.997284				567
Q921M7	Protein FAM49B OS=Mus musculus GN=Fam49b PE=1 SV=1	Fam49b	25	5	8	324	36.8	6.06	0	871415	742175	817183	183358	418393	1.34446e+06	1.09727	0.995196				144
P62259	14-3-3 protein epsilon OS=Mus musculus GN=Ywhae PE=1 SV=1	Ywhae	54	9	49	255	29.2	4.74	Acetyl [N-Term];Dimethyl [K12;K142;K153;K215];K50;K94	2.04997e+07	1.12055e+07	2.1388e+07	1.14354e+07	1.0965e+07	1.51236e+07	0.769322	0.992221				475
Q99KG3	RNA-binding protein 10 OS=Mus musculus GN=Rbm10 PE=1 SV=1	Rbm10	5	3	9	930	103.4	5.92	0	1.04126e+06	1.17848e+06	500670	1.71645e+06	1.30245e+06	3.32264e+06	-0.88708	0.992071				188
P35601	Replication factor C subunit 1 OS=Mus musculus GN=Rfc1 PE=1 SV=2	Rfc1	5	5	7	1131	125.9	9.33	Dimethyl [K726]	235767	181335	106279	380912	304525		-1.09322	0.991516				95
Q3TCN2	Putative phospholipase B-like 2 OS=Mus musculus GN=Plbd2 PE=1 SV=2	Plbd2	10	5	8	594	66.2	6.13	Dimethyl [K195]	2.47724e+06	1.92723e+06	2.409e+06	1.24525e+06	1.83991e+06	1.4168e+06	0.919845	0.991089				60
Q8VEA4	Mitochondrial intermembrane space import and assembly protein 40 OS=Mus musculus GN=Chchd4 PE=1 SV=1	Chchd4	37	2	11	139	15.5	4.32	Dimethyl [K83;K116;K128]	2.62066e+06	3.08299e+06	2.50747e+06	3.06701e+06	3.3291e+06	1.0466e+07	-0.48822	0.987132				73
Q921H8	3-ketoacyl-CoA thiolase A, peroxisomal OS=Mus musculus GN=Acaa1a PE=1 SV=1	Acaa1a	29	7	20	424	43.9	8.44	0	1.59428e+07	1.30252e+07	1.54674e+06	1.62049e+06	1.59575e+06	1.47226e+06	2.4444	0.986667				495
Q68FF6	ARF GTPase-activating protein GIT1 OS=Mus musculus GN=Git1 PE=1 SV=1	Git1	4	2	3	770	85.2	6.93	Dimethyl [K166]	263401	77800.9	218913	264004	453015	918614	-1.22649	0.984098				0
P51863	V-type proton ATPase subunit d 1 OS=Mus musculus GN=Atp6v0d1 PE=1 SV=2	Atp6v0d1	33	10	34	351	40.3	5	Dimethyl [K195;K234;K265;K275;K288]	1.02123e+07	1.19972e+07	9.40763e+06	1.17024e+07	1.50535e+07	2.50568e+07	-0.33426	0.983566				394
Q9ERG0	LIM domain and actin-binding protein 1 OS=Mus musculus GN=Lima1 PE=1 SV=3	Lima1	20	10	24	753	84	6.6	Dimethyl [K174;K186;K189;K292;K347;K375;K509;K548;K741]	6.75489e+06	8.10848e+06	5.73873e+06	3.86704e+06	2.19258e+06	805598	2.15285	0.982985				407
Q6ZQ58	La-related protein 1 OS=Mus musculus GN=Larp1 PE=1 SV=3	Larp1	25	18	57	1072	121.1	8.79	Acetyl [N-Term];Dimethyl [K166;K301;K448;K508;K516;K730;K848;K994]	8.82889e+06	8.54116e+06	7.89222e+06	8.24964e+06	1.00452e+07	2.04926e+07	-0.19271	0.980869				665
P29387	Guanine nucleotide-binding protein subunit beta-4 OS=Mus musculus GN=Gnb4 PE=1 SV=4	Gnb4	18	1	28	340	37.4	6.16	Acetyl [N-Term];Dimethyl [K78;K209];K89	226838	269533	153321	314326	394072		-0.79235	0.979804				488
Q91WJ8	Far upstream element-binding protein 1 OS=Mus musculus GN=Fubp1 PE=1 SV=1	Fubp1	42	20	101	651	68.5	7.93	Dimethyl [K60;K157;K192;K229;K239;K244;K308];K72	4.77335e+07	5.89791e+07	4.96641e+07	4.65443e+07	2.74728e+07	6.50615e+07	0.561179	0.978604				1347
Q61598	Rab GDP dissociation inhibitor beta OS=Mus musculus GN=Gdi2 PE=1 SV=1	Gdi2	59	15	44	445	50.5	6.25	Dimethyl [K79;K309;K390]	2.30282e+07	1.10183e+07	2.04231e+07	1.03068e+07	1.19425e+07	1.54393e+07	0.793939	0.976684				658
Q99LB7	Sarcosine dehydrogenase, mitochondrial OS=Mus musculus GN=Sardh PE=1 SV=1	Sardh	4	3	8	919	101.6	6.74	0	1.2322e+06	1.14372e+06	1.56562e+06	941564	1.03629e+06	1.21928e+06	0.608551	0.976592				106
Q9Z1G4	V-type proton ATPase 116 kDa subunit a isoform 1 OS=Mus musculus GN=Atp6v0a1 PE=1 SV=3	Atp6v0a1	20	14	47	839	96.4	6.76	Dimethyl [K119;K129;K324]	1.01459e+07	1.06268e+07	1.03901e+07	1.61362e+07	1.35915e+07	9.09897e+07	-1.07347	0.973643				441
P17439	Glucosylceramidase OS=Mus musculus GN=Gba PE=1 SV=1	Gba	9	4	7	515	57.6	7.75	Dimethyl [K241]	2.66278e+06	3.16045e+06	2.71986e+06	1.8898e+06	1.22411e+06	716844	1.57382	0.972952				68
P58059	28S ribosomal protein S21, mitochondrial OS=Mus musculus GN=Mrps21 PE=1 SV=1	Mrps21	31	2	9	87	10.6	10.32	0	969513	1.20425e+06	640438	1.57105e+06	1.61511e+06	2.35321e+06	-0.68763	0.969316				109
Q8BP71	RNA binding protein fox-1 homolog 2 OS=Mus musculus GN=Rbfox2 PE=1 SV=2	Rbfox2	28	7	23	449	47.3	6.55	Acetyl [N-Term];Dimethyl [K47;K205]	1.99783e+06	2.21688e+06	1.92043e+06	3.0617e+06	2.30239e+06	4.82902e+06	-0.35543	0.967025				837
P35486	Pyruvate dehydrogenase E1 component subunit alpha, somatic form, mitochondrial OS=Mus musculus GN=Pdha1 PE=1 SV=1	Pdha1	65	21	71	390	43.2	8.19	Dimethyl [K63;K244;K321;K336;K385]	3.64976e+07	4.18377e+07	3.39333e+07	3.28616e+07	2.68944e+07	4.72234e+07	0.415572	0.966784				601
Q9JJZ2	Tubulin alpha-8 chain OS=Mus musculus GN=Tuba8 PE=1 SV=1	Tuba8	48	4	120	449	50	5.1	Dimethyl [K96;K280;K304;K352;K370;K394;K401]	1.93299e+06	1.29435e+06	1.84246e+06	1.05485e+06	1.20283e+06		0.509971	0.964578				2295
Q8BSP2	Condensin-2 complex subunit H2 OS=Mus musculus GN=Ncaph2 PE=1 SV=1	Ncaph2	3	2	3	607	68.9	4.67	0	732617	807946	755462	830373	1.10852e+06	3.98045e+06	-0.69997	0.962174				0
O54916	RalBP1-associated Eps domain-containing protein 1 OS=Mus musculus GN=Reps1 PE=1 SV=2	Reps1	9	3	5	795	86.5	5.58	0	408705	738378	366410	160788	276285		1.13411	0.960382				95
O35381	Acidic leucine-rich nuclear phosphoprotein 32 family member A OS=Mus musculus GN=Anp32a PE=1 SV=1	Anp32a	29	6	24	247	28.5	4.07	Dimethyl [K28;K101;K110;K137];K99	1.06526e+07	4.6778e+06	1.13077e+07	5.10366e+06	4.57614e+06	6.74132e+06	0.924692	0.960265				273
Q9DBD5	Proline-, glutamic acid- and leucine-rich protein 1 OS=Mus musculus GN=Pelp1 PE=1 SV=2	Pelp1	9	7	17	1123	118	4.36	Dimethyl [K255]	1.80129e+06	1.93594e+06	2.16765e+06	839401	1.86017e+06	1.48075e+06	0.881146	0.958374				453
Q64332	Synapsin-2 OS=Mus musculus GN=Syn2 PE=1 SV=2	Syn2	17	6	20	586	63.3	8.43	Dimethyl [K93]	3.8072e+06	4.96892e+06	2.81734e+06	1.87596e+06	3.13645e+06	3.09799e+06	0.827463	0.957895				759
Q9Z2D8	Methyl-CpG-binding domain protein 3 OS=Mus musculus GN=Mbd3 PE=1 SV=1	Mbd3	14	2	2	285	32.1	5.82	0	414209	696228		335325	170558	554336	1.08591	0.957527				0
Q6ZWY3	40S ribosomal protein S27-like OS=Mus musculus GN=Rps27l PE=1 SV=3	Rps27l	40	2	15	84	9.5	9.45	Dimethyl [K16;K17;K18;K36]	1.15359e+06	1.00768e+06	1.1396e+06	1.15255e+06	2.21734e+06	3.08043e+06	-0.54552	0.957157				262
Q91WG4	Elongator complex protein 2 OS=Mus musculus GN=Elp2 PE=1 SV=1	Elp2	8	3	8	831	93	5.82	Dimethyl [K461]	476197	539514	228970	767815	925966		-1.16958	0.957151				335
O35864	COP9 signalosome complex subunit 5 OS=Mus musculus GN=Cops5 PE=1 SV=3	Cops5	17	5	6	334	37.5	6.54	Dimethyl [K194;K210;K230]	883457	681049	1.11615e+06	1.30408e+06	1.02614e+06	2.46781e+06	-0.45446	0.953034				60
Q69ZS6	Synaptic vesicle glycoprotein 2C OS=Mus musculus GN=Sv2c PE=1 SV=2	Sv2c	5	3	7	727	82.2	5.11	Dimethyl [K533;K679]	1.95062e+06	2.283e+06	1.78711e+06	863658	1.07068e+06	3.91695e+06	0.690106	0.948153				84
Q8BSQ9	Protein polybromo-1 OS=Mus musculus GN=Pbrm1 PE=1 SV=4	Pbrm1	3	4	5	1634	187.1	6.9	Dimethyl [K1571]	497798	580888	435134	828476	612054		-0.56017	0.947558				43
Q05816	Fatty acid-binding protein, epidermal OS=Mus musculus GN=Fabp5 PE=1 SV=3	Fabp5	61	9	28	135	15.1	6.54	Dimethyl [K72;K103];K82	1.28316e+07	5.05858e+06	1.08734e+07	3.98045e+06	4.39582e+06	1.591e+06	1.86621	0.947073				388
P10630	Eukaryotic initiation factor 4A-II OS=Mus musculus GN=Eif4a2 PE=1 SV=2	Eif4a2	37	3	57	407	46.4	5.48	Dimethyl [K55;K119;K260;K285;K292];K69;K83	4.61021e+06	4.59203e+06	5.00244e+06	4.87746e+06	6.39406e+06		-0.29235	0.946673				928
Q9CQJ6	Density-regulated protein OS=Mus musculus GN=Denr PE=1 SV=1	Denr	27	5	9	198	22.2	5.3	Acetyl [N-Term];Dimethyl [K14;K18;K67]	2.14062e+06	2.131e+06	2.19182e+06	1.0788e+06	936552	4.3588e+06	0.705756	0.94664				121
Q8R2Q4	Ribosome-releasing factor 2, mitochondrial OS=Mus musculus GN=Gfm2 PE=1 SV=2	Gfm2	3	2	3	779	86.1	6.43	0	409499	392927	367861	220207	373358	402408	0.59128	0.94582				0
O70194	Eukaryotic translation initiation factor 3 subunit D OS=Mus musculus GN=Eif3d PE=1 SV=2	Eif3d	48	17	59	548	63.9	6.05	Dimethyl [K53;K124;K204;K394;K426;K448;K500]	1.77633e+07	1.31467e+07	1.62575e+07	1.85151e+07	1.95532e+07	3.54087e+07	-0.27364	0.945347				1002
P61161	Actin-related protein 2 OS=Mus musculus GN=Actr2 PE=1 SV=1	Actr2	35	11	34	394	44.7	6.74	Dimethyl [K53;K118];K97	1.17903e+07	1.41157e+07	1.28994e+07	1.14156e+07	9.54689e+06	1.57429e+07	0.419295	0.944933				482
Q3UPF5	Zinc finger CCCH-type antiviral protein 1 OS=Mus musculus GN=Zc3hav1 PE=1 SV=1	Zc3hav1	14	10	21	946	106.6	8.27	Dimethyl [K696]	3.94803e+06	4.08782e+06	4.12082e+06	2.92864e+06	2.49879e+06	2.01563e+06	1.03574	0.944159				155
O08915	AH receptor-interacting protein OS=Mus musculus GN=Aip PE=1 SV=1	Aip	9	2	6	330	37.6	6.4	0	670789	429560	422297	296465	323700		0.624534	0.942905				34
Q8BU88	39S ribosomal protein L22, mitochondrial OS=Mus musculus GN=Mrpl22 PE=1 SV=1	Mrpl22	16	3	10	206	23.8	9.86	Dimethyl [K184]	1.6064e+06	1.94495e+06	1.61769e+06	1.29948e+06	839517	2.96274e+06	0.526504	0.942628				159
P25206	DNA replication licensing factor MCM3 OS=Mus musculus GN=Mcm3 PE=1 SV=2	Mcm3	34	20	58	812	91.5	5.55	Dimethyl [K35;K228;K230;K266;K293;K351;K579];K81;K93	1.55036e+07	1.2201e+07	1.50025e+07	1.6332e+07	1.7908e+07	3.11688e+07	-0.24971	0.937307				944
P70318	Nucleolysin TIAR OS=Mus musculus GN=Tial1 PE=1 SV=1	Tial1	27	5	22	392	43.4	7.99	Dimethyl [K131;K139;K165]	5.3548e+06	5.59808e+06	5.14272e+06	3.47794e+06	1.81709e+06	731602	1.99791	0.932941				192
O35646	Calpain-6 OS=Mus musculus GN=Capn6 PE=1 SV=2	Capn6	7	2	3	641	74.5	7.17	0	595153	1.05207e+06	538766	334281	390158		0.893629	0.927314				29
Q9ERE7	LDLR chaperone MESD OS=Mus musculus GN=Mesdc2 PE=1 SV=1	Mesdc2	23	4	13	224	25.2	6.34	Dimethyl [K91;K184];K97	2.38805e+06	2.53104e+06	2.18439e+06	1.91313e+06	1.37376e+06	1.40623e+06	0.923785	0.927311				154
P02463	Collagen alpha-1(IV) chain OS=Mus musculus GN=Col4a1 PE=1 SV=4	Col4a1	3	4	13	1669	160.6	8.24	Dimethyl [K1465]	1.11677e+06	1.24836e+06	1.96541e+06	2.24238e+06	1.74174e+06	4.0624e+06	-0.53309	0.926353				60
O08573	Galectin-9 OS=Mus musculus GN=Lgals9 PE=1 SV=1	Lgals9	7	2	8	353	40	9.31	Dimethyl [K76]	835743	186601	542326	945357	1.2264e+06	1.96432e+06	-1.27214	0.924503				187
Q5EG47	5'-AMP-activated protein kinase catalytic subunit alpha-1 OS=Mus musculus GN=Prkaa1 PE=1 SV=2	Prkaa1	4	2	4	559	63.9	8.12	0	694926	792801	606018	735823	935838	2.8234e+06	-0.53581	0.923743				26
P63085	Mitogen-activated protein kinase 1 OS=Mus musculus GN=Mapk1 PE=1 SV=3	Mapk1	22	3	16	358	41.2	6.98	0	3.26285e+06	3.5326e+06	1.79531e+06	1.59508e+06	1.84937e+06	3.53481e+06	0.641103	0.922616				99
Q91YU8	Suppressor of SWI4 1 homolog OS=Mus musculus GN=Ppan PE=1 SV=2	Ppan	7	2	8	470	52.7	10.32	Dimethyl [K407]	1.11391e+06	886094	919634	1.24016e+06	1.26272e+06	2.08903e+06	-0.30505	0.921375				165
Q64339	Ubiquitin-like protein ISG15 OS=Mus musculus GN=Isg15 PE=1 SV=4	Isg15	17	2	6	161	17.9	7.9	Dimethyl [K106]	2.1797e+06	1.0512e+06	2.28744e+06	897778	1.29149e+06	1.36446e+06	0.887553	0.919102				145
Q9Z2I8	Succinyl-CoA ligase [GDP-forming] subunit beta, mitochondrial OS=Mus musculus GN=Suclg2 PE=1 SV=3	Suclg2	46	15	41	433	46.8	7.02	Dimethyl [K102;K129;K219;K260;K348;K387;K407]	1.15133e+07	1.21689e+07	1.23448e+07	7.74428e+06	9.79219e+06	7.983e+06	0.816299	0.916056				942
Q9CPT4	Myeloid-derived growth factor OS=Mus musculus GN=Mydgf PE=1 SV=1	Mydgf	22	3	15	166	18	6.79	Dimethyl [K102;K118;K130;K138]	6.55107e+06	5.55479e+06	7.17626e+06	5.22319e+06	4.91037e+06		0.282653	0.915994				301
Q64520	Guanylate kinase OS=Mus musculus GN=Guk1 PE=1 SV=2	Guk1	14	2	3	198	21.9	6.55	Acetyl [N-Term]	1.17457e+06	576116	1.02493e+06	568145	615500	707465	0.807249	0.915207				50
P36536	GTP-binding protein SAR1a OS=Mus musculus GN=Sar1a PE=1 SV=1	Sar1a	16	2	4	198	22.4	6.93	0	1.83049e+06	1.33434e+06	1.91884e+06	903397	1.31151e+06		0.567344	0.912492				86
O88342	WD repeat-containing protein 1 OS=Mus musculus GN=Wdr1 PE=1 SV=3	Wdr1	37	13	40	606	66.4	6.6	Dimethyl [K65;K104;K180;K219;K405;K511];K81	1.06718e+07	7.68972e+06	9.94817e+06	6.44523e+06	7.85457e+06	8.44988e+06	0.622333	0.91199				646
Q9DBL1	Short/branched chain specific acyl-CoA dehydrogenase, mitochondrial OS=Mus musculus GN=Acadsb PE=1 SV=1	Acadsb	17	4	6	432	47.8	7.87	0	939934	717093	669210	523707	215541		1.1375	0.910407				60
P58404	Striatin-4 OS=Mus musculus GN=Strn4 PE=1 SV=2	Strn4	12	4	11	760	81.6	5.38	0	276209	659037	760770	1.35814e+06	681097	2.93596e+06	-1.11972	0.910311				84
P26443	Glutamate dehydrogenase 1, mitochondrial OS=Mus musculus GN=Glud1 PE=1 SV=1	Glud1	46	19	62	558	61.3	8	Dimethyl [K84;K162;K200;K352;K363;K386;K415;K503;K545];K90	2.92149e+07	3.60951e+07	3.62933e+07	3.13465e+07	1.84638e+07	3.89522e+07	0.565965	0.910119				889
Q8R5M8	Cell adhesion molecule 1 OS=Mus musculus GN=Cadm1 PE=1 SV=2	Cadm1	28	8	27	456	49.8	5.03	Dimethyl [K214;K245;K451;K452]	4.24637e+06	4.79999e+06	4.20391e+06	6.43764e+06	7.82359e+06	9.24153e+06	-0.50234	0.908837				408
P05202	Aspartate aminotransferase, mitochondrial OS=Mus musculus GN=Got2 PE=1 SV=1	Got2	71	28	156	430	47.4	9	Dimethyl [K73;K107;K122;K159;K200;K227;K234;K279;K296;K302;K338;K345;K363;K364;K387;K404;K430];K82;K90;K94	2.7158e+08	2.81118e+08	2.86349e+08	1.94312e+08	2.21464e+08	1.95447e+08	0.770866	0.908498				2928
Q4VBE8	WD repeat-containing protein 18 OS=Mus musculus GN=Wdr18 PE=1 SV=1	Wdr18	13	5	17	431	47.2	6.89	Dimethyl [K263]	2.0647e+06	2.67944e+06	2.23509e+06	2.27274e+06	3.59834e+06	7.6796e+06	-0.46996	0.908255				171
Q00612	Glucose-6-phosphate 1-dehydrogenase X OS=Mus musculus GN=G6pdx PE=1 SV=3	G6pdx	30	11	41	515	59.2	6.49	Dimethyl [K119;K152;K386;K403]	1.08674e+07	6.91885e+06	1.08073e+07	5.65463e+06	7.01154e+06	5.37376e+06	0.955262	0.908238				954
Q8BI84	Melanoma inhibitory activity protein 3 OS=Mus musculus GN=Mia3 PE=1 SV=2	Mia3	18	22	65	1930	213.5	4.75	Dimethyl [K439;K1399;K1520];K454;K602;K741;K753;K897;K911	1.28343e+07	1.64799e+07	1.26243e+07	1.47908e+07	1.96428e+07	3.53425e+07	-0.33622	0.907147				773
Q8BNV1	tRNA (uracil-5-)-methyltransferase homolog A OS=Mus musculus GN=Trmt2a PE=1 SV=1	Trmt2a	7	3	4	574	63.3	7.25	0	429739		347102	493914	496591		-0.42531	0.907062				43
Q99N95	39S ribosomal protein L3, mitochondrial OS=Mus musculus GN=Mrpl3 PE=1 SV=1	Mrpl3	14	4	9	348	39.1	9.55	Dimethyl [K131]	1.95725e+06	2.25485e+06	1.51396e+06	1.44586e+06	189128	1.30852e+06	1.71911	0.907002				60
Q9DCB8	Iron-sulfur cluster assembly 2 homolog, mitochondrial OS=Mus musculus GN=Isca2 PE=1 SV=2	Isca2	38	4	12	154	16.7	5.6	Dimethyl [K85;K117]	1.05741e+06	1.15856e+06	1.19064e+06	1.16678e+06	1.44596e+06		-0.24891	0.90683				92
Q6GQT9	Nodal modulator 1 OS=Mus musculus GN=Nomo1 PE=1 SV=1	Nomo1	35	28	90	1214	133.3	6.09	Dimethyl [K49;K1011;K110;K1131];K162;K185;K348;K430;K432;K692;K762;K783;K790;K994	3.33527e+07	3.87986e+07	2.40045e+07	1.96034e+07	2.44563e+07	2.2321e+07	0.823981	0.906478				1820
P27612	Phospholipase A-2-activating protein OS=Mus musculus GN=Plaa PE=1 SV=4	Plaa	6	3	4	794	87.2	6.14	Dimethyl [K673]	576595	240054	566768	185492	199068		1.1024	0.902587				34
P46660	Alpha-internexin OS=Mus musculus GN=Ina PE=1 SV=3	Ina	35	12	52	501	55.3	5.4	Acetyl [N-Term];Dimethyl [K95;K216;K386;K484]	8.35727e+06	8.07987e+06	8.78554e+06	6.11576e+06	6.88631e+06	1.72035e+07	0.215373	0.899591				892
P84099	60S ribosomal protein L19 OS=Mus musculus GN=Rpl19 PE=1 SV=1	Rpl19	28	7	37	196	23.5	11.47	Dimethyl [K21;K126;K144;K190;K195;K196]	4.08831e+07	4.33672e+07	3.8368e+07	2.30506e+07	3.37387e+07	2.17906e+07	0.979894	0.898882				434
Q9CY66	H/ACA ribonucleoprotein complex subunit 1 OS=Mus musculus GN=Gar1 PE=1 SV=1	Gar1	11	2	6	231	23.5	11.02	Dimethyl [K98]	951471	1.01483e+06	949494	1.24309e+06	1.03486e+06		-0.27662	0.89729				23
Q8BGS2	BolA-like protein 2 OS=Mus musculus GN=Bola2 PE=1 SV=1	Bola2	44	2	5	86	10.2	6.16	0	1.49167e+06	795003	1.75021e+06	840740	833429	1.02572e+06	0.82153	0.896314				51
P57724	Poly(rC)-binding protein 4 OS=Mus musculus GN=Pcbp4 PE=1 SV=1	Pcbp4	17	4	16	403	41.4	8.34	Dimethyl [K35;K119]	1.20283e+06	1.75374e+06	1.1457e+06	2.24502e+06	1.79543e+06		-0.63436	0.895874				247
Q9Z108	Double-stranded RNA-binding protein Staufen homolog 1 OS=Mus musculus GN=Stau1 PE=1 SV=1	Stau1	9	3	7	487	53.9	9.52	Dimethyl [K265;K383]	691706	586024	310127	948639	951537		-0.97661	0.891299				167
Q921H9	Cytochrome c oxidase assembly factor 7 OS=Mus musculus GN=Coa7 PE=1 SV=1	Coa7	11	2	2	231	25.6	6.29	Dimethyl [K49]	112612	323095	95446.2	427688	212853	1.6372e+06	-1.49629	0.890134				33
Q6PDG5	SWI/SNF complex subunit SMARCC2 OS=Mus musculus GN=Smarcc2 PE=1 SV=2	Smarcc2	11	5	28	1213	132.5	5.59	Dimethyl [K47;K453;K457;K872]	2.29713e+06	2.49118e+06	2.07388e+06	2.04547e+06	865695	924299	1.26424	0.889229				527
P24860	G2/mitotic-specific cyclin-B1 OS=Mus musculus GN=Ccnb1 PE=1 SV=3	Ccnb1	5	2	2	430	48	7.43	0	112129	157283	78260.7	141722	384520	378360	-0.98882	0.884669				0
Q61548	Clathrin coat assembly protein AP180 OS=Mus musculus GN=Snap91 PE=1 SV=1	Snap91	9	4	21	901	91.8	4.88	Dimethyl [K112;K774]	2.02923e+06	2.01047e+06	2.22026e+06	1.60151e+06	1.74767e+06	1.95292e+06	0.55439	0.881083				392
Q9R0Q7	Prostaglandin E synthase 3 OS=Mus musculus GN=Ptges3 PE=1 SV=1	Ptges3	24	4	19	160	18.7	4.55	Dimethyl [K48;K65]	2.75548e+07	1.45811e+07	3.14292e+07	1.3878e+07	1.60303e+07	1.34174e+07	1.00508	0.881036				143
Q9D7A8	Armadillo repeat-containing protein 1 OS=Mus musculus GN=Armc1 PE=1 SV=1	Armc1	21	3	5	282	31.2	5.57	Acetyl [N-Term]	537610	719482	481875	865335	634737	3.04434e+06	-0.7436	0.880157				32
P17710	Hexokinase-1 OS=Mus musculus GN=Hk1 PE=1 SV=3	Hk1	40	32	106	974	108.2	6.8	Dimethyl [K118;K203;K229;K389;K402;K409;K474;K783;K794;K819;K833;K876;K884;K900;K955]	3.74536e+07	3.71485e+07	3.89279e+07	3.89198e+07	4.61811e+07	7.98285e+07	-0.15699	0.880076				1453
Q9CZM2	60S ribosomal protein L15 OS=Mus musculus GN=Rpl15 PE=2 SV=4	Rpl15	51	12	84	204	24.1	11.62	Dimethyl [K83;K128;K140;K153;K157;K179];K93	5.99352e+07	5.64277e+07	5.24086e+07	5.86651e+07	8.57659e+07	1.31601e+08	-0.32227	0.879828				1004
Q8R0A0	General transcription factor IIF subunit 2 OS=Mus musculus GN=Gtf2f2 PE=1 SV=1	Gtf2f2	24	3	5	249	28.4	9.22	Acetyl [N-Term]	2.04575e+06	2.00171e+06	1.54278e+06	1.40857e+06	1.29435e+06		0.40009	0.879244				35
Q31125	Zinc transporter SLC39A7 OS=Mus musculus GN=Slc39a7 PE=1 SV=2	Slc39a7	7	3	9	476	50.6	6.87	Dimethyl [K281;K288;K309;K317]	1.5534e+06	1.52724e+06	1.70129e+06	1.08518e+06	1.44556e+06		0.29302	0.878825				90
Q9QUI0	Transforming protein RhoA OS=Mus musculus GN=Rhoa PE=1 SV=1	Rhoa	47	2	45	193	21.8	6.1	Dimethyl [K18;K118;K119;K135;K140;K162]	2.47415e+06	3.33557e+06	3.17935e+06	1.86197e+06	1.76129e+06	872382	1.37719	0.878331				536
Q9Z1J3	Cysteine desulfurase, mitochondrial OS=Mus musculus GN=Nfs1 PE=1 SV=3	Nfs1	17	5	12	459	50.5	8.16	Dimethyl [K427]	742896	749672	336046	744545	1.05025e+06	4.22348e+06	-1.06885	0.875777				253
Q8BG32	26S proteasome non-ATPase regulatory subunit 11 OS=Mus musculus GN=Psmd11 PE=1 SV=3	Psmd11	37	13	26	422	47.4	6.48	Dimethyl [K46;K325];K59	7.70413e+06	5.18244e+06	8.16544e+06	4.65065e+06	5.71372e+06	6.29904e+06	0.63211	0.871721				419
Q9CYG7	Mitochondrial import receptor subunit TOM34 OS=Mus musculus GN=Tomm34 PE=1 SV=1	Tomm34	44	10	31	309	34.3	9.14	Dimethyl [K143;K156]	1.06143e+07	1.15517e+07	1.0811e+07	7.83934e+06	8.72123e+06	7.68759e+06	0.756385	0.871656				962
Q8BG30	Negative elongation factor A OS=Mus musculus GN=Nelfa PE=1 SV=1	Nelfa	12	4	6	530	57.5	9.11	Dimethyl [K483]	526108	477884	666202	637825	1.12883e+06		-0.6755	0.870116				58
Q8BXQ2	GPI transamidase component PIG-T OS=Mus musculus GN=Pigt PE=1 SV=2	Pigt	10	4	11	582	65.7	8.4	Dimethyl [K409]	1.19709e+06	1.24404e+06	2.02431e+06	877537	1.19031e+06	1.13448e+06	0.760559	0.869332				34
P70388	DNA repair protein RAD50 OS=Mus musculus GN=Rad50 PE=1 SV=1	Rad50	2	2	3	1312	153.4	6.95	Dimethyl [K704]	257909	242009		503663	490604	3.98487e+06	-1.67039	0.868982				29
O88712	C-terminal-binding protein 1 OS=Mus musculus GN=Ctbp1 PE=1 SV=2	Ctbp1	5	2	5	441	47.7	6.77	0	855080	632147	700488	1.01061e+06	948245	1.56909e+06	-0.3517	0.86664				41
P15532	Nucleoside diphosphate kinase A OS=Mus musculus GN=Nme1 PE=1 SV=1	Nme1	55	3	39	152	17.2	7.37	Dimethyl [K12;K100];K26;K49;K56	3.27917e+06	1.62128e+06	3.63494e+06	1.63868e+06	1.7839e+06	1.54685e+06	1.01001	0.86529				414
Q925B0	PRKC apoptosis WT1 regulator protein OS=Mus musculus GN=Pawr PE=1 SV=2	Pawr	29	3	6	333	35.9	5.92	Dimethyl [K181;K263]	181990	463304	374239	603502	411462	1.62668e+06	-0.91456	0.863387				69
Q9D211	CDKN2AIP N-terminal-like protein OS=Mus musculus GN=Cdkn2aipnl PE=3 SV=1	Cdkn2aipnl	14	2	4	116	13.2	5.29	0	871898	1.02693e+06	859835	1.0925e+06	1.19543e+06	1.96282e+06	-0.26696	0.863296				54
Q99KE1	NAD-dependent malic enzyme, mitochondrial OS=Mus musculus GN=Me2 PE=1 SV=1	Me2	31	12	33	589	65.8	7.61	Dimethyl [K183;K300;K306;K383;K496]	9.14911e+06	9.19935e+06	9.77456e+06	7.50853e+06	8.61011e+06	1.17154e+07	0.351246	0.861173				517
P42932	T-complex protein 1 subunit theta OS=Mus musculus GN=Cct8 PE=1 SV=3	Cct8	67	38	190	548	59.5	5.62	Dimethyl [K84;K137;K138;K152;K181;K224;K225;K235;K238;K254;K270;K281;K296;K307;K335;K367;K400;K421;K439;K440;K459;K476;K504]	1.49193e+08	1.56101e+08	1.56382e+08	1.28625e+08	1.41517e+08	2.10625e+08	0.286803	0.860473				3704
Q8VE62	Polyadenylate-binding protein-interacting protein 1 OS=Mus musculus GN=Paip1 PE=1 SV=1	Paip1	10	3	9	400	45.7	4.55	0	1.49447e+06	1.35363e+06	1.37939e+06	1.19842e+06	1.34577e+06	2.31824e+06	0.170791	0.860235				97
Q9R1C7	Pre-mRNA-processing factor 40 homolog A OS=Mus musculus GN=Prpf40a PE=1 SV=1	Prpf40a	6	4	4	953	108.4	7.69	Dimethyl [K164;K586;K592;K594]	682704	992288	818374	1.16597e+06	1.02344e+06		-0.46436	0.859554				61
Q99KH8	Serine/threonine-protein kinase 24 OS=Mus musculus GN=Stk24 PE=1 SV=1	Stk24	5	2	3	431	47.9	5.43	Dimethyl [K233]	450448	508046	289961	617594	625652		-0.67185	0.858729				60
P62835	Ras-related protein Rap-1A OS=Mus musculus GN=Rap1a PE=1 SV=1	Rap1a	53	2	42	184	21	6.67	Dimethyl [K16;K128;K149;K151];K42	976933	1.13834e+06	746199	581936	688454		0.516864	0.857292				547
Q8R1Q8	Cytoplasmic dynein 1 light intermediate chain 1 OS=Mus musculus GN=Dync1li1 PE=1 SV=1	Dync1li1	48	17	55	523	56.6	6.42	Dimethyl [K80;K246;K298;K310;K344;K355;K428;K454;K455;K484]	1.15581e+07	1.32869e+07	1.17577e+07	8.65019e+06	1.01207e+07	9.33423e+06	0.692761	0.85369				735
P70404	Isocitrate dehydrogenase [NAD] subunit gamma 1, mitochondrial OS=Mus musculus GN=Idh3g PE=1 SV=1	Idh3g	46	12	51	393	42.8	9.01	Dimethyl [K74;K129;K149;K159;K190;K206;K340;K350]	1.6747e+07	2.05068e+07	1.80176e+07	1.67366e+07	1.35407e+07	2.28914e+07	0.396242	0.852974				960
Q8C2Q3	RNA-binding protein 14 OS=Mus musculus GN=Rbm14 PE=1 SV=1	Rbm14	31	15	51	669	69.4	9.67	Dimethyl [K149]	1.96878e+07	2.3219e+07	2.00403e+07	1.85961e+07	1.65703e+07	2.62989e+07	0.370435	0.852017				821
Q2TBE6	Phosphatidylinositol 4-kinase type 2-alpha OS=Mus musculus GN=Pi4k2a PE=1 SV=1	Pi4k2a	10	3	10	479	54.2	8.05	0	697097	712090	702335		935060	6.83353e+06	-1.3377	0.851986				53
P68254	14-3-3 protein theta OS=Mus musculus GN=Ywhaq PE=1 SV=1	Ywhaq	47	10	57	245	27.8	4.78	Dimethyl [K49;K139;K157;K158];K68	1.36576e+07	7.33365e+06	1.43148e+07	6.41759e+06	8.78554e+06	7.12669e+06	0.923254	0.851558				931
Q9DCS3	Trans-2-enoyl-CoA reductase, mitochondrial OS=Mus musculus GN=Mecr PE=1 SV=2	Mecr	19	4	9	373	40.3	9.07	Dimethyl [K267]	2.48446e+06	2.54476e+06	2.34767e+06	2.00894e+06	2.35958e+06	3.82625e+06	0.215099	0.850845				225
P63001	Ras-related C3 botulinum toxin substrate 1 OS=Mus musculus GN=Rac1 PE=1 SV=1	Rac1	41	7	35	192	21.4	8.5	Dimethyl [K16;K116;K133;K147;K183]	2.17966e+07	2.44088e+07	2.14534e+07	1.41206e+07	2.17076e+07	2.25887e+07	0.551845	0.850648				407
Q505F5	Leucine-rich repeat-containing protein 47 OS=Mus musculus GN=Lrrc47 PE=1 SV=1	Lrrc47	40	16	47	581	63.6	8.1	Dimethyl [K207]	1.22222e+07	1.03104e+07	9.79966e+06	1.10719e+07	1.20122e+07	2.97132e+07	-0.24785	0.850609				749
Q922H9	Zinc finger protein 330 OS=Mus musculus GN=Znf330 PE=1 SV=1	Znf330	15	3	10	316	35.6	6.16	Dimethyl [K63]	986528	1.01244e+06	1.18061e+06	1.22335e+06	1.11925e+06	3.79114e+06	-0.40122	0.850389				128
Q8BMP6	Golgi resident protein GCP60 OS=Mus musculus GN=Acbd3 PE=1 SV=3	Acbd3	21	7	19	525	60.1	5.11	Dimethyl [K303;K360]	2.65706e+06	2.49464e+06	2.23602e+06	2.36564e+06	3.81619e+06	6.79292e+06	-0.37147	0.849391				310
Q9CXI5	Mesencephalic astrocyte-derived neurotrophic factor OS=Mus musculus GN=Manf PE=1 SV=1	Manf	45	7	22	179	20.4	8.07	Dimethyl [K42;K101;K108;K109;K117];K59;K84;K91	1.51163e+07	1.86013e+07	1.68787e+07	1.45126e+07	1.34883e+07	1.98316e+07	0.4081	0.847816				434
Q61164	Transcriptional repressor CTCF OS=Mus musculus GN=Ctcf PE=1 SV=2	Ctcf	4	2	3	736	83.7	6.9	Dimethyl [K323]	72994.5	322491	89301.7	529511	526181	377967	-1.57071	0.845585				54
Q9D1C1	Ubiquitin-conjugating enzyme E2 C OS=Mus musculus GN=Ube2c PE=1 SV=1	Ube2c	26	3	6	179	19.6	7.33	Acetyl [N-Term];Dimethyl [K61;K97]	666618	252251	176083	1.28176e+06	669025		-1.63494	0.84316				105
Q99JY4	TraB domain-containing protein OS=Mus musculus GN=Trabd PE=1 SV=1	Trabd	10	3	9	376	42.2	8.41	0	1.00984e+06	1.12797e+06	806827	1.00106e+06	1.43877e+06	2.6748e+06	-0.37766	0.842503				170
Q9JHS9	Spliceosome-associated protein CWC15 homolog OS=Mus musculus GN=Cwc15 PE=1 SV=1	Cwc15	10	2	2	229	26.6	5.71	Dimethyl [K18;K28]	633024	611376	764894	484454	545417	507413	0.692407	0.839595				28
Q60766	Immunity-related GTPase family M protein 1 OS=Mus musculus GN=Irgm1 PE=1 SV=1	Irgm1	26	9	22	409	46.5	8.28	Dimethyl [K66;K224;K243;K305]	7.04711e+06	6.33538e+06	7.04711e+06	4.91957e+06	6.24383e+06	6.82974e+06	0.506411	0.839386				214
Q9D666	SUN domain-containing protein 1 OS=Mus musculus GN=Sun1 PE=1 SV=2	Sun1	4	2	3	913	101.9	6.81	0	231251	333517	201176	318073		1.26272e+06	-0.86461	0.839258				58
Q61024	Asparagine synthetase [glutamine-hydrolyzing] OS=Mus musculus GN=Asns PE=1 SV=3	Asns	52	22	62	561	64.2	6.58	Dimethyl [K162;K191;K195;K221;K232;K272;K385;K460;K478]	4.08604e+07	2.13999e+07	3.8909e+07	2.13436e+07	2.4419e+07	2.63555e+07	0.747645	0.837672				1021
P61205	ADP-ribosylation factor 3 OS=Mus musculus GN=Arf3 PE=2 SV=2	Arf3	67	6	50	181	20.6	7.43	Dimethyl [K30;K127;K142];K59;K73	6.65543e+06	6.05964e+06	5.96297e+06	4.17921e+06	4.40222e+06	2.65154e+06	1.07871	0.836484				956
Q6A0A2	La-related protein 4B OS=Mus musculus GN=Larp4b PE=1 SV=2	Larp4b	8	4	12	741	81.6	7.49	Dimethyl [K323]	1.92003e+06	1.935e+06	1.16186e+06	2.55342e+06	2.04774e+06	4.50064e+06	-0.50409	0.836331				354
P47941	Crk-like protein OS=Mus musculus GN=Crkl PE=1 SV=2	Crkl	19	3	4	303	33.8	6.74	0	257034	143590	206331	302505		577996	-0.60691	0.835421				57
P26516	26S proteasome non-ATPase regulatory subunit 7 OS=Mus musculus GN=Psmd7 PE=1 SV=2	Psmd7	33	7	20	321	36.5	6.77	Dimethyl [K100;K180]	5.06524e+06	2.83123e+06	4.3227e+06	4.80398e+06	5.27157e+06	1.16224e+07	-0.43762	0.834052				203
P36552	Oxygen-dependent coproporphyrinogen-III oxidase, mitochondrial OS=Mus musculus GN=Cpox PE=1 SV=2	Cpox	19	7	14	443	49.7	8.53	Dimethyl [K359]	4.3359e+06	3.59087e+06	4.92673e+06	2.38441e+06	1.86184e+06	8.68263e+06	0.642432	0.833056				113
Q8VI94	2'-5'-oligoadenylate synthase-like protein 1 OS=Mus musculus GN=Oasl1 PE=2 SV=1	Oasl1	16	5	7	511	59.1	7.14	Dimethyl [K456]	1.15399e+06	880705	1.24387e+06	1.30761e+06	1.75568e+06	1.19094e+07	-1.16682	0.83163				100
P55096	ATP-binding cassette sub-family D member 3 OS=Mus musculus GN=Abcd3 PE=1 SV=2	Abcd3	13	5	14	659	75.4	9.26	Dimethyl [K195;K441]	1.40039e+06	1.74078e+06	852476	2.32001e+06	2.72741e+06	3.03339e+06	-0.75759	0.828567				277
P46664	Adenylosuccinate synthetase isozyme 2 OS=Mus musculus GN=Adss PE=1 SV=2	Adss	13	4	9	456	50	6.38	Dimethyl [K441]	1.3792e+06	437311	1.38956e+06	304820	404281		1.37212	0.826729				193
Q01768	Nucleoside diphosphate kinase B OS=Mus musculus GN=Nme2 PE=1 SV=1	Nme2	39	1	41	152	17.4	7.5	Dimethyl [K12;K100;K128];K26	1.33703e+06	673071	1.54975e+06	915246	518577	754886	0.965063	0.825752				500
Q922F4	Tubulin beta-6 chain OS=Mus musculus GN=Tubb6 PE=1 SV=1	Tubb6	59	8	148	447	50.1	4.89	Dimethyl [K57;K122;K174;K252;K336;K350]	7.86873e+06	5.98658e+06	9.22745e+06	4.38395e+06	1.78266e+06	1.30324e+07	1.00935	0.825366				2308
Q9CQ45	Neudesin OS=Mus musculus GN=Nenf PE=1 SV=1	Nenf	45	5	11	171	18.9	5.27	Dimethyl [K68]	3.76417e+06	2.18924e+06	4.15294e+06	2.2178e+06	2.05756e+06	1.43279e+06	1.1075	0.825261				206
Q6PDI5	Proteasome-associated protein ECM29 homolog OS=Mus musculus GN=Ecm29 PE=1 SV=3	Ecm29	5	6	10	1840	203.6	7.06	Dimethyl [K40]	810133	655847	1.19344e+06	1.05887e+06	1.06093e+06	2.92458e+06	-0.47959	0.82522				58
Q99LD8	N(G),N(G)-dimethylarginine dimethylaminohydrolase 2 OS=Mus musculus GN=Ddah2 PE=1 SV=1	Ddah2	26	4	18	285	29.6	6.01	Dimethyl [K142;K194;K251;K267]	1.81608e+06	774765	1.14103e+06	716447	863299	1.10913e+06	0.720416	0.82332				223
P10404	MLV-related proviral Env polyprotein OS=Mus musculus PE=1 SV=3	MLV-related proviral Env polyprotein OS=Mus musculus	8	3	20	641	69.6	7.96	Dimethyl [K193;K194;K362;K521]	2.28174e+06	3.42768e+06	1.71455e+06	4.29343e+06	3.62513e+06		-0.78486	0.822855				526
Q9D0Q7	39S ribosomal protein L45, mitochondrial OS=Mus musculus GN=Mrpl45 PE=1 SV=1	Mrpl45	22	4	8	306	35.4	9.23	0	1.50747e+06	3.2448e+06	1.65305e+06	1.31215e+06	1.25104e+06	979577	1.08816	0.82252				47
Q8BKF1	DNA-directed RNA polymerase, mitochondrial OS=Mus musculus GN=Polrmt PE=1 SV=1	Polrmt	6	4	7	1207	136.6	9.09	Dimethyl [K1079;K1084]	581532	867437	1.24922e+06	326857	566926		0.940771	0.821691				54
O55028	[3-methyl-2-oxobutanoate dehydrogenase [lipoamide]] kinase, mitochondrial OS=Mus musculus GN=Bckdk PE=1 SV=1	Bckdk	4	1	3	412	46.6	8.91	0	769467	445017	477553	622019	758295	1.83037e+06	-0.48864	0.820988				0
P21126	Ubiquitin-like protein 4A OS=Mus musculus GN=Ubl4a PE=1 SV=1	Ubl4a	37	6	12	157	17.8	8.44	Dimethyl [K72;K153];K76	2.79749e+06	2.64035e+06	1.72194e+06	2.69098e+06	3.57472e+06	6.4363e+06	-0.44962	0.819991				38
Q9CYH6	Ribosome biogenesis regulatory protein homolog OS=Mus musculus GN=Rrs1 PE=1 SV=1	Rrs1	10	4	8	365	41.5	10.77	Dimethyl [K12]	1.50361e+06	2.40099e+06	1.71218e+06	1.61321e+06	1.09667e+06	1.64756e+06	0.673032	0.81939				56
Q9DAA6	Exosome complex component CSL4 OS=Mus musculus GN=Exosc1 PE=1 SV=1	Exosc1	14	2	5	195	21.4	8.24	Dimethyl [K131]	1.11422e+06	1.09713e+06	1.13731e+06	1.10698e+06	1.42942e+06		-0.22574	0.818786				39
P62897	Cytochrome c, somatic OS=Mus musculus GN=Cycs PE=1 SV=2	Cycs	39	5	17	105	11.6	9.58	Dimethyl [K54]	9.42525e+06	8.44988e+06	1.03047e+07	6.21059e+06	3.08278e+06	657121	2.3207	0.817423				404
O35459	Delta(3,5)-Delta(2,4)-dienoyl-CoA isomerase, mitochondrial OS=Mus musculus GN=Ech1 PE=1 SV=1	Ech1	31	8	21	327	36.1	7.71	Dimethyl [K94;K111;K157]	6.96166e+06	7.87692e+06	9.1124e+06	5.79509e+06	5.02956e+06	3.13645e+06	1.12834	0.817356				286
Q9CRA8	Exosome complex component RRP46 OS=Mus musculus GN=Exosc5 PE=1 SV=1	Exosc5	40	5	8	235	25.2	7.56	Dimethyl [K172;K175;K191]	828820	1.28764e+06	1.45915e+06	1.44456e+06	1.55761e+06	3.27758e+06	-0.43638	0.816845				123
Q61733	28S ribosomal protein S31, mitochondrial OS=Mus musculus GN=Mrps31 PE=1 SV=1	Mrps31	30	11	31	384	43.9	8.51	Dimethyl [K59;K105;K113;K159;K163;K198;K273];K72;K93	5.06911e+06	6.04579e+06	6.00903e+06	4.95173e+06	3.07233e+06	2.74714e+06	1.02472	0.816484				249
Q8CDN6	Thioredoxin-like protein 1 OS=Mus musculus GN=Txnl1 PE=1 SV=3	Txnl1	45	10	34	289	32.2	4.96	Dimethyl [K5;K102;K104;K121]	9.00129e+06	7.19518e+06	9.27361e+06	7.01105e+06	5.492e+06	5.181e+06	0.841563	0.816393				687
Q9CQ92	Mitochondrial fission 1 protein OS=Mus musculus GN=Fis1 PE=1 SV=1	Fis1	32	4	16	152	17	8.53	Dimethyl [K20;K108];K32;K64	1.91963e+06	2.00768e+06	1.8258e+06	2.0844e+06	2.01535e+06		-0.15019	0.811789				324
P50396	Rab GDP dissociation inhibitor alpha OS=Mus musculus GN=Gdi1 PE=1 SV=3	Gdi1	26	5	24	447	50.5	5.08	Dimethyl [K79;K309]	3.96668e+06	1.61187e+06	3.4997e+06	1.53733e+06	2.11306e+06	2.08065e+06	0.887242	0.81094				513
P51859	Hepatoma-derived growth factor OS=Mus musculus GN=Hdgf PE=1 SV=2	Hdgf	68	11	53	237	26.3	4.83	Dimethyl [K39;K180;K197;K223];K61;K70;K72;K80;K96	2.54542e+07	2.17092e+07	2.35692e+07	1.99253e+07	8.56665e+06	4.431e+06	1.68015	0.810229				687
P16045	Galectin-1 OS=Mus musculus GN=Lgals1 PE=1 SV=3	Lgals1	64	7	41	135	14.9	5.49	Acetyl [N-Term];Dimethyl [K13;K19;K37;K64]	8.45734e+07	3.19254e+07	8.5404e+07	3.52691e+07	3.91389e+07	4.99403e+07	0.892178	0.81022				1014
Q9Z1F9	SUMO-activating enzyme subunit 2 OS=Mus musculus GN=Uba2 PE=1 SV=1	Uba2	8	3	6	638	70.5	5.24	Dimethyl [K34]	822639	496351	947653	373358	498626		0.702899	0.807142				39
P00493	Hypoxanthine-guanine phosphoribosyltransferase OS=Mus musculus GN=Hprt1 PE=1 SV=3	Hprt1	15	3	6	218	24.6	6.68	0	1.64129e+06	537349	1.48209e+06	630834	634781	855970	0.955192	0.807011				131
Q91YP2	Neurolysin, mitochondrial OS=Mus musculus GN=Nln PE=1 SV=1	Nln	14	7	13	704	80.4	6.44	Dimethyl [K157;K217]	3.73273e+06	3.24413e+06	4.28392e+06	2.46867e+06	3.66098e+06	4.81298e+06	0.396218	0.806446				106
Q80YR4	Zinc finger protein 598 OS=Mus musculus GN=Znf598 PE=1 SV=1	Znf598	6	3	11	908	99.1	8.34	Dimethyl [K827]	393799	131710	304567		455440	1.5317e+06	-1.22805	0.806016				206
Q9Z1T1	AP-3 complex subunit beta-1 OS=Mus musculus GN=Ap3b1 PE=1 SV=2	Ap3b1	5	4	7	1105	122.7	5.66	0	321264	257070	233733	288738	478480	2.74277e+06	-1.12013	0.805742				50
Q64737	Trifunctional purine biosynthetic protein adenosine-3 OS=Mus musculus GN=Gart PE=1 SV=3	Gart	22	14	28	1010	107.4	6.68	Dimethyl [K44;K148;K244]	4.93665e+06	3.26511e+06	4.94212e+06	6.22827e+06	4.49067e+06	1.86698e+07	-0.59266	0.804938				553
Q6P1B1	Xaa-Pro aminopeptidase 1 OS=Mus musculus GN=Xpnpep1 PE=1 SV=1	Xpnpep1	12	5	9	623	69.5	5.54	0	3.29215e+06	1.51292e+06	2.97839e+06	1.10476e+06	1.70803e+06	472024	1.66413	0.804562				45
Q9D7E4	UPF0449 protein C19orf25 homolog OS=Mus musculus PE=1 SV=1	UPF0449 protein C19orf25 homolog OS=Mus musculus	36	2	11	109	12.1	5.25	0	474681	719882	646908	361115	467887		0.503589	0.803804				446
P28660	Nck-associated protein 1 OS=Mus musculus GN=Nckap1 PE=1 SV=2	Nckap1	6	6	8	1128	128.7	6.62	0	1.73969e+06	1.5548e+06	1.73644e+06	1.43111e+06	1.397e+06	1.80279e+06	0.438809	0.803736				71
Q8C4Y3	Negative elongation factor B OS=Mus musculus GN=Nelfb PE=1 SV=2	Nelfb	4	2	7	580	65.6	6.02	Dimethyl [K413]	470684	398660	556067	268879	398909		0.470372	0.803643				107
Q9CQD1	Ras-related protein Rab-5A OS=Mus musculus GN=Rab5a PE=1 SV=1	Rab5a	47	4	19	215	23.6	8.15	Dimethyl [K33;K134]	2.19593e+06	1.31279e+06	2.78144e+06	1.96214e+06	545266	715653	1.44097	0.803498				347
Q9D1J3	SAP domain-containing ribonucleoprotein OS=Mus musculus GN=Sarnp PE=1 SV=3	Sarnp	50	11	35	210	23.5	6.65	Acetyl [N-Term];Dimethyl [K31;K119;K120;K199]	3.44309e+07	4.27968e+07	3.51349e+07	2.51927e+07	2.83039e+07	1.78981e+07	0.984928	0.799306				790
Q64674	Spermidine synthase OS=Mus musculus GN=Srm PE=1 SV=1	Srm	44	8	19	302	34	5.5	Acetyl [N-Term];Dimethyl [K96;K277]	8.348e+06	2.42071e+06	6.52615e+06	1.36408e+06	4.11711e+06	3.35063e+06	1.24789	0.797823				266
Q9DCW4	Electron transfer flavoprotein subunit beta OS=Mus musculus GN=Etfb PE=1 SV=3	Etfb	60	15	73	255	27.6	8.1	Dimethyl [K19;K114;K116;K124;K176;K248];K35	3.76305e+07	4.15343e+07	3.91308e+07	3.20362e+07	3.76801e+07	5.6655e+07	0.257759	0.797502				1300
Q8C1A5	Thimet oligopeptidase OS=Mus musculus GN=Thop1 PE=1 SV=1	Thop1	10	5	13	687	78	6.06	Dimethyl [K66]	2.69341e+06	867918	2.86897e+06	958089	1.17286e+06	1.12493e+06	1.11406	0.797305				149
Q9DCD2	Pre-mRNA-splicing factor SYF1 OS=Mus musculus GN=Xab2 PE=1 SV=1	Xab2	4	3	4	855	99.9	6.23	0	371680	443446	298816	225959	286267		0.474131	0.795978				23
Q8CG76	Aflatoxin B1 aldehyde reductase member 2 OS=Mus musculus GN=Akr7a2 PE=1 SV=3	Akr7a2	9	2	10	367	40.6	8.12	0	1.66213e+06	1.0448e+06	1.86443e+06	1.06838e+06	1.12399e+06	2.14865e+06	0.42066	0.793895				149
P63168	Dynein light chain 1, cytoplasmic OS=Mus musculus GN=Dynll1 PE=1 SV=1	Dynll1	64	2	18	89	10.4	7.4	Dimethyl [K31;K71]	1.3496e+06	1.32045e+06	1.31762e+06	1.1208e+06	632936		0.604991	0.790899				331
Q9D945	Protein LLP homolog OS=Mus musculus GN=Llph PE=1 SV=1	Llph	29	2	4	130	15.4	10.36	0	297246	292525	342584	695601	285593	1.23605e+06	-0.70284	0.790823				0
P47791	Glutathione reductase, mitochondrial OS=Mus musculus GN=Gsr PE=1 SV=3	Gsr	29	9	24	500	53.6	7.99	Dimethyl [K88;K332;K346;K357]	1.00396e+07	5.90866e+06	9.71175e+06	5.6558e+06	5.69988e+06	3.52331e+06	1.09238	0.78929				454
P31324	cAMP-dependent protein kinase type II-beta regulatory subunit OS=Mus musculus GN=Prkar2b PE=1 SV=3	Prkar2b	19	5	10	416	46.1	4.98	Dimethyl [K202;K357]	1.35072e+06	1.01356e+06	1.36248e+06	1.18948e+06	659814	1.52576e+06	0.524676	0.787209				187
Q9D8C2	Tetraspanin-13 OS=Mus musculus GN=Tspan13 PE=1 SV=1	Tspan13	19	3	7	204	22.2	8.37	0	1.41886e+06	1.71491e+06	977068	1.49654e+06	1.86507e+06	6.46357e+06	-0.66307	0.786615				106
O88967	ATP-dependent zinc metalloprotease YME1L1 OS=Mus musculus GN=Yme1l1 PE=1 SV=1	Yme1l1	17	8	21	715	80	8.97	Dimethyl [K179;K327;K498;K625]	3.73402e+06	4.86396e+06	3.52136e+06	3.88963e+06	5.81884e+06	1.3463e+07	-0.43931	0.786034				312
P19157	Glutathione S-transferase P 1 OS=Mus musculus GN=Gstp1 PE=1 SV=2	Gstp1	29	5	17	210	23.6	7.87	Dimethyl [K128;K141]	9.87398e+06	3.36319e+06	9.19234e+06	3.28828e+06	4.1795e+06	7.29259e+06	0.847099	0.785596				418
Q9CR21	Acyl carrier protein, mitochondrial OS=Mus musculus GN=Ndufab1 PE=1 SV=1	Ndufab1	18	3	8	156	17.4	5.21	Dimethyl [K151;K152]	3.68415e+06	5.13417e+06	5.44915e+06	4.46956e+06	2.24254e+06	2.76644e+06	0.942885	0.785287				139
Q99K85	Phosphoserine aminotransferase OS=Mus musculus GN=Psat1 PE=1 SV=1	Psat1	50	14	34	370	40.4	8.03	Dimethyl [K27;K110;K200;K231;K333]	2.20672e+07	8.69286e+06	2.27916e+07	9.05699e+06	1.13682e+07	1.41716e+07	0.83925	0.784175				583
Q8VC57	BTB/POZ domain-containing protein KCTD5 OS=Mus musculus GN=Kctd5 PE=1 SV=1	Kctd5	25	3	4	234	26.1	5.95	Acetyl [N-Term]	857276	1.52958e+06	2.47123e+06	4.98064e+06	7.90043e+06	3.11586e+06	-1.43576	0.783918				83
Q5F2E7	Nuclear fragile X mental retardation-interacting protein 2 OS=Mus musculus GN=Nufip2 PE=1 SV=1	Nufip2	13	6	12	692	75.6	8.7	Dimethyl [K72;K244];K75;K79;K90	457909	570632	85925.6	504467	816730	7.5153e+06	-2.05771	0.782808				122
Q8CEC0	Nuclear pore complex protein Nup88 OS=Mus musculus GN=Nup88 PE=1 SV=1	Nup88	20	10	27	753	84.9	6.27	Dimethyl [K176;K395;K436;K447;K558;K585]	5.81561e+06	7.46029e+06	6.19469e+06	4.42302e+06	5.40214e+06	4.10713e+06	0.795995	0.782568				261
Q6NVF9	Cleavage and polyadenylation specificity factor subunit 6 OS=Mus musculus GN=Cpsf6 PE=1 SV=1	Cpsf6	26	11	34	551	59.1	7.15	Dimethyl [K79;K456;K483]	6.90495e+06	9.50266e+06	8.32951e+06	7.41852e+06	4.59617e+06	4.82267e+06	0.889081	0.782469				872
Q91WQ3	Tyrosine--tRNA ligase, cytoplasmic OS=Mus musculus GN=Yars PE=1 SV=3	Yars	43	19	54	528	59.1	7.01	Dimethyl [K26;K146;K206;K319;K346;K427;K430;K474;K482;K484;K506]	2.44613e+07	1.39862e+07	2.33918e+07	1.24773e+07	1.75955e+07	2.12712e+07	0.570535	0.781755				501
P70333	Heterogeneous nuclear ribonucleoprotein H2 OS=Mus musculus GN=Hnrnph2 PE=1 SV=1	Hnrnph2	44	6	94	449	49.2	6.3	Dimethyl [K35;K167;K185;K347];K68	3.79324e+06	3.82227e+06	3.97686e+06	3.36762e+06	1.65351e+06	6.24383e+06	0.55476	0.778956				2282
Q9DC71	28S ribosomal protein S15, mitochondrial OS=Mus musculus GN=Mrps15 PE=1 SV=2	Mrps15	13	3	6	258	29.4	10.13	Dimethyl [K74;K181]	1.01666e+06	803311	943067	1.33592e+06	873410	3.37534e+06	-0.47329	0.778606				55
Q99N92	39S ribosomal protein L27, mitochondrial OS=Mus musculus GN=Mrpl27 PE=1 SV=1	Mrpl27	24	3	11	148	15.9	10.17	Dimethyl [K109;K122;K137;K143]	1.58978e+06	1.83634e+06	2.42256e+06	1.34652e+06	1.46961e+06	1.05331e+06	0.898991	0.778429				156
Q9JLR1	Protein transport protein Sec61 subunit alpha isoform 2 OS=Mus musculus GN=Sec61a2 PE=2 SV=3	Sec61a2	13	2	26	476	52.2	8.06	Dimethyl [K107;K388;K395]	1.31817e+06	1.47154e+06	1.2678e+06	490978	1.04018e+06	2.42424e+06	0.641542	0.778301				138
Q9QYS9	Protein quaking OS=Mus musculus GN=Qki PE=1 SV=1	Qki	9	2	7	341	37.6	8.56	Dimethyl [K85;K190;K191]	590632	616782	598130	767762	621718		-0.25248	0.778257				96
Q6ZWM4	U6 snRNA-associated Sm-like protein LSm8 OS=Mus musculus GN=Lsm8 PE=1 SV=3	Lsm8	52	3	9	96	10.4	4.48	0	3.4587e+06	2.79574e+06	3.9675e+06	5.89598e+06	4.36606e+06	7.32755e+06	-0.4544	0.778027				158
Q9QYC0	Alpha-adducin OS=Mus musculus GN=Add1 PE=1 SV=2	Add1	6	2	2	735	80.6	5.9	0	271690	387248	185287	312501	430603	971867	-0.60382	0.777364				0
Q99MI1	ELKS/Rab6-interacting/CAST family member 1 OS=Mus musculus GN=Erc1 PE=1 SV=1	Erc1	9	7	15	1120	128.3	5.87	Dimethyl [K10;K500]	2.58243e+06	2.87195e+06	2.6031e+06	2.59302e+06	1.94589e+06	4.03909e+06	0.285497	0.774314				176
Q6ZQ88	Lysine-specific histone demethylase 1A OS=Mus musculus GN=Kdm1a PE=1 SV=2	Kdm1a	21	14	25	853	92.8	6.52	Dimethyl [K373]	4.39521e+06	5.61673e+06	3.46951e+06	5.58877e+06	5.77584e+06	1.09597e+07	-0.3706	0.774084				369
Q9CPZ8	COX assembly mitochondrial protein homolog OS=Mus musculus GN=Cmc1 PE=1 SV=1	Cmc1	27	3	8	106	12.5	8.24	Acetyl [N-Term]	392627	397556		555028	417351	1.42645e+06	-0.48409	0.774054				67
P63024	Vesicle-associated membrane protein 3 OS=Mus musculus GN=Vamp3 PE=1 SV=1	Vamp3	55	4	20	103	11.5	8.5	Acetyl [N-Term];Dimethyl [K70]	1.66755e+06	1.93031e+06	1.48569e+06	935060	1.68475e+06	1.39768e+06	0.684489	0.773431				371
Q99J09	Methylosome protein 50 OS=Mus musculus GN=Wdr77 PE=1 SV=1	Wdr77	9	2	2	342	36.9	5.27	0	1.10575e+06	932730	392709	374265	275349		1.15145	0.773079				79
Q3THK3	General transcription factor IIF subunit 1 OS=Mus musculus GN=Gtf2f1 PE=1 SV=2	Gtf2f1	19	7	17	508	57.2	7.01	Acetyl [N-Term];Dimethyl [K74]	2.09004e+06	2.09149e+06	1.77994e+06	1.06787e+06	814864	4.26791e+06	0.667222	0.771363				365
Q8K3Y3	Protein lin-28 homolog A OS=Mus musculus GN=Lin28a PE=1 SV=1	Lin28a	22	3	6	209	22.7	8.53	Dimethyl [K19;K78]	1.13291e+06	1.01033e+06	1.37548e+06	1.43339e+06	1.17026e+06	3.77907e+06	-0.35832	0.769924				76
Q9CXJ4	ATP-binding cassette sub-family B member 8, mitochondrial OS=Mus musculus GN=Abcb8 PE=1 SV=1	Abcb8	9	4	7	717	78	9.07	0	822411	993390	674379	809909	1.2387e+06	2.51217e+06	-0.41968	0.769158				22
Q78IK2	Up-regulated during skeletal muscle growth protein 5 OS=Mus musculus GN=Usmg5 PE=1 SV=1	Usmg5	45	3	21	58	6.4	9.83	Dimethyl [K16;K17]	1.03369e+07	1.24143e+07	1.05183e+07	7.60175e+06	1.00556e+07	8.83378e+06	0.644598	0.768461				505
P34884	Macrophage migration inhibitory factor OS=Mus musculus GN=Mif PE=1 SV=2	Mif	14	2	11	115	12.5	7.34	0	4.21725e+07	1.767e+07	4.9458e+07	1.76077e+07	2.18632e+07	3.74977e+07	0.762301	0.76841				81
P20357	Microtubule-associated protein 2 OS=Mus musculus GN=Map2 PE=1 SV=2	Map2	3	3	8	1828	199	4.91	0	1.0851e+06	1.05697e+06	1.06594e+06	231171	607784	2.07373e+06	1.00116	0.768141				125
P62843	40S ribosomal protein S15 OS=Mus musculus GN=Rps15 PE=1 SV=2	Rps15	55	7	38	145	17	10.39	Dimethyl [K52;K100];K58;K65;K72;K77	1.99226e+07	2.05923e+07	2.0368e+07	1.99765e+07	2.37891e+07	4.31692e+07	-0.12044	0.767385				568
Q9CQ71	Replication protein A 14 kDa subunit OS=Mus musculus GN=Rpa3 PE=1 SV=1	Rpa3	27	2	6	121	13.6	4.84	Dimethyl [K104]	2.11276e+06	2.01005e+06	2.06541e+06	2.80564e+06	2.17126e+06	4.52003e+06	-0.23862	0.76655				51
Q91YM4	Protein TBRG4 OS=Mus musculus GN=Tbrg4 PE=1 SV=1	Tbrg4	7	4	7	630	71.5	8.34	Dimethyl [K258]	1.77415e+06	2.84639e+06	2.30462e+06	1.1004e+06	2.18848e+06	2.71873e+06	0.588102	0.765916				80
Q9CX56	26S proteasome non-ATPase regulatory subunit 8 OS=Mus musculus GN=Psmd8 PE=1 SV=2	Psmd8	23	6	9	353	39.9	9.58	Dimethyl [K246;K327;K340]	3.98238e+06	3.34205e+06	3.38612e+06	2.85053e+06	3.39364e+06	6.23259e+06	0.171493	0.765618				50
Q91YN9	BAG family molecular chaperone regulator 2 OS=Mus musculus GN=Bag2 PE=1 SV=1	Bag2	34	5	19	210	23.5	6.42	Dimethyl [K168;K169]	4.00036e+06	4.11397e+06	3.73299e+06	3.572e+06	3.12018e+06	4.286e+06	0.432532	0.763345				106
Q99LX0	Protein deglycase DJ-1 OS=Mus musculus GN=Park7 PE=1 SV=1	Park7	53	8	30	189	20	6.77	Dimethyl [K41;K130;K148];K62;K93	1.44323e+07	7.43139e+06	1.46521e+07	6.83258e+06	8.10792e+06	3.44865e+06	1.32486	0.76277				501
P37913	DNA ligase 1 OS=Mus musculus GN=Lig1 PE=1 SV=2	Lig1	23	15	32	916	102.2	6.81	Dimethyl [K59;K144;K146;K210;K218;K405;K539;K583;K79;K880]	4.14833e+06	4.87949e+06	4.53289e+06	5.98284e+06	5.43369e+06	9.33035e+06	-0.26348	0.76241				302
Q9CYZ8	Single-stranded DNA-binding protein 2 OS=Mus musculus GN=Ssbp2 PE=1 SV=1	Ssbp2	6	2	4	361	37.8	6.64	0	439286	621545	470260	838993	589242		-0.53212	0.761073				89
P62878	E3 ubiquitin-protein ligase RBX1 OS=Mus musculus GN=Rbx1 PE=1 SV=1	Rbx1	30	2	7	108	12.3	6.96	Acetyl [N-Term];Dimethyl [K19;K105]	1.05251e+06	726801	509139	1.57018e+06	1.01202e+06		-0.84077	0.760474				122
Q8BH15	CCR4-NOT transcription complex subunit 10 OS=Mus musculus GN=Cnot10 PE=1 SV=1	Cnot10	9	3	3	744	81.8	7.68	Dimethyl [K339;K340;K507]		615116	376059	744442	905779		-0.82322	0.75959				67
P48036	Annexin A5 OS=Mus musculus GN=Anxa5 PE=1 SV=1	Anxa5	25	7	19	319	35.7	4.96	Dimethyl [K284]	5.77064e+06	1.52979e+06	4.92434e+06	1.8957e+06	1.9118e+06	2.71158e+06	1.02655	0.758134				637
Q8BX17	Gem-associated protein 5 OS=Mus musculus GN=Gemin5 PE=1 SV=2	Gemin5	13	15	26	1502	166.5	6.71	Dimethyl [K238;K1056;K1182]	3.07659e+06	3.71544e+06	2.97385e+06	2.0733e+06	2.99246e+06	2.27416e+06	0.734351	0.757169				531
Q3TJD7	PDZ and LIM domain protein 7 OS=Mus musculus GN=Pdlim7 PE=1 SV=1	Pdlim7	17	6	14	457	50.1	8.47	Dimethyl [K114;K324]	2.82927e+06	2.91993e+06	2.4308e+06	3.28145e+06	3.62563e+06	5.62531e+06	-0.26741	0.755856				110
Q60710	Deoxynucleoside triphosphate triphosphohydrolase SAMHD1 OS=Mus musculus GN=Samhd1 PE=1 SV=2	Samhd1	5	2	5	627	72.6	7.96	0	450198	337306	301375	707318	573328	735161	-0.58968	0.755796				102
Q9D6R2	Isocitrate dehydrogenase [NAD] subunit alpha, mitochondrial OS=Mus musculus GN=Idh3a PE=1 SV=1	Idh3a	49	18	51	366	39.6	6.73	Dimethyl [K77;K100;K134;K223;K226;K336;K339]	3.70636e+07	4.54255e+07	3.8376e+07	3.18723e+07	3.72955e+07	5.21622e+07	0.331273	0.75553				427
Q9WVA4	Transgelin-2 OS=Mus musculus GN=Tagln2 PE=1 SV=4	Tagln2	81	15	82	199	22.4	8.24	Acetyl [N-Term];Dimethyl [K54;K120;K153;K154;K171];K78;K79;K88	5.67887e+07	3.60002e+07	5.39867e+07	4.37992e+07	3.09278e+07	4.98365e+07	0.547935	0.753228				1673
Q9CPT5	Nucleolar protein 16 OS=Mus musculus GN=Nop16 PE=1 SV=1	Nop16	34	6	11	178	21.1	9.91	Dimethyl [K90;K106;K107;K138;K146]	3.70489e+06	3.10637e+06	4.45131e+06	3.11954e+06	3.08684e+06	4.14575e+06	0.431446	0.751794				18
Q62465	Synaptic vesicle membrane protein VAT-1 homolog OS=Mus musculus GN=Vat1 PE=1 SV=3	Vat1	32	12	49	406	43.1	6.37	Dimethyl [K74;K238;K284;K308;K379];K76	3.11623e+07	3.0712e+07	3.21719e+07	1.99765e+07	2.9594e+07	2.11874e+07	0.744027	0.749636				867
P81117	Nucleobindin-2 OS=Mus musculus GN=Nucb2 PE=1 SV=2	Nucb2	24	8	26	420	50.3	5.15	Dimethyl [K59;K160]	5.83783e+06	6.67668e+06	5.19035e+06	4.28006e+06	5.52101e+06	9.74344e+06	0.249352	0.747396				308
O35083	1-acyl-sn-glycerol-3-phosphate acyltransferase alpha OS=Mus musculus GN=Agpat1 PE=1 SV=1	Agpat1	18	3	10	285	31.7	9.14	0	1.63845e+06	2.33955e+06	1.96937e+06	1.45622e+06	1.77723e+06	2.99557e+06	0.298714	0.74736				444
Q99MD9	Nuclear autoantigenic sperm protein OS=Mus musculus GN=Nasp PE=1 SV=2	Nasp	15	7	25	773	83.9	4.37	Dimethyl [K93;K313;K325;K684]	4.01982e+06	1.80617e+06	4.3371e+06	1.70106e+06	2.05371e+06	4.46213e+06	0.649659	0.747144				251
Q60596	DNA repair protein XRCC1 OS=Mus musculus GN=Xrcc1 PE=1 SV=2	Xrcc1	5	2	2	631	68.9	6.33	Dimethyl [K26]	303345	387813	389348	400571	395413	1.44988e+06	-0.46377	0.747085				15
P97825	Hematological and neurological expressed 1 protein OS=Mus musculus GN=Hn1 PE=1 SV=3	Hn1	28	2	7	154	16.1	5.31	Dimethyl [K64]	2.76184e+06	1.65569e+06	1.5125e+06	1.30363e+06	1.04162e+06		0.656113	0.744216				95
O35465	Peptidyl-prolyl cis-trans isomerase FKBP8 OS=Mus musculus GN=Fkbp8 PE=1 SV=2	Fkbp8	25	8	33	402	43.5	5.16	Dimethyl [K239;K246;K261;K297]	9.87466e+06	1.10681e+07	1.02186e+07	6.36355e+06	7.54087e+06	2.20336e+07	0.337827	0.742936				628
Q99L04	Dehydrogenase/reductase SDR family member 1 OS=Mus musculus GN=Dhrs1 PE=1 SV=1	Dhrs1	17	4	9	313	34	8.35	Dimethyl [K29]	2.28601e+06	2.66333e+06	1.93929e+06	965087	2.15731e+06	588915	1.40068	0.738271				137
Q91VX2	Ubiquitin-associated protein 2 OS=Mus musculus GN=Ubap2 PE=1 SV=1	Ubap2	17	10	31	1132	117.9	7.72	Dimethyl [K105;K1035;K1121];K231;K501;K882	3.33372e+06	4.71393e+06	3.53236e+06	3.92021e+06	4.80865e+06	1.08561e+07	-0.31592	0.737276				529
Q9JMK2	Casein kinase I isoform epsilon OS=Mus musculus GN=Csnk1e PE=1 SV=2	Csnk1e	10	1	5	416	47.3	9.66	0	109313		150510	231492		1.72803e+06	-1.83445	0.736549				24
P17182	Alpha-enolase OS=Mus musculus GN=Eno1 PE=1 SV=3	Eno1	79	28	178	434	47.1	6.8	Dimethyl [K28;K103;K162;K193;K202;K221;K228;K256;K262;K281;K326;K343;K420];K54;K71;K81;K89;K92	3.36399e+08	1.24701e+08	3.45785e+08	1.191e+08	1.70241e+08	5.18234e+07	1.57388	0.735152				4220
Q3TZX3	Solute carrier family 25 member 33 OS=Mus musculus GN=Slc25a33 PE=2 SV=1	Slc25a33	21	6	12	320	35	9.67	Dimethyl [K114]	3.54659e+06	3.95734e+06	3.71286e+06	2.71421e+06	3.66022e+06	4.1023e+06	0.429726	0.735007				151
Q9D358	Low molecular weight phosphotyrosine protein phosphatase OS=Mus musculus GN=Acp1 PE=1 SV=3	Acp1	18	2	8	158	18.2	6.74	0	1.65248e+06	781724	1.74319e+06	658124	789402		0.809526	0.734701				337
Q8R105	Vacuolar protein sorting-associated protein 37C OS=Mus musculus GN=Vps37c PE=1 SV=1	Vps37c	10	2	4	352	38.4	5.31	0	196395	175049	215645	467725	216604		-0.76018	0.73302				123
P06745	Glucose-6-phosphate isomerase OS=Mus musculus GN=Gpi PE=1 SV=4	Gpi	29	12	31	558	62.7	8.13	Dimethyl [K194;K211;K226;K252;K438]	1.55251e+07	5.32002e+06	1.46318e+07	5.44575e+06	7.75664e+06	3.79403e+06	1.2831	0.732114				865
P24668	Cation-dependent mannose-6-phosphate receptor OS=Mus musculus GN=M6pr PE=1 SV=1	M6pr	19	3	20	278	31.2	5.39	0	6.16513e+06	6.97228e+06	6.95973e+06	6.25813e+06	9.21147e+06	2.93468e+07	-0.52166	0.731709				451
Q8VH51	RNA-binding protein 39 OS=Mus musculus GN=Rbm39 PE=1 SV=2	Rbm39	17	7	25	530	59.4	10.1	Dimethyl [K178;K232;K477]	4.21967e+06	5.02433e+06	4.19547e+06	7.17725e+06	6.6393e+06	8.78798e+06	-0.43351	0.730657				647
Q02819	Nucleobindin-1 OS=Mus musculus GN=Nucb1 PE=1 SV=2	Nucb1	35	15	58	459	53.4	5.07	Dimethyl [K176;K435;K442]	1.81542e+07	2.13451e+07	1.93027e+07	1.69961e+07	1.47642e+07	3.80396e+07	0.194205	0.729012				710
Q9CQ60	6-phosphogluconolactonase OS=Mus musculus GN=Pgls PE=1 SV=1	Pgls	12	2	3	257	27.2	5.85	0	1.01159e+06	343464	953980	351143	267949		1.12069	0.72872				0
Q9ESP1	Stromal cell-derived factor 2-like protein 1 OS=Mus musculus GN=Sdf2l1 PE=1 SV=2	Sdf2l1	39	5	16	221	23.6	7.42	Dimethyl [K43;K209]	4.1114e+06	3.25359e+06	4.02456e+06	5.47072e+06	3.63418e+06	1.92333e+07	-0.63134	0.727559				434
P57780	Alpha-actinin-4 OS=Mus musculus GN=Actn4 PE=1 SV=1	Actn4	46	23	124	912	104.9	5.41	Dimethyl [K55;K123;K141;K167;K215;K218;K234;K256;K364;K451;K536;K605;K623;K644;K669;K84;K854;K900]	1.79105e+07	1.22833e+07	1.77412e+07	1.91455e+07	3.20029e+07	3.53743e+07	-0.51289	0.72694				2207
Q8WTY4	Anamorsin OS=Mus musculus GN=Ciapin1 PE=1 SV=1	Ciapin1	28	5	16	309	33.4	5.2	Dimethyl [K56]	5.38457e+06	2.26111e+06	3.7851e+06	2.25641e+06	2.84441e+06	3.0336e+06	0.725856	0.726852				336
P57759	Endoplasmic reticulum resident protein 29 OS=Mus musculus GN=Erp29 PE=1 SV=2	Erp29	39	9	32	262	28.8	6.15	Dimethyl [K50;K111;K114;K172;K238;K239;K244;K254];K71	1.29981e+07	1.21706e+07	1.32529e+07	1.12304e+07	9.26205e+06	8.7594e+06	0.712271	0.726744				542
Q9CSN1	SNW domain-containing protein 1 OS=Mus musculus GN=Snw1 PE=1 SV=3	Snw1	13	5	13	536	61.4	9.48	Acetyl [N-Term];Dimethyl [K193]	1.92523e+06	1.54192e+06	2.27258e+06	2.38177e+06	2.13677e+06	1.23414e+07	-0.76144	0.72655				312
Q8VEE4	Replication protein A 70 kDa DNA-binding subunit OS=Mus musculus GN=Rpa1 PE=1 SV=1	Rpa1	12	5	6	623	69	7.91	Dimethyl [K376;K419]	518362	713028	409783	852063	694974		-0.58291	0.726491				33
P60605	Ubiquitin-conjugating enzyme E2 G2 OS=Mus musculus GN=Ube2g2 PE=1 SV=1	Ube2g2	22	2	5	165	18.6	4.7	0	1.32128e+06	1.67241e+06	1.22598e+06	1.31379e+06	847762	965623	0.755744	0.725569				39
P10711	Transcription elongation factor A protein 1 OS=Mus musculus GN=Tcea1 PE=1 SV=2	Tcea1	50	13	52	301	33.9	8.38	Dimethyl [K29;K252;K265];K32;K55;K67;K84;K89;K90;K91	1.87762e+07	1.94222e+07	2.02877e+07	2.2352e+07	1.90251e+07	4.43091e+07	-0.13805	0.725237				921
Q9WU78	Programmed cell death 6-interacting protein OS=Mus musculus GN=Pdcd6ip PE=1 SV=3	Pdcd6ip	14	7	21	869	96	6.52	Dimethyl [K438;K525;K541]	1.87661e+06	1.80704e+06	2.36745e+06	2.47226e+06	2.78356e+06	4.12311e+06	-0.29565	0.725154				356
P54227	Stathmin OS=Mus musculus GN=Stmn1 PE=1 SV=2	Stmn1	61	11	55	149	17.3	5.97	Dimethyl [K29;K128;K135;K137;K140];K41;K52;K62;K70;K80;K85;K95	3.84719e+07	2.0368e+07	3.99115e+07	1.57309e+07	2.66845e+07	9.21914e+06	1.31638	0.723329				678
Q9CRY7	Glycerophosphodiester phosphodiesterase domain-containing protein 1 OS=Mus musculus GN=Gdpd1 PE=1 SV=1	Gdpd1	22	5	18	314	35.8	8.31	Dimethyl [K105;K115;K153;K304]	6.22137e+06	5.32703e+06	5.21559e+06	3.30106e+06	5.02886e+06	2.41585e+06	1.01406	0.723072				384
Q9JKW0	ADP-ribosylation factor-like protein 6-interacting protein 1 OS=Mus musculus GN=Arl6ip1 PE=1 SV=1	Arl6ip1	8	2	6	203	23.4	9.32	Dimethyl [K114]	3.05534e+06	3.01955e+06	2.40766e+06	3.01265e+06	3.84539e+06		-0.32912	0.722478				28
P61982	14-3-3 protein gamma OS=Mus musculus GN=Ywhag PE=1 SV=2	Ywhag	40	7	49	247	28.3	4.89	Acetyl [N-Term];Dimethyl [K10;K142;K162];K50;K69	2.25809e+07	1.05878e+07	2.22114e+07	1.13194e+07	1.32244e+07	1.98138e+07	0.591547	0.721717				769
Q811D0	Disks large homolog 1 OS=Mus musculus GN=Dlg1 PE=1 SV=1	Dlg1	11	5	8	905	100.1	5.8	0	1.23151e+06	1.25905e+06	904650	1.3791e+06	1.43399e+06	2.50625e+06	-0.29556	0.720737				75
Q8VE37	Regulator of chromosome condensation OS=Mus musculus GN=Rcc1 PE=1 SV=1	Rcc1	38	10	42	421	44.9	8.1	Dimethyl [K160;K161;K176;K335;K362;K416]	1.6825e+07	2.17891e+07	1.72417e+07	2.0929e+07	5.2906e+06	1.21411e+07	1.05594	0.719509				1067
Q924K8	Metastasis-associated protein MTA3 OS=Mus musculus GN=Mta3 PE=1 SV=1	Mta3	9	2	11	591	67	8.88	Dimethyl [K32;K81]	411035	661142	604088	423793	177161		0.945617	0.719173				240
Q9R1P0	Proteasome subunit alpha type-4 OS=Mus musculus GN=Psma4 PE=1 SV=1	Psma4	47	9	21	261	29.5	7.72	Dimethyl [K64;K118;K127;K195;K210]	1.08681e+07	6.67067e+06	1.16514e+07	7.44634e+06	7.22667e+06	7.81546e+06	0.646885	0.718039				380
Q68FL6	Methionine--tRNA ligase, cytoplasmic OS=Mus musculus GN=Mars PE=1 SV=1	Mars	30	21	51	902	101.4	7.14	Dimethyl [K458;K461;K581;K610;K728;K806;K829;K853;K891;K897]	1.59152e+07	1.11675e+07	1.62891e+07	9.4547e+06	1.38118e+07	1.86245e+07	0.395322	0.716142				495
Q9QYR6	Microtubule-associated protein 1A OS=Mus musculus GN=Map1a PE=1 SV=2	Map1a	1	1	11	2776	300	5	Dimethyl [K37;K2717]	192874	214825	262035	258947	255117		-0.26822	0.715699				240
Q99PT1	Rho GDP-dissociation inhibitor 1 OS=Mus musculus GN=Arhgdia PE=1 SV=3	Arhgdia	62	9	51	204	23.4	5.2	Acetyl [N-Term];Dimethyl [K28;K141;K167];K33;K43;K50;K98;K99	3.76697e+07	1.40718e+07	3.72542e+07	1.50755e+07	2.04614e+07	1.83173e+07	0.913306	0.715205				768
Q61655	ATP-dependent RNA helicase DDX19A OS=Mus musculus GN=Ddx19a PE=1 SV=2	Ddx19a	33	12	25	478	53.9	6.67	Dimethyl [K91;K179;K295;K475]	6.35958e+06	7.3306e+06	6.55289e+06	6.02822e+06	5.19431e+06	5.94316e+06	0.549828	0.712594				396
P21550	Beta-enolase OS=Mus musculus GN=Eno3 PE=1 SV=3	Eno3	30	3	32	434	47	7.18	Dimethyl [K179;K228;K358]	3.0744e+07	1.11899e+07	3.4481e+07	1.14695e+07	1.66382e+07	1.94154e+07	0.87112	0.71252				1233
Q8K009	Mitochondrial 10-formyltetrahydrofolate dehydrogenase OS=Mus musculus GN=Aldh1l2 PE=1 SV=2	Aldh1l2	28	18	68	923	101.5	6.29	Dimethyl [K43;K177;K227;K228;K370;K581;K711;K835]	1.18797e+07	9.67949e+06	1.2479e+07	8.80871e+06	1.04885e+07	2.0531e+07	0.177321	0.71236				1376
Q64213	Splicing factor 1 OS=Mus musculus GN=Sf1 PE=1 SV=6	Sf1	19	11	44	653	70.4	8.98	Acetyl [N-Term];Dimethyl [K15;K16;K241;K281;K293;K306]	1.21664e+07	1.80789e+07	1.31012e+07	1.21951e+07	1.09771e+07	1.47019e+07	0.494857	0.711421				499
P59279	Ras-related protein Rab-2B OS=Mus musculus GN=Rab2b PE=1 SV=1	Rab2b	35	1	24	216	24.2	6.68	Dimethyl [K19;K151;K165];K29	230116	235000	156218	230851	424381		-0.67314	0.709893				362
Q8VDD5	Myosin-9 OS=Mus musculus GN=Myh9 PE=1 SV=4	Myh9	33	43	146	1960	226.2	5.66	Acetyl [N-Term];Dimethyl [K225;K1052;K1075;K1209;K1525;K1555;K1716;K1815;K1828;K1862;K1867];K373;K419;K576;K682;K731;K975;K989	2.65683e+07	3.06844e+07	3.26437e+07	1.85845e+07	2.57881e+07	5.85352e+07	0.286187	0.709172				2711
Q9D2R6	Cytochrome c oxidase assembly factor 3 homolog, mitochondrial OS=Mus musculus GN=Coa3 PE=1 SV=1	Coa3	18	2	6	108	12	9.86	Dimethyl [K48]	2.82535e+06	3.12776e+06	3.00931e+06	2.98852e+06	3.27236e+06		-0.12038	0.708878				102
O08997	Copper transport protein ATOX1 OS=Mus musculus GN=Atox1 PE=1 SV=1	Atox1	59	3	14	68	7.3	6.51	Dimethyl [K38;K39;K57;K68]	5.42202e+06	2.20081e+06	5.64444e+06	2.2751e+06	3.15651e+06	3.53358e+06	0.78095	0.708449				191
Q9D1M7	Peptidyl-prolyl cis-trans isomerase FKBP11 OS=Mus musculus GN=Fkbp11 PE=1 SV=1	Fkbp11	18	2	6	201	22.1	9.36	Dimethyl [K90]	1.24931e+06	1.68802e+06	1.59575e+06	1.60007e+06	2.6367e+06		-0.50804	0.707869				60
P62315	Small nuclear ribonucleoprotein Sm D1 OS=Mus musculus GN=Snrpd1 PE=1 SV=1	Snrpd1	37	3	18	119	13.3	11.56	Dimethyl [K20;K86]	6.41981e+06	5.6841e+06	6.41981e+06	8.99567e+06	6.16e+06	1.45892e+07	-0.28417	0.707532				392
Q8CHY6	Transcriptional repressor p66 alpha OS=Mus musculus GN=Gatad2a PE=1 SV=2	Gatad2a	15	6	12	629	67.3	9.89	Dimethyl [K174;K601]	1.57127e+06	2.11584e+06	1.55567e+06	1.80042e+06	787161	895603	0.987067	0.706887				107
Q9JHE7	Protein TSSC4 OS=Mus musculus GN=Tssc4 PE=1 SV=1	Tssc4	19	4	9	317	33.5	5.14	0	1.16783e+06	1.00496e+06	2.33372e+06	1.09553e+06	888431	889787	0.865233	0.706098				129
Q8K3J1	NADH dehydrogenase [ubiquinone] iron-sulfur protein 8, mitochondrial OS=Mus musculus GN=Ndufs8 PE=1 SV=1	Ndufs8	17	3	10	212	24	6.21	0	2.69677e+06	2.97158e+06	2.30383e+06	2.31166e+06	2.24285e+06	3.25697e+06	0.354439	0.705904				351
Q99LY9	NADH dehydrogenase [ubiquinone] iron-sulfur protein 5 OS=Mus musculus GN=Ndufs5 PE=1 SV=3	Ndufs5	52	5	9	106	12.6	8.92	Dimethyl [K28;K57]	1.85579e+06	2.21627e+06	1.92176e+06	1.95576e+06	678035	2.55431e+06	0.718979	0.704656				149
P01897	H-2 class I histocompatibility antigen, L-D alpha chain OS=Mus musculus GN=H2-L PE=1 SV=2	H2-L	30	4	25	362	40.7	6.25	Dimethyl [K55;K277]	3.36529e+06	3.20479e+06	3.0511e+06	2.087e+06	3.09412e+06	5.82489e+06	0.247204	0.703492				238
Q6X893	Choline transporter-like protein 1 OS=Mus musculus GN=Slc44a1 PE=1 SV=3	Slc44a1	4	2	5	653	73	8.75	0	355158	379463	385054	157807	424204	324734	0.729936	0.703472				55
P29758	Ornithine aminotransferase, mitochondrial OS=Mus musculus GN=Oat PE=1 SV=1	Oat	49	18	81	439	48.3	6.62	Dimethyl [K96;K107;K129;K151;K351;K362;K421;K434]	2.83255e+07	2.83334e+07	2.90755e+07	2.31499e+07	2.75185e+07	3.47618e+07	0.336656	0.702875				1647
Q99MZ7	Peroxisomal trans-2-enoyl-CoA reductase OS=Mus musculus GN=Pecr PE=1 SV=1	Pecr	20	4	14	303	32.4	8.29	Dimethyl [K32]	1.62409e+06	1.74066e+06	1.79568e+06	1.18742e+06	1.65328e+06	1.33638e+06	0.628918	0.701929				257
P54823	Probable ATP-dependent RNA helicase DDX6 OS=Mus musculus GN=Ddx6 PE=1 SV=1	Ddx6	28	9	42	483	54.2	8.66	Dimethyl [K46;K286;K458;K466;K482]	1.07826e+07	1.08005e+07	1.05981e+07	8.348e+06	1.06644e+07	1.36718e+07	0.318248	0.7018				621
Q9DCF9	Translocon-associated protein subunit gamma OS=Mus musculus GN=Ssr3 PE=1 SV=1	Ssr3	10	2	7	185	21.1	9.61	Dimethyl [K8]	3.57373e+06	4.22875e+06	3.66632e+06	3.50067e+06	5.65267e+06	1.04761e+07	-0.32303	0.701773				268
Q9R0P9	Ubiquitin carboxyl-terminal hydrolase isozyme L1 OS=Mus musculus GN=Uchl1 PE=1 SV=1	Uchl1	57	10	59	223	24.8	5.24	Dimethyl [K4;K105;K115;K123;K135;K15;K199;K221];K71;K78	4.60405e+07	1.76296e+07	4.91232e+07	1.75674e+07	2.72982e+07	2.48475e+07	0.892341	0.701755				1127
O88544	COP9 signalosome complex subunit 4 OS=Mus musculus GN=Cops4 PE=1 SV=1	Cops4	42	12	39	406	46.3	5.83	Dimethyl [K46;K137;K188;K314];K82;K91	9.17769e+06	4.93015e+06	8.153e+06	5.45709e+06	5.66129e+06	8.66219e+06	0.465873	0.700536				415
Q9QYI4	DnaJ homolog subfamily B member 12 OS=Mus musculus GN=Dnajb12 PE=1 SV=2	Dnajb12	37	9	20	376	42	8.51	Dimethyl [K104;K142;K153;K167]	1.03269e+07	1.1587e+07	7.53408e+06	6.13614e+06	8.8786e+06	1.43993e+07	0.37837	0.69943				352
Q8BHC1	Ras-related protein Rab-39B OS=Mus musculus GN=Rab39b PE=1 SV=1	Rab39b	18	3	9	213	24.6	7.83	Dimethyl [K176;K206]	1.09979e+06	1.15151e+06	1.207e+06	1.13205e+06	890651	1.8757e+06	0.209172	0.699276				24
O35134	DNA-directed RNA polymerase I subunit RPA1 OS=Mus musculus GN=Polr1a PE=1 SV=2	Polr1a	4	4	5	1717	194	6.93	Dimethyl [K629;K835;K852]	106848	166043	145021	158015	211105		-0.46775	0.698713				46
P14152	Malate dehydrogenase, cytoplasmic OS=Mus musculus GN=Mdh1 PE=1 SV=3	Mdh1	38	10	28	334	36.5	6.58	Dimethyl [K142;K149;K179;K324]	2.11243e+07	9.02565e+06	2.00431e+07	8.87121e+06	1.21395e+07	1.82906e+07	0.63018	0.698294				586
P52480	Pyruvate kinase PKM OS=Mus musculus GN=Pkm PE=1 SV=4	Pkm	69	31	144	531	57.8	7.47	Dimethyl [K89;K115;K135;K136;K186;K207;K224;K230;K247;K256;K367;K422;K433;K475;K498]	1.378e+08	6.58874e+07	1.25874e+08	6.79326e+07	8.61054e+07	1.10748e+08	0.584548	0.697459				3424
O89023	Tripeptidyl-peptidase 1 OS=Mus musculus GN=Tpp1 PE=1 SV=2	Tpp1	6	2	5	562	61.3	6.57	Dimethyl [K393]	2.1633e+06	1.74005e+06	925004	1.0672e+06	1.03199e+06	676626	1.05289	0.696648				74
P08228	Superoxide dismutase [Cu-Zn] OS=Mus musculus GN=Sod1 PE=1 SV=2	Sod1	50	8	36	154	15.9	6.51	Dimethyl [K10;K123;K129;K137];K24;K92	1.13226e+07	5.04387e+06	1.15886e+07	4.6471e+06	7.18472e+06	2.95249e+06	1.22722	0.695912				679
P26638	Serine--tRNA ligase, cytoplasmic OS=Mus musculus GN=Sars PE=1 SV=3	Sars	47	15	66	512	58.4	6.3	Dimethyl [K28;K116;K154;K336;K376;K38;K448;K472;K482;K483;K496]	3.57812e+07	2.6618e+07	3.22121e+07	2.05125e+07	2.9594e+07	2.01909e+07	0.75273	0.694002				1413
Q923D4	Splicing factor 3B subunit 5 OS=Mus musculus GN=Sf3b5 PE=1 SV=1	Sf3b5	45	3	11	86	10.1	6.35	Dimethyl [K17;K28;K82]	1.8554e+06	2.53842e+06	1.82138e+06	3.82599e+06	2.11203e+06	3.54308e+07	-1.37538	0.692778				108
P06339	H-2 class I histocompatibility antigen, D-37 alpha chain OS=Mus musculus GN=H2-T23 PE=1 SV=1	H2-T23	11	1	13	357	40.8	6.35	0		127603	195661		315133	3.04519e+06	-2.12357	0.692421				100
Q9Z0P4	Paralemmin-1 OS=Mus musculus GN=Palm PE=1 SV=1	Palm	18	5	11	383	41.6	4.84	Acetyl [N-Term]	1.82441e+06	1.41906e+06	1.54921e+06	1.58319e+06	2.00157e+06	7.87692e+06	-0.5677	0.691381				169
P35979	60S ribosomal protein L12 OS=Mus musculus GN=Rpl12 PE=1 SV=2	Rpl12	64	10	55	165	17.8	9.42	Dimethyl [K31;K130];K40;K41;K48;K83	6.87711e+07	5.34061e+07	6.73652e+07	9.39572e+07	6.44555e+07	1.50085e+08	-0.31426	0.691325				1324
Q9DBP5	UMP-CMP kinase OS=Mus musculus GN=Cmpk1 PE=1 SV=1	Cmpk1	12	2	5	196	22.2	5.83	0	542890	301730	619481	344084	293114	708889	0.479939	0.690785				36
Q9CQX2	Cytochrome b5 type B OS=Mus musculus GN=Cyb5b PE=1 SV=1	Cyb5b	67	7	37	146	16.3	4.89	Acetyl [N-Term];Dimethyl [K12;K101;K103];K30	4.60469e+07	4.71058e+07	4.98676e+07	2.84318e+07	3.87609e+07	9.95074e+07	0.304947	0.690594				809
Q9CWW6	Peptidyl-prolyl cis-trans isomerase NIMA-interacting 4 OS=Mus musculus GN=Pin4 PE=1 SV=1	Pin4	22	3	12	131	13.8	9.77	Dimethyl [K47;K75]	2.03331e+06	2.49585e+06	3.73506e+06	2.3e+06	1.5641e+06	3.83315e+06	0.464518	0.689789				116
P62849	40S ribosomal protein S24 OS=Mus musculus GN=Rps24 PE=1 SV=1	Rps24	30	5	32	133	15.4	10.78	Dimethyl [K32;K83;K84]	1.84511e+07	1.64058e+07	2.35561e+07	1.51394e+07	1.47039e+07	9.99309e+06	0.871652	0.68961				847
Q61753	D-3-phosphoglycerate dehydrogenase OS=Mus musculus GN=Phgdh PE=1 SV=3	Phgdh	36	17	66	533	56.5	6.54	Dimethyl [K8;K21;K289;K33;K364;K394];K69	4.74827e+07	3.17005e+07	4.78926e+07	3.01196e+07	3.79869e+07	3.8352e+07	0.550244	0.687253				1074
O70252	Heme oxygenase 2 OS=Mus musculus GN=Hmox2 PE=1 SV=1	Hmox2	49	12	35	315	35.7	5.87	Acetyl [N-Term];Dimethyl [K16;K125;K167;K168;K175;K198;K23;K258];K28;K37;K54;K58	9.31743e+06	8.57437e+06	1.23825e+07	7.33162e+06	9.0683e+06	8.30069e+06	0.592188	0.686716				360
Q8BXZ1	Protein disulfide-isomerase TMX3 OS=Mus musculus GN=Tmx3 PE=1 SV=2	Tmx3	20	7	19	456	51.8	5.16	Dimethyl [K417;K430;K448]	5.98575e+06	7.4067e+06	6.21059e+06	5.18675e+06	5.75746e+06	5.78185e+06	0.535921	0.686096				369
P49962	Signal recognition particle 9 kDa protein OS=Mus musculus GN=Srp9 PE=1 SV=2	Srp9	22	2	8	86	10.2	7.99	Dimethyl [K24]	2.56531e+06	2.83851e+06	3.03634e+06	1.96296e+06	2.59661e+06	1.82138e+06	0.72884	0.685566				68
P63101	14-3-3 protein zeta/delta OS=Mus musculus GN=Ywhaz PE=1 SV=1	Ywhaz	65	14	88	245	27.8	4.79	Acetyl [N-Term];Dimethyl [K3;K103;K115;K138;K139;K157;K158];K27;K49;K68;K9	6.86188e+07	3.53229e+07	7.42764e+07	3.67872e+07	4.39634e+07	2.40995e+07	1.04737	0.685445				1554
Q5XG71	Small subunit processome component 20 homolog OS=Mus musculus GN=Utp20 PE=1 SV=2	Utp20	3	7	16	2788	317.5	8.09	Dimethyl [K1222;K2562]	1.16913e+06	1.45663e+06	1.08781e+06	775195	1.20441e+06	1.87987e+06	0.337485	0.684639				233
P08122	Collagen alpha-2(IV) chain OS=Mus musculus GN=Col4a2 PE=1 SV=4	Col4a2	1	2	5	1707	167.2	8.48	Dimethyl [K1489]	418770	455440	462502	568342	454367		-0.24421	0.684429				89
P42225	Signal transducer and activator of transcription 1 OS=Mus musculus GN=Stat1 PE=1 SV=1	Stat1	8	5	13	749	87.1	5.58	Dimethyl [K173;K673;K679]	1.1951e+06	1.10721e+06	1.85785e+06	2.06556e+06	1.86533e+06	2.95433e+06	-0.42556	0.684339				157
Q9JKV1	Proteasomal ubiquitin receptor ADRM1 OS=Mus musculus GN=Adrm1 PE=1 SV=2	Adrm1	14	5	12	407	42	5.07	Acetyl [N-Term]	836323	1.12003e+06	2.45655e+06	806045	982161	829625	0.914414	0.683063				251
Q9JLJ2	4-trimethylaminobutyraldehyde dehydrogenase OS=Mus musculus GN=Aldh9a1 PE=1 SV=1	Aldh9a1	25	9	17	494	53.5	6.98	Dimethyl [K30;K227;K239]	4.52598e+06	3.41629e+06	5.28987e+06	2.65651e+06	3.53138e+06	1.17319e+06	1.27606	0.682745				112
Q8R2L5	28S ribosomal protein S18c, mitochondrial OS=Mus musculus GN=Mrps18c PE=1 SV=1	Mrps18c	19	2	6	143	16.3	9.41	0	758505	835859	814751	960150	760559	2.07431e+06	-0.20583	0.682481				179
Q9JHJ0	Tropomodulin-3 OS=Mus musculus GN=Tmod3 PE=1 SV=1	Tmod3	22	5	8	352	39.5	5.14	Dimethyl [K191;K217;K221;K307]	810864	1.28523e+06	1.3147e+06	724638	1.01553e+06	780695	0.729484	0.682479				96
Q9QY81	Nuclear pore membrane glycoprotein 210 OS=Mus musculus GN=Nup210 PE=1 SV=2	Nup210	20	25	69	1886	204	6.65	Dimethyl [K79;K138;K1576;K1616;K1680];K644	1.42169e+07	1.79341e+07	1.37764e+07	1.0437e+07	1.43954e+07	1.14219e+07	0.655997	0.682467				1156
P42208	Septin-2 OS=Mus musculus GN=Sept2 PE=1 SV=2	37500	53	15	51	361	41.5	6.55	Dimethyl [K30;K183;K190;K209;K249;K275];K74	3.12467e+07	4.13763e+07	3.00758e+07	2.98763e+07	2.71773e+07	3.7293e+07	0.431811	0.678377				1154
Q8CCS6	Polyadenylate-binding protein 2 OS=Mus musculus GN=Pabpn1 PE=1 SV=3	Pabpn1	18	3	8	302	32.3	5.17	0	3.11543e+06	2.95822e+06	3.51477e+06	2.31808e+06	1.70933e+06	6.7474e+06	0.403785	0.677937				212
P50096	Inosine-5'-monophosphate dehydrogenase 1 OS=Mus musculus GN=Impdh1 PE=1 SV=2	Impdh1	5	1	6	514	55.2	6.8	Dimethyl [K238]	259522	200313	329656	243355	374343	1.06248e+06	-0.52107	0.677413				37
Q9D0S9	Histidine triad nucleotide-binding protein 2, mitochondrial OS=Mus musculus GN=Hint2 PE=1 SV=1	Hint2	40	4	10	163	17.3	9.82	0	1.01202e+06	425323	1.87116e+06	1.37719e+06	1.53265e+06	6.28334e+06	-1.03567	0.677193				149
P38647	Stress-70 protein, mitochondrial OS=Mus musculus GN=Hspa9 PE=1 SV=3	Hspa9	62	42	298	679	73.4	6.07	Dimethyl [K73;K121;K135;K138;K159;K173;K175;K187;K234;K300;K316;K340;K360;K377;K467;K468;K485;K555;K563;K600;K610;K625;K646]	3.32551e+08	3.8171e+08	3.41379e+08	2.69722e+08	3.25391e+08	3.03748e+08	0.545121	0.677046				7027
Q6P9P6	Kinesin-like protein KIF11 OS=Mus musculus GN=Kif11 PE=1 SV=1	Kif11	5	2	5	1052	118	6	Dimethyl [K817]	401739	195201	559741	576635	697822		-0.89976	0.67675				83
P70349	Histidine triad nucleotide-binding protein 1 OS=Mus musculus GN=Hint1 PE=1 SV=3	Hint1	78	7	21	126	13.8	6.87	Dimethyl [K21;K57]	2.13925e+07	6.94479e+06	2.19878e+07	7.30473e+06	1.17658e+07	7.66046e+06	1.08173	0.676539				242
Q99M87	DnaJ homolog subfamily A member 3, mitochondrial OS=Mus musculus GN=Dnaja3 PE=1 SV=1	Dnaja3	22	8	25	480	52.4	9.22	Dimethyl [K385;K409;K473]	7.26535e+06	7.23921e+06	7.53199e+06	8.51515e+06	2.77239e+06	5.37227e+06	0.859206	0.676377				420
P52432	DNA-directed RNA polymerases I and III subunit RPAC1 OS=Mus musculus GN=Polr1c PE=1 SV=3	Polr1c	8	2	6	346	39.1	5.21	0	409471	400460	308028	491966	355010	1.23991e+06	-0.38852	0.674741				101
P63044	Vesicle-associated membrane protein 2 OS=Mus musculus GN=Vamp2 PE=1 SV=2	Vamp2	34	1	13	116	12.7	8.13	Dimethyl [K83]	403973	467498	574760	320997	411177		0.339724	0.674208				275
P28352	DNA-(apurinic or apyrimidinic site) lyase OS=Mus musculus GN=Apex1 PE=1 SV=2	Apex1	39	8	38	317	35.5	7.91	Dimethyl [K17;K23;K24;K298];K51	1.25998e+07	9.86987e+06	8.60116e+06	1.03477e+07	5.9576e+06	8.36422e+06	0.66238	0.674068				642
Q3URQ0	Testis-expressed sequence 10 protein OS=Mus musculus GN=Tex10 PE=1 SV=1	Tex10	5	4	7	928	105.1	9.16	Dimethyl [K34;K128]	776378	907728	519225	660867	1.23237e+06	3.33834e+06	-0.65296	0.672918				159
Q8BIQ5	Cleavage stimulation factor subunit 2 OS=Mus musculus GN=Cstf2 PE=1 SV=2	Cstf2	21	9	36	580	61.3	6.83	Dimethyl [K130;K189;K570]	7.56076e+06	8.7297e+06	7.71161e+06	6.72545e+06	5.98907e+06	4.33079e+06	0.826453	0.672818				957
Q5SWP3	NAC-alpha domain-containing protein 1 OS=Mus musculus GN=Nacad PE=1 SV=1	Nacad	13	9	22	1504	156.7	4.56	Dimethyl [K729;K1205]	1.27415e+06	1.72552e+06	858763	856207	754573	2.05527e+06	0.480731	0.671371				463
Q8BMJ3	Eukaryotic translation initiation factor 1A, X-chromosomal OS=Mus musculus GN=Eif1ax PE=2 SV=3	Eif1ax	26	4	28	144	16.5	5.24	Dimethyl [K29;K114];K40;K88;K94	1.84051e+07	1.40786e+07	1.95898e+07	1.86672e+07	2.08291e+07	1.11279e+08	-0.71903	0.670247				430
Q9D338	39S ribosomal protein L19, mitochondrial OS=Mus musculus GN=Mrpl19 PE=1 SV=1	Mrpl19	21	4	6	292	33.6	9.44	0	1.00663e+06	1.33721e+06	748426	754102	548868	1.75447e+06	0.468942	0.668572				54
Q91V81	RNA-binding protein 42 OS=Mus musculus GN=Rbm42 PE=1 SV=1	Rbm42	9	2	9	474	49.8	9.63	0	380279	367097	434080	730487	380807	1.02992e+06	-0.43554	0.667564				126
Q9DCI9	39S ribosomal protein L32, mitochondrial OS=Mus musculus GN=Mrpl32 PE=1 SV=1	Mrpl32	12	2	7	187	21.7	9.7	Dimethyl [K128]	791155	1.18118e+06	978492	846940	779506	1.06078e+06	0.439761	0.667477				51
Q8BKZ9	Pyruvate dehydrogenase protein X component, mitochondrial OS=Mus musculus GN=Pdhx PE=1 SV=1	Pdhx	26	10	33	501	54	7.75	Dimethyl [K75;K120;K314;K356;K379;K491]	5.11854e+06	6.2434e+06	5.52982e+06	6.75723e+06	5.42955e+06	2.01071e+07	-0.37572	0.667227				284
Q64514	Tripeptidyl-peptidase 2 OS=Mus musculus GN=Tpp2 PE=1 SV=3	Tpp2	9	7	16	1262	139.8	6.58	Acetyl [N-Term];Dimethyl [K18;K85;K977]	2.98376e+06	2.04419e+06	3.79745e+06	1.32467e+06	2.1666e+06	5.19611e+06	0.523255	0.666677				241
Q923D2	Flavin reductase (NADPH) OS=Mus musculus GN=Blvrb PE=1 SV=3	Blvrb	17	3	4	206	22.2	7.01	0	1.03737e+06	484454	1.17392e+06	560673	328948		0.912455	0.665247				26
P56812	Programmed cell death protein 5 OS=Mus musculus GN=Pdcd5 PE=1 SV=3	Pdcd5	56	6	15	126	14.3	5.68	Acetyl [N-Term];Dimethyl [K11;K33;K63;K66]	7.10055e+06	6.03407e+06	7.74858e+06	5.48972e+06	5.68292e+06	4.00203e+06	0.781815	0.665093				201
P09055	Integrin beta-1 OS=Mus musculus GN=Itgb1 PE=1 SV=1	Itgb1	37	25	103	798	88.2	5.94	Dimethyl [K73;K122;K190;K202;K289;K476;K644;K678;K692;K784;K794]	4.48903e+07	5.61546e+07	4.58685e+07	3.97706e+07	4.42845e+07	5.14119e+07	0.429077	0.664575				1643
P17751	Triosephosphate isomerase OS=Mus musculus GN=Tpi1 PE=1 SV=4	Tpi1	55	14	69	299	32.2	5.74	Dimethyl [K119;K163;K181;K199;K206;K210;K225;K238;K269;K288;K298]	6.35065e+07	2.43463e+07	5.45358e+07	2.9296e+07	3.21185e+07	2.0819e+07	1.01344	0.664416				1525
A2BH40	AT-rich interactive domain-containing protein 1A OS=Mus musculus GN=Arid1a PE=1 SV=1	Arid1a	4	6	12	2283	241.9	6.68	Acetyl [N-Term];Dimethyl [K69]	1.08405e+06	1.60662e+06	1.04068e+06	989130	517608		0.715718	0.662993				269
Q9CR86	Calcium-regulated heat stable protein 1 OS=Mus musculus GN=Carhsp1 PE=1 SV=1	Carhsp1	28	2	5	148	16.1	8.21	Acetyl [N-Term]	610571	148397	648704	110157	178134		1.41963	0.662753				91
Q9EQH2	Endoplasmic reticulum aminopeptidase 1 OS=Mus musculus GN=Erap1 PE=1 SV=2	Erap1	4	3	8	930	106.5	6.2	0	899585	853245	777940	497143	913155	990845	0.447728	0.662595				81
Q91YL2	E3 ubiquitin-protein ligase RNF126 OS=Mus musculus GN=Rnf126 PE=1 SV=1	Rnf126	15	2	6	313	34.1	5.17	0	1.39719e+06	1.7085e+06	1.58045e+06	1.19154e+06	1.35344e+06	978220	0.730786	0.661761				136
P56212	cAMP-regulated phosphoprotein 19 OS=Mus musculus GN=Arpp19 PE=1 SV=2	Arpp19	54	4	11	112	12.3	9.09	Dimethyl [K69]	3.96558e+06	3.74829e+06	3.91451e+06	4.28303e+06	1.72098e+06	1.50935e+06	1.10711	0.661582				136
Q3U319	E3 ubiquitin-protein ligase BRE1B OS=Mus musculus GN=Rnf40 PE=1 SV=2	Rnf40	5	2	13	1001	113.9	6.48	0	156185	287340	157185	167755	416917	1.06787e+06	-0.82328	0.659588				243
Q8BI72	CDKN2A-interacting protein OS=Mus musculus GN=Cdkn2aip PE=1 SV=1	Cdkn2aip	19	7	17	563	59.7	9.16	Acetyl [N-Term];Dimethyl [K231;K316;K329;K354]	1.25035e+06	877415	1.07358e+06	1.14848e+06	1.1136e+06	3.43267e+06	-0.32123	0.659288				439
Q8K3X4	Interferon regulatory factor 2-binding protein-like OS=Mus musculus GN=Irf2bpl PE=1 SV=1	Irf2bpl	20	7	27	775	80.5	8.24	Dimethyl [K117;K418;K742]	2.29267e+06	2.24052e+06	2.98956e+06	3.21525e+06	2.86221e+06	2.81084e+07	-1.04654	0.658961				595
Q8C6B9	Active regulator of SIRT1 OS=Mus musculus GN=Rps19bp1 PE=1 SV=1	Rps19bp1	32	3	10	143	16	10.83	Dimethyl [K34;K135]	942021	917469	692714	503314	734600		0.417892	0.658744				326
Q3TMX7	Sulfhydryl oxidase 2 OS=Mus musculus GN=Qsox2 PE=1 SV=1	Qsox2	7	3	10	692	77.7	8.59	0	650369	686643	779290	622666	1.12352e+06	1.99935e+06	-0.35743	0.65454				131
P40142	Transketolase OS=Mus musculus GN=Tkt PE=1 SV=1	Tkt	51	24	76	623	67.6	7.5	Acetyl [N-Term];Dimethyl [K140;K204;K241;K281;K352;K456;K465;K493;K499;K523;K524;K538;K609;K617]	4.13677e+07	1.65749e+07	4.28651e+07	1.96292e+07	2.03158e+07	3.76357e+07	0.634695	0.653743				1718
P11499	Heat shock protein HSP 90-beta OS=Mus musculus GN=Hsp90ab1 PE=1 SV=3	Hsp90ab1	60	40	386	724	83.2	5.03	Dimethyl [K53;K107;K186;K204;K219;K275;K284;K286;K306;K319;K347;K348;K399;K423;K427;K428;K435;K491;K505;K526;K550;K551;K552;K565;K623;K624];K64;K69;K72	4.12466e+08	2.83486e+08	4.07945e+08	2.6133e+08	3.50612e+08	3.96405e+08	0.44256	0.653584				6097
P11031	Activated RNA polymerase II transcriptional coactivator p15 OS=Mus musculus GN=Sub1 PE=1 SV=3	Sub1	39	4	12	127	14.4	9.6	Dimethyl [K35;K38;K39;K68]	3.86651e+06	3.61233e+06	3.86329e+06	4.05789e+06	1.7968e+06	4.68852e+06	0.531011	0.651565				195
Q9R233	Tapasin OS=Mus musculus GN=Tapbp PE=1 SV=2	Tapbp	19	6	16	465	49.7	8.5	0	3.3597e+06	3.38072e+06	3.32126e+06	3.93491e+06	4.46739e+06	5.26744e+07	-1.22767	0.650327				163
Q8BY71	Histone acetyltransferase type B catalytic subunit OS=Mus musculus GN=Hat1 PE=1 SV=1	Hat1	7	2	5	416	49.2	6.33	Dimethyl [K107]	488670	378727	360440	327537	318051		0.276245	0.650044				137
Q9D1P0	39S ribosomal protein L13, mitochondrial OS=Mus musculus GN=Mrpl13 PE=1 SV=1	Mrpl13	16	2	5	178	20.7	9.35	0	522619	1.19469e+06	991738	1.40224e+06	1.22385e+06	2.21197e+06	-0.56052	0.649844				27
Q3TIV5	Zinc finger CCCH domain-containing protein 15 OS=Mus musculus GN=Zc3h15 PE=1 SV=2	Zc3h15	15	4	14	426	48.3	5.3	Dimethyl [K86;K93]	2.43265e+06	2.54141e+06	2.50365e+06	2.31583e+06	2.08744e+06		0.127594	0.648655				253
O89086	RNA-binding protein 3 OS=Mus musculus GN=Rbm3 PE=1 SV=1	Rbm3	59	8	54	153	16.6	7.5	Dimethyl [K84]	5.29527e+07	6.63319e+07	5.31476e+07	8.42924e+07	6.28322e+07	1.25751e+08	-0.30015	0.647714				830
Q9D0I9	Arginine--tRNA ligase, cytoplasmic OS=Mus musculus GN=Rars PE=1 SV=2	Rars	45	23	81	660	75.6	7.55	Dimethyl [K50;K109;K126;K153;K300;K320;K321;K377;K393;K471;K484;K492;K504;K587;K655]	2.77984e+07	2.06896e+07	2.80326e+07	2.58794e+07	3.73784e+07	5.79659e+07	-0.2879	0.647231				1203
Q8K354	Carbonyl reductase [NADPH] 3 OS=Mus musculus GN=Cbr3 PE=1 SV=1	Cbr3	13	2	4	277	30.9	6.57	0	447802		397529	180771	174504	862940	0.786224	0.64656				104
O08795	Glucosidase 2 subunit beta OS=Mus musculus GN=Prkcsh PE=1 SV=1	Prkcsh	29	15	55	521	58.8	4.46	Dimethyl [K124;K149;K166;K167;K180;K188;K191;K196;K206;K378]	2.55727e+07	2.27853e+07	2.14638e+07	2.09711e+07	1.83859e+07	1.84895e+07	0.581805	0.644938				645
Q925I1	ATPase family AAA domain-containing protein 3 OS=Mus musculus GN=Atad3 PE=1 SV=1	Atad3	25	12	46	591	66.7	9.29	Dimethyl [K91;K103;K357];K93	1.03469e+07	1.15381e+07	9.09915e+06	1.17732e+07	1.13336e+07	2.2559e+07	-0.17862	0.6449				761
Q9D1L0	Coiled-coil-helix-coiled-coil-helix domain-containing protein 2 OS=Mus musculus GN=Chchd2 PE=2 SV=1	Chchd2	24	2	11	153	15.7	9.66	Dimethyl [K134]	3.3826e+06	3.12062e+06	3.54634e+06	3.01014e+06	3.2206e+06	5.5494e+06	0.137113	0.643908				383
Q99JI6	Ras-related protein Rap-1b OS=Mus musculus GN=Rap1b PE=1 SV=2	Rap1b	67	4	52	184	20.8	5.78	Dimethyl [K16;K104;K117;K128;K149;K151];K42	6.82123e+06	8.26109e+06	5.865e+06	5.31118e+06	5.75746e+06	3.68134e+06	0.829421	0.643035				727
P08030	Adenine phosphoribosyltransferase OS=Mus musculus GN=Aprt PE=1 SV=2	Aprt	68	9	27	180	19.7	6.79	Dimethyl [K34;K114]	1.89553e+07	5.56596e+06	2.03299e+07	8.00683e+06	7.21466e+06	1.12772e+07	0.884515	0.642853				479
Q9CQ56	Vesicle transport protein USE1 OS=Mus musculus GN=Use1 PE=1 SV=1	Use1	10	2	3	270	30.6	9.11	Acetyl [N-Term]	260550	451166	367173	214438	269850		0.491	0.642411				0
O35435	Dihydroorotate dehydrogenase (quinone), mitochondrial OS=Mus musculus GN=Dhodh PE=1 SV=2	Dhodh	18	4	13	395	42.7	9.55	Dimethyl [K264]	1.42162e+06	1.44386e+06	1.30336e+06	1.62319e+06	1.65168e+06	2.7722e+06	-0.17986	0.642295				90
Q99PG2	Opioid growth factor receptor OS=Mus musculus GN=Ogfr PE=1 SV=1	Ogfr	7	3	4	633	70.6	4.77	0	866836	404702	705653	865755	792746	1.78093e+06	-0.45645	0.641597				54
Q9JMH6	Thioredoxin reductase 1, cytoplasmic OS=Mus musculus GN=Txnrd1 PE=1 SV=3	Txnrd1	15	5	14	613	67	7.44	Dimethyl [K181;K422;K571]	8.6706e+06	2.8107e+06	8.82644e+06	4.25934e+06	3.68083e+06	2.4632e+06	1.13741	0.641167				311
Q3TBW2	39S ribosomal protein L10, mitochondrial OS=Mus musculus GN=Mrpl10 PE=1 SV=2	Mrpl10	23	3	5	262	29.4	9.69	0	723834	418103	1.01082e+06	1.26438e+06	638621	5.21993e+06	-0.94992	0.639876				90
Q9CQ69	Cytochrome b-c1 complex subunit 8 OS=Mus musculus GN=Uqcrq PE=1 SV=3	Uqcrq	37	3	18	82	9.8	10.26	Dimethyl [K33]	8.3828e+06	1.01452e+07	9.3142e+06	6.82974e+06	9.21019e+06	1.56863e+07	0.205901	0.638613				119
Q9D8B3	Charged multivesicular body protein 4b OS=Mus musculus GN=Chmp4b PE=1 SV=2	Chmp4b	13	2	9	224	24.9	4.82	Dimethyl [K107]	1.2745e+06	1.24335e+06	1.33991e+06	995595	1.25547e+06	1.22504e+06	0.468747	0.637977				260
Q7TSJ2	Microtubule-associated protein 6 OS=Mus musculus GN=Map6 PE=1 SV=2	Map6	10	5	15	906	96.4	9.5	Dimethyl [K406]	1.51313e+06	1.44116e+06	1.16743e+06	1.13984e+06	1.19419e+06	1.21751e+06	0.517925	0.637831				262
Q8BMK4	Cytoskeleton-associated protein 4 OS=Mus musculus GN=Ckap4 PE=1 SV=2	Ckap4	66	33	153	575	63.7	5.64	Dimethyl [K21;K140;K170;K185;K192;K202;K239;K243;K249;K259;K270;K274;K312;K319;K335;K34;K35;K361;K374;K377;K420;K463;K513;K524;K539;K551]	5.55314e+07	6.79231e+07	6.19886e+07	4.68615e+07	5.8657e+07	5.22128e+07	0.546211	0.637757				2372
Q9CX34	Protein SGT1 homolog OS=Mus musculus GN=Sugt1 PE=1 SV=3	Sugt1	18	4	13	336	38.1	5.45	0	1.56172e+06	980189	1.58275e+06	1.11167e+06	554528		0.721361	0.637655				330
Q8R0X7	Sphingosine-1-phosphate lyase 1 OS=Mus musculus GN=Sgpl1 PE=1 SV=1	Sgpl1	25	11	33	568	63.6	9.1	Dimethyl [K247;K502]	7.02175e+06	7.44686e+06	7.06472e+06	5.33775e+06	6.55562e+06	4.22758e+06	0.751622	0.63656				510
Q9JJK2	LanC-like protein 2 OS=Mus musculus GN=Lancl2 PE=1 SV=1	Lancl2	7	2	4	450	50.7	7.28	0	274910	645922	528081	262872	265159		0.729968	0.636519				62
Q9EST5	Acidic leucine-rich nuclear phosphoprotein 32 family member B OS=Mus musculus GN=Anp32b PE=1 SV=1	Anp32b	21	4	17	272	31.1	4.01	Dimethyl [K28;K101]	5.99945e+06	2.97756e+06	6.84301e+06	3.83581e+06	3.61534e+06	4.16216e+06	0.672357	0.636426				210
Q9D773	39S ribosomal protein L2, mitochondrial OS=Mus musculus GN=Mrpl2 PE=1 SV=1	Mrpl2	26	5	10	306	33.3	11.06	Dimethyl [K118;K126]	1.4954e+06	2.42558e+06	1.61075e+06	1.60907e+06	1.25687e+06	1.12875e+06	0.763446	0.635992				101
Q3U7R1	Extended synaptotagmin-1 OS=Mus musculus GN=Esyt1 PE=1 SV=2	Esyt1	29	20	62	1092	121.5	5.95	Acetyl [N-Term];Dimethyl [K536;K1006];K649;K778;K842;K964	1.21134e+07	1.42149e+07	1.40211e+07	1.37183e+07	1.57146e+07	2.85938e+07	-0.13924	0.635523				1056
Q80UM3	N-alpha-acetyltransferase 15, NatA auxiliary subunit OS=Mus musculus GN=Naa15 PE=1 SV=1	Naa15	8	5	12	865	100.9	7.62	Dimethyl [K543]	1.1913e+06	1.15383e+06	718685	1.11886e+06	2.09686e+06		-0.67421	0.635486				127
Q8CFI7	DNA-directed RNA polymerase II subunit RPB2 OS=Mus musculus GN=Polr2b PE=1 SV=2	Polr2b	8	5	7	1174	133.8	6.87	Dimethyl [K993;K1010]	1.65007e+06	2.73347e+06	2.10443e+06	1.62364e+06	1.69505e+06	1.02806e+06	0.893568	0.635367				65
P70296	Phosphatidylethanolamine-binding protein 1 OS=Mus musculus GN=Pebp1 PE=1 SV=3	Pebp1	77	9	29	187	20.8	5.4	Acetyl [N-Term];Dimethyl [K39;K141;K187]	2.57898e+07	8.86199e+06	2.42856e+07	1.03821e+07	1.40503e+07	7.65568e+06	1.08264	0.63527				788
Q9CPQ1	Cytochrome c oxidase subunit 6C OS=Mus musculus GN=Cox6c PE=1 SV=3	Cox6c	53	4	15	76	8.5	10.14	Acetyl [N-Term];Dimethyl [K9;K76]	1.13863e+07	1.33413e+07	1.19342e+07	9.81665e+06	1.0314e+07	7.17029e+06	0.751586	0.634951				40
Q9QYJ0	DnaJ homolog subfamily A member 2 OS=Mus musculus GN=Dnaja2 PE=1 SV=1	Dnaja2	32	8	24	412	45.7	6.48	Dimethyl [K62;K152;K199;K223;K272]	5.91809e+06	5.87599e+06	7.2593e+06	6.12679e+06	3.36996e+06	1.4861e+06	1.32501	0.632337				375
Q8BGQ7	Alanine--tRNA ligase, cytoplasmic OS=Mus musculus GN=Aars PE=1 SV=1	Aars	37	26	72	968	106.8	5.67	Dimethyl [K231;K235;K486;K550;K584;K650;K747;K762;K780;K812;K869;K898;K930]	2.70121e+07	1.13124e+07	2.60558e+07	1.41226e+07	1.42949e+07	2.14534e+07	0.604313	0.632211				1469
Q3URS9	Coiled-coil domain-containing protein 51 OS=Mus musculus GN=Ccdc51 PE=1 SV=1	Ccdc51	10	3	5	406	45.1	8.09	Dimethyl [K257]	376973	406642	300499	577315	314827	1.50392e+06	-0.54482	0.631935				47
Q9QUM9	Proteasome subunit alpha type-6 OS=Mus musculus GN=Psma6 PE=1 SV=1	Psma6	50	10	39	246	27.4	6.76	Dimethyl [K45;K116;K181];K54;K71	2.06896e+07	1.19516e+07	2.39098e+07	1.54104e+07	1.30541e+07	1.54811e+07	0.619744	0.631395				785
Q91X21	Uncharacterized protein KIAA2013 OS=Mus musculus GN=Kiaa2013 PE=1 SV=1	Kiaa2013	12	4	18	634	69.4	7.8	Dimethyl [K267]	1.02814e+06	1.09698e+06	1.29534e+06	662885	1.24008e+06	838470	0.672757	0.631198				329
Q3TLH4	Protein PRRC2C OS=Mus musculus GN=Prrc2c PE=1 SV=3	Prrc2c	9	14	42	2846	310.7	9.1	Dimethyl [K156;K1106;K157;K197;K2093];K216;K388;K615;K638	3.5844e+06	5.15057e+06	3.71389e+06	5.23261e+06	6.47837e+06	8.45047e+06	-0.37607	0.630963				347
Q9D710	Thioredoxin-related transmembrane protein 2 OS=Mus musculus GN=Tmx2 PE=1 SV=1	Tmx2	17	3	7	295	33.9	8.75	Dimethyl [K227]	1.5384e+06	1.78204e+06	1.36977e+06	1.40078e+06	2.13233e+06	4.86835e+06	-0.33954	0.630487				259
O54984	ATPase Asna1 OS=Mus musculus GN=Asna1 PE=1 SV=2	Asna1	34	9	28	348	38.8	4.91	Dimethyl [K63;K86]	8.34627e+06	8.26051e+06	7.98688e+06	6.67206e+06	7.05933e+06	5.11854e+06	0.708715	0.629922				283
Q9Z0Y1	Dynactin subunit 3 OS=Mus musculus GN=Dctn3 PE=1 SV=2	Dctn3	28	4	15	186	21	6.06	Dimethyl [K148]	4.31192e+06	4.09236e+06	4.05312e+06	3.52771e+06	3.48977e+06	2.79981e+06	0.662568	0.628431				229
O08528	Hexokinase-2 OS=Mus musculus GN=Hk2 PE=1 SV=1	Hk2	28	18	69	917	102.5	6.11	Dimethyl [K147;K162;K323;K337;K638;K763;K820;K899]	1.43446e+07	1.57037e+07	1.39891e+07	1.05241e+07	1.5323e+07	2.1202e+07	0.272265	0.627167				912
Q9D819	Inorganic pyrophosphatase OS=Mus musculus GN=Ppa1 PE=1 SV=1	Ppa1	50	11	26	289	32.6	5.6	Dimethyl [K88;K170;K213;K221]	1.38819e+07	5.10366e+06	1.30252e+07	6.06006e+06	7.25277e+06	9.59532e+06	0.688106	0.626621				374
O35857	Mitochondrial import inner membrane translocase subunit TIM44 OS=Mus musculus GN=Timm44 PE=1 SV=2	Timm44	35	13	43	452	51.1	8.13	Dimethyl [K90;K237;K282;K293;K381]	1.15269e+07	1.3993e+07	1.20181e+07	9.0595e+06	1.27642e+07	1.81643e+07	0.272923	0.62646				799
Q62376	U1 small nuclear ribonucleoprotein 70 kDa OS=Mus musculus GN=Snrnp70 PE=1 SV=2	Snrnp70	34	13	33	448	52	9.94	Acetyl [N-Term];Dimethyl [K27;K103;K130];K32	6.59938e+06	7.22417e+06	6.61633e+06	1.17928e+07	8.12367e+06	1.37383e+07	-0.37545	0.625975				566
P63087	Serine/threonine-protein phosphatase PP1-gamma catalytic subunit OS=Mus musculus GN=Ppp1cc PE=1 SV=1	Ppp1cc	42	2	76	323	37	6.54	Acetyl [N-Term];Dimethyl [K60;K113;K141;K168;K260]	2.97199e+06	4.18907e+06	4.09406e+06	2.90559e+06	3.48324e+06	4.5169e+06	0.363852	0.624479				1455
Q8BH95	Enoyl-CoA hydratase, mitochondrial OS=Mus musculus GN=Echs1 PE=1 SV=1	Echs1	32	7	31	290	31.5	8.48	Dimethyl [K56;K101;K115;K228]	1.03742e+07	1.15958e+07	1.10321e+07	9.68688e+06	8.16827e+06	5.23951e+06	0.871025	0.624294				416
P14069	Protein S100-A6 OS=Mus musculus GN=S100a6 PE=1 SV=3	S100a6	31	3	6	89	10	5.48	0	7.91907e+06	2.67443e+06	7.71909e+06	3.13753e+06	4.43038e+06	2.39534e+06	1.07675	0.62388				51
O35405	Phospholipase D3 OS=Mus musculus GN=Pld3 PE=1 SV=1	Pld3	5	2	4	488	54.4	6.52	0	771283	830776	900022	836149	907979		-0.11914	0.623621				61
Q8CH18	Cell division cycle and apoptosis regulator protein 1 OS=Mus musculus GN=Ccar1 PE=1 SV=1	Ccar1	9	7	17	1146	132	5.76	Dimethyl [K218;K1008]	2.45859e+06	3.30312e+06	3.00493e+06	2.66813e+06	1.99285e+06	1.362e+06	0.895663	0.623065				225
Q9R049	E3 ubiquitin-protein ligase AMFR OS=Mus musculus GN=Amfr PE=1 SV=2	Amfr	12	4	7	643	73.1	6.46	0	1.26736e+06	735670	896100	413721	805709		0.652823	0.622811				81
Q8K019	Bcl-2-associated transcription factor 1 OS=Mus musculus GN=Bclaf1 PE=1 SV=2	Bclaf1	6	4	7	919	105.9	9.99	Dimethyl [K188;K204;K330]	1.51344e+06	1.84259e+06	1.61321e+06	2.15223e+06	1.52947e+06	4.75594e+06	-0.28819	0.620977				102
Q61205	Platelet-activating factor acetylhydrolase IB subunit gamma OS=Mus musculus GN=Pafah1b3 PE=1 SV=1	Pafah1b3	13	2	6	232	25.8	6.93	Acetyl [N-Term];Dimethyl [K11]	633243	217431	646728	260117	175304		1.01112	0.618837				189
Q8BGF3	WD repeat-containing protein 92 OS=Mus musculus GN=Wdr92 PE=1 SV=1	Wdr92	14	4	6	357	39.8	8.15	Acetyl [N-Term]	547500	1.66593e+06	1.61959e+06	2.27605e+06	1.71776e+06	3.526e+06	-0.76256	0.618828				58
P30416	Peptidyl-prolyl cis-trans isomerase FKBP4 OS=Mus musculus GN=Fkbp4 PE=1 SV=5	Fkbp4	51	20	64	458	51.5	5.72	Dimethyl [K28;K108;K121;K387;K424;K426;K441];K66;K98	2.517e+07	1.72788e+07	2.63957e+07	1.77314e+07	2.01923e+07	1.84025e+07	0.578513	0.618397				587
Q99MJ9	ATP-dependent RNA helicase DDX50 OS=Mus musculus GN=Ddx50 PE=2 SV=1	Ddx50	7	3	7	734	82.1	9.25	0	491932	516139	306070	515174	661188		-0.50486	0.618211				47
O88587	Catechol O-methyltransferase OS=Mus musculus GN=Comt PE=1 SV=2	Comt	11	2	7	265	29.5	5.83	Dimethyl [K264]	1.13016e+06	1.07559e+06	453298	958820	1.2671e+06	1.48422e+07	-1.36594	0.617485				199
P43024	Cytochrome c oxidase subunit 6A1, mitochondrial OS=Mus musculus GN=Cox6a1 PE=1 SV=2	Cox6a1	16	2	5	111	12.3	9.98	0	3.08941e+06	1.10323e+06	2.34426e+06	2.37353e+06	2.78897e+06	1.13281e+07	-0.76534	0.61635				39
P41216	Long-chain-fatty-acid--CoA ligase 1 OS=Mus musculus GN=Acsl1 PE=1 SV=2	Acsl1	22	11	29	699	77.9	7.15	Dimethyl [K203;K206;K262;K264;K285;K641]	4.68949e+06	6.16684e+06	4.78703e+06	3.19481e+06	5.09906e+06	2.0782e+06	0.988781	0.616068				282
Q9CQR6	Serine/threonine-protein phosphatase 6 catalytic subunit OS=Mus musculus GN=Ppp6c PE=1 SV=1	Ppp6c	9	2	3	305	35.1	5.69	Dimethyl [K8;K132]	328948	256909	462117	366131	3.99898e+06		-1.88768	0.615072				52
Q6P5E4	UDP-glucose:glycoprotein glucosyltransferase 1 OS=Mus musculus GN=Uggt1 PE=1 SV=4	Uggt1	29	32	87	1551	176.3	5.62	Dimethyl [K54;K1055;K119;K1201;K1280;K1300];K148;K302;K356;K439;K585;K595;K596;K617;K744;K959	3.39239e+07	3.16675e+07	3.21653e+07	2.4753e+07	3.02724e+07	2.00209e+07	0.712738	0.614888				1092
Q9JIF7	Coatomer subunit beta OS=Mus musculus GN=Copb1 PE=1 SV=1	Copb1	28	16	56	953	107	6	Dimethyl [K128;K279;K361;K362;K378;K494;K495;K534;K679;K913]	1.35745e+07	1.35173e+07	1.37212e+07	8.27713e+06	1.52193e+07	1.2903e+07	0.521916	0.614128				956
Q6PFD9	Nuclear pore complex protein Nup98-Nup96 OS=Mus musculus GN=Nup98 PE=1 SV=2	Nup98	15	16	41	1816	197.1	6.18	Dimethyl [K551;K639;K665;K677;K757;K808]	8.29954e+06	1.30162e+07	8.02572e+06	6.79763e+06	8.76122e+06	6.87916e+06	0.672001	0.613845				319
Q8C1B7	Septin-11 OS=Mus musculus GN=Sept11 PE=1 SV=4	40787	50	12	88	431	49.7	6.68	Acetyl [N-Term];Dimethyl [K34;K170;K184;K272;K385;K386;K397;K399;K418];K54;K65	1.36321e+07	1.80726e+07	1.36085e+07	1.32446e+07	1.25336e+07	1.44103e+07	0.473829	0.612805				1113
Q9JJV2	Profilin-2 OS=Mus musculus GN=Pfn2 PE=1 SV=3	Pfn2	26	3	10	140	15	6.99	Dimethyl [K116]	1.58165e+06	649243	1.82884e+06	920973	837483	928022	0.775361	0.612699				73
Q3TXS7	26S proteasome non-ATPase regulatory subunit 1 OS=Mus musculus GN=Psmd1 PE=1 SV=1	Psmd1	23	13	31	953	105.7	5.39	Dimethyl [K292;K302;K543;K666;K838;K934]	5.9062e+06	3.58316e+06	6.1583e+06	3.29695e+06	4.78637e+06	6.8544e+06	0.401158	0.612419				251
P10639	Thioredoxin OS=Mus musculus GN=Txn PE=1 SV=3	Txn	43	5	22	105	11.7	4.92	Dimethyl [K21;K81;K94;K96]	1.82324e+07	1.09756e+07	1.99862e+07	1.36746e+07	9.64801e+06	3.19747e+06	1.39317	0.609748				400
Q9JKF1	Ras GTPase-activating-like protein IQGAP1 OS=Mus musculus GN=Iqgap1 PE=1 SV=2	Iqgap1	27	30	89	1657	188.6	6.48	Acetyl [N-Term];Dimethyl [K143;K1037;K1053;K1128;K1516;K1528];K357;K368;K556;K567;K672;K673;K751;K916;K935	1.89488e+07	1.76125e+07	1.94734e+07	2.48269e+07	2.36871e+07	3.56377e+07	-0.25159	0.609523				1439
Q3U9G9	Lamin-B receptor OS=Mus musculus GN=Lbr PE=1 SV=2	Lbr	26	16	60	626	71.4	9.36	Dimethyl [K40;K157;K159;K188;K200;K216];K42;K50	2.17001e+07	2.8489e+07	1.98179e+07	2.60467e+07	3.75888e+07	4.99541e+07	-0.35415	0.609276				939
Q8K2M0	39S ribosomal protein L38, mitochondrial OS=Mus musculus GN=Mrpl38 PE=1 SV=2	Mrpl38	9	3	13	380	45	8.1	Dimethyl [K274]	1.68919e+06	2.11907e+06	2.20875e+06	2.05428e+06	1.34316e+06	1.97826e+06	0.489678	0.608509				126
Q9CR26	Vacuolar protein sorting-associated protein VTA1 homolog OS=Mus musculus GN=Vta1 PE=1 SV=1	Vta1	9	2	3	309	33.9	6.13	0	748789	587447	869605	473498	640039		0.345865	0.608215				90
Q62425	Cytochrome c oxidase subunit NDUFA4 OS=Mus musculus GN=Ndufa4 PE=1 SV=2	Ndufa4	46	4	15	82	9.3	9.52	Dimethyl [K48;K74]	1.49092e+07	1.64194e+07	1.51866e+07	1.46176e+07	1.33155e+07	1.85575e+07	0.325348	0.607123				167
Q8R3G1	Nuclear inhibitor of protein phosphatase 1 OS=Mus musculus GN=Ppp1r8 PE=1 SV=1	Ppp1r8	34	7	22	351	38.5	7.37	Dimethyl [K105;K193]	2.56229e+06	2.31889e+06	2.65448e+06	2.72231e+06	1.51365e+06	2.98479e+06	0.431129	0.606799				237
P26350	Prothymosin alpha OS=Mus musculus GN=Ptma PE=1 SV=2	Ptma	42	9	47	111	12.2	3.79	Acetyl [N-Term];Dimethyl [K15;K103;K104;K106]	3.36196e+07	1.60949e+07	3.68689e+07	1.65761e+07	1.98509e+07	2.5662e+06	1.83221	0.605316				984
Q3UZV7	UPF0577 protein KIAA1324-like homolog OS=Mus musculus PE=1 SV=1	UPF0577 protein KIAA1324-like homolog OS=Mus musculus	3	2	9	1028	113.6	6.14	Dimethyl [K440]	792417	698064	445078	186627	541875		0.925684	0.60375				190
O08553	Dihydropyrimidinase-related protein 2 OS=Mus musculus GN=Dpysl2 PE=1 SV=2	Dpysl2	51	17	89	572	62.2	6.38	Dimethyl [K254;K293;K345;K368;K390;K451;K511]	2.05452e+07	1.71191e+07	2.03595e+07	2.43581e+07	1.77535e+07	5.3236e+07	-0.25008	0.603266				1932
O35593	26S proteasome non-ATPase regulatory subunit 14 OS=Mus musculus GN=Psmd14 PE=1 SV=2	Psmd14	25	5	12	310	34.6	6.52	Dimethyl [K94;K152]	3.27826e+06	2.82868e+06	3.41511e+06	2.41083e+06	2.80876e+06	1.47216e+06	0.867329	0.603194				131
Q3UPL0	Protein transport protein Sec31A OS=Mus musculus GN=Sec31a PE=1 SV=2	Sec31a	19	16	41	1230	133.5	6.76	Dimethyl [K459;K477;K646;K791]	7.13459e+06	7.07452e+06	7.10203e+06	6.08236e+06	6.26811e+06	5.39578e+06	0.578606	0.603125				755
P35762	CD81 antigen OS=Mus musculus GN=Cd81 PE=1 SV=2	Cd81	18	2	7	236	25.8	5.83	Dimethyl [K144;K193]	1.43428e+06	2.01717e+06	1.44416e+06	1.80955e+06	2.12172e+06		-0.33599	0.601649				322
Q922Q8	Leucine-rich repeat-containing protein 59 OS=Mus musculus GN=Lrrc59 PE=1 SV=1	Lrrc59	50	15	87	307	34.9	9.52	Dimethyl [K14;K108;K116;K126;K135];K33;K40;K50;K66;K73	9.60911e+07	1.28974e+08	9.66322e+07	8.16415e+07	9.61778e+07	6.55685e+07	0.717508	0.600595				1469
O88441	Metaxin-2 OS=Mus musculus GN=Mtx2 PE=1 SV=1	Mtx2	19	4	19	263	29.7	5.63	Dimethyl [K71;K206]	3.55077e+06	4.98582e+06	3.71827e+06	4.00536e+06	4.68884e+06	1.40464e+07	-0.35604	0.600457				306
P62204	Calmodulin OS=Mus musculus GN=Calm1 PE=1 SV=2	Calm1	61	10	51	149	16.8	4.22	Acetyl [N-Term];Dimethyl [K14;K149];K22;K31;K78;K95	4.83764e+07	4.13132e+07	5.64316e+07	3.86724e+07	3.91281e+07	1.82995e+07	0.986876	0.599773				1282
P51125	Calpastatin OS=Mus musculus GN=Cast PE=1 SV=2	Cast	13	7	20	788	84.9	5.52	Acetyl [N-Term];Dimethyl [K204]	1.64996e+06	3.01223e+06	2.48635e+06	2.08036e+06	912965	3.52575e+06	0.606122	0.599504				479
P62245	40S ribosomal protein S15a OS=Mus musculus GN=Rps15a PE=1 SV=2	Rps15a	65	10	44	130	14.8	10.13	Dimethyl [K12;K43;K84;K88]	3.11969e+07	3.53302e+07	2.98225e+07	3.64446e+07	4.83462e+07	6.40547e+07	-0.28174	0.599416				362
Q9Z2X1	Heterogeneous nuclear ribonucleoprotein F OS=Mus musculus GN=Hnrnpf PE=1 SV=3	Hnrnpf	43	11	57	415	45.7	5.49	Acetyl [N-Term];Dimethyl [K68;K124;K167;K185;K347];K87	3.95397e+07	4.1471e+07	4.79557e+07	3.81479e+07	3.91009e+07	5.01901e+07	0.33515	0.599216				1719
P06151	L-lactate dehydrogenase A chain OS=Mus musculus GN=Ldha PE=1 SV=3	Ldha	64	21	78	332	36.5	7.74	Acetyl [N-Term];Dimethyl [K5;K126;K14;K22;K224;K228;K243;K278];K57;K59;K73;K81;K90	1.05803e+08	4.48064e+07	1.00526e+08	5.08062e+07	6.78714e+07	4.33702e+07	0.868803	0.598012				1440
P28574	Protein max OS=Mus musculus GN=Max PE=1 SV=1	Max	19	2	7	160	18.2	5.87	Dimethyl [K127]	679917	835685	515210	547273	559702	913535	0.333178	0.597813				216
Q9WV96	Mitochondrial import inner membrane translocase subunit Tim10 B OS=Mus musculus GN=Timm10b PE=1 SV=1	Timm10b	46	3	15	100	11.3	7.08	Dimethyl [K52]	1.3711e+06	1.70519e+06	1.39933e+06	1.31734e+06	1.23562e+06	1.11476e+06	0.59495	0.596333				402
Q8BFR5	Elongation factor Tu, mitochondrial OS=Mus musculus GN=Tufm PE=1 SV=1	Tufm	60	23	105	452	49.5	7.56	Dimethyl [K55;K135;K182;K256;K286;K297;K311];K70;K79;K91	5.44716e+07	6.29935e+07	5.43886e+07	4.44907e+07	5.12554e+07	2.97523e+07	0.798156	0.595092				1736
Q8K2C7	Protein OS-9 OS=Mus musculus GN=Os9 PE=1 SV=2	Os9	7	3	10	672	76.1	4.84	Dimethyl [K520]	973958	1.19328e+06	971059	1.09751e+06	649468	1.32945e+06	0.395527	0.594411				35
P97493	Thioredoxin, mitochondrial OS=Mus musculus GN=Txn2 PE=1 SV=1	Txn2	37	4	10	166	18.2	7.9	Dimethyl [K152;K162;K163]	3.57497e+06	2.94676e+06	3.05746e+06	2.84757e+06	2.50382e+06	1.75447e+06	0.766357	0.594098				115
Q60692	Proteasome subunit beta type-6 OS=Mus musculus GN=Psmb6 PE=1 SV=3	Psmb6	22	4	14	238	25.4	5.11	Dimethyl [K229]	7.37187e+06	4.59553e+06	7.09072e+06	5.05717e+06	5.04073e+06	2.98066e+06	0.865065	0.593368				126
Q9WU28	Prefoldin subunit 5 OS=Mus musculus GN=Pfdn5 PE=1 SV=1	Pfdn5	56	6	13	154	17.3	6.33	Acetyl [N-Term];Dimethyl [K37;K55;K94]	4.80398e+06	2.02109e+06	4.44515e+06	2.77162e+06	2.49723e+06	3.26602e+06	0.622527	0.592439				304
Q8VCS3	Glycosaminoglycan xylosylkinase OS=Mus musculus GN=Fam20b PE=1 SV=1	Fam20b	9	3	7	409	46.6	6.95	Dimethyl [K387]	309483	312089	347873	314304	348742	1.20533e+06	-0.3469	0.591574				87
P61957	Small ubiquitin-related modifier 2 OS=Mus musculus GN=Sumo2 PE=1 SV=1	Sumo2	34	4	16	95	10.9	5.5	Acetyl [N-Term];Dimethyl [K5;K11;K21;K33];K7	1.09597e+07	7.89058e+06	1.12826e+07	6.7577e+06	8.95213e+06	2.9072e+06	1.1355	0.591571				145
Q9CZU6	Citrate synthase, mitochondrial OS=Mus musculus GN=Cs PE=1 SV=1	Cs	32	16	69	464	51.7	8.57	Dimethyl [K43;K103;K321;K327;K382;K393;K450;K459]	8.79634e+07	1.0124e+08	8.69089e+07	6.59377e+07	8.97495e+07	5.12092e+07	0.762435	0.589135				1149
F7BJB9	MORC family CW-type zinc finger protein 3 OS=Mus musculus GN=Morc3 PE=1 SV=1	Morc3	9	5	13	942	106.5	5.68	Dimethyl [K657]	1.27353e+06	1.23493e+06	1.15127e+06	697822	1.17514e+06		0.375419	0.58844				187
Q99K28	ADP-ribosylation factor GTPase-activating protein 2 OS=Mus musculus GN=Arfgap2 PE=1 SV=1	Arfgap2	8	3	5	520	56.6	8.18	0	1.1592e+06	1.26097e+06	1.36465e+06	1.11832e+06	1.11731e+06		0.118174	0.587992				93
Q9EQF6	Dihydropyrimidinase-related protein 5 OS=Mus musculus GN=Dpysl5 PE=1 SV=1	Dpysl5	5	2	2	564	61.5	7.09	Dimethyl [K383]	229510	200369	240771	246171	228558		-0.14296	0.587485				40
Q9D2V8	Major facilitator superfamily domain-containing protein 10 OS=Mus musculus GN=Mfsd10 PE=1 SV=1	Mfsd10	5	2	8	456	49.3	9.95	0	662748	692666	709528	639241	749412	2.01647e+06	-0.21136	0.587101				71
Q3TUH1	Phosphatidate cytidylyltransferase, mitochondrial OS=Mus musculus GN=Tamm41 PE=1 SV=2	Tamm41	20	5	8	337	37.8	8.98	Acetyl [N-Term]	565238	650505	731197	566258	884131	1.9405e+06	-0.30628	0.587011				100
P63325	40S ribosomal protein S10 OS=Mus musculus GN=Rps10 PE=1 SV=1	Rps10	53	9	54	165	18.9	10.15	Dimethyl [K17;K139];K25;K31	3.8936e+07	3.48511e+07	3.86242e+07	5.10922e+07	4.45709e+07	7.25112e+07	-0.24039	0.58696				792
Q80TB8	Synaptic vesicle membrane protein VAT-1 homolog-like OS=Mus musculus GN=Vat1l PE=1 SV=2	Vat1l	24	6	11	417	45.8	5.06	Dimethyl [K53;K116]	4.06493e+06	2.65301e+06	4.35005e+06	2.07762e+06	3.44626e+06	650730	1.42212	0.585879				233
Q62189	U1 small nuclear ribonucleoprotein A OS=Mus musculus GN=Snrpa PE=1 SV=3	Snrpa	23	3	13	287	31.8	9.8	Dimethyl [K102;K129]	2.21044e+06	1.98334e+06	1.89452e+06	2.48188e+06	2.05314e+06		-0.20976	0.585276				164
P23506	Protein-L-isoaspartate(D-aspartate) O-methyltransferase OS=Mus musculus GN=Pcmt1 PE=1 SV=3	Pcmt1	25	3	8	227	24.6	7.65	0	2.76625e+06	1.62837e+06	2.87374e+06	1.07746e+06		4.19779e+06	0.623574	0.584032				224
Q3THK7	GMP synthase [glutamine-hydrolyzing] OS=Mus musculus GN=Gmps PE=1 SV=2	Gmps	15	8	15	693	76.7	6.73	Dimethyl [K182;K457]	4.36485e+06	2.32114e+06	4.87409e+06	2.85746e+06	2.92519e+06	4.03322e+06	0.495058	0.581904				146
Q80Y14	Glutaredoxin-related protein 5, mitochondrial OS=Mus musculus GN=Glrx5 PE=1 SV=2	Glrx5	30	3	17	152	16.3	6.55	Dimethyl [K147;K152]	1.41795e+07	1.46368e+07	1.22197e+07	1.09248e+07	1.36254e+07	1.65313e+07	0.326034	0.581764				511
P62270	40S ribosomal protein S18 OS=Mus musculus GN=Rps18 PE=1 SV=3	Rps18	66	14	51	152	17.7	10.99	Acetyl [N-Term];Dimethyl [K8;K106];K34;K47;K54	5.72829e+07	5.08555e+07	5.74379e+07	4.8189e+07	5.41553e+07	8.18228e+07	0.194223	0.580961				577
Q99LC5	Electron transfer flavoprotein subunit alpha, mitochondrial OS=Mus musculus GN=Etfa PE=1 SV=2	Etfa	64	18	92	333	35	8.38	Dimethyl [K59;K101;K117;K139;K158;K187;K203;K216;K268;K301;K321;K331];K62;K69;K85	5.38633e+07	5.80342e+07	5.41591e+07	4.36355e+07	4.72857e+07	2.01601e+07	0.98652	0.580853				1941
Q60631	Growth factor receptor-bound protein 2 OS=Mus musculus GN=Grb2 PE=1 SV=1	Grb2	25	5	6	217	25.2	6.32	Dimethyl [K20]	1.36068e+06	486203	1.3301e+06	711942	652492	791648	0.731048	0.58043				53
P61255	60S ribosomal protein L26 OS=Mus musculus GN=Rpl26 PE=1 SV=1	Rpl26	57	12	50	145	17.2	10.55	Dimethyl [K36;K103;K134;K136;K142];K51;K63;K69	5.22997e+07	5.16119e+07	5.47896e+07	5.86001e+07	5.65099e+07	1.05766e+08	-0.1031	0.578937				374
Q791V5	Mitochondrial carrier homolog 2 OS=Mus musculus GN=Mtch2 PE=1 SV=1	Mtch2	45	10	29	303	33.5	8.25	Acetyl [N-Term];Dimethyl [K90;K100;K111]	2.33983e+07	2.02175e+07	1.5848e+07	1.25449e+07	2.06824e+07	1.26664e+07	0.708088	0.578314				617
Q9JKR6	Hypoxia up-regulated protein 1 OS=Mus musculus GN=Hyou1 PE=1 SV=1	Hyou1	45	35	147	999	111.1	5.19	Dimethyl [K51;K251;K398;K402;K407;K428;K530;K537;K576;K594;K62;K651;K655;K660;K665;K669;K722;K753;K774;K795;K803;K859;K883;K889;K91;K94;K940]	7.84897e+07	7.65447e+07	7.30662e+07	7.45136e+07	6.15818e+07	7.66191e+07	0.418294	0.57831				2653
Q9DB25	Dolichyl-phosphate beta-glucosyltransferase OS=Mus musculus GN=Alg5 PE=1 SV=1	Alg5	23	4	10	324	36.8	8.6	Dimethyl [K78]	2.23075e+06	1.72588e+06	1.70696e+06	1.4539e+06	1.62995e+06		0.229828	0.578192				70
P62311	U6 snRNA-associated Sm-like protein LSm3 OS=Mus musculus GN=Lsm3 PE=1 SV=2	Lsm3	40	3	8	102	11.8	4.7	Acetyl [N-Term]	2.26927e+06	1.92697e+06	2.29554e+06	2.23215e+06	2.19654e+06	8.19834e+06	-0.35568	0.577692				323
Q8BFQ4	WD repeat-containing protein 82 OS=Mus musculus GN=Wdr82 PE=1 SV=1	Wdr82	7	2	2	313	35.1	7.69	Dimethyl [K84;K108]	130782		233247	1.006e+06	265988		-1.63303	0.576075				21
Q01853	Transitional endoplasmic reticulum ATPase OS=Mus musculus GN=Vcp PE=1 SV=4	Vcp	57	42	139	806	89.3	5.26	Acetyl [N-Term];Dimethyl [K8;K109;K18;K231;K312;K336;K386;K45;K486;K502;K505;K524;K543;K584;K614;K677;K754];K81	7.86858e+07	5.49303e+07	7.36969e+07	5.47327e+07	6.16843e+07	4.22076e+07	0.6983	0.575698				2875
Q62066	Paired mesoderm homeobox protein 2A OS=Mus musculus GN=Phox2a PE=2 SV=1	Phox2a	23	2	9	280	29.4	8.76	Dimethyl [K87;K126;K248]	854014	1.14411e+06	649739	1.60518e+06	971127		-0.59187	0.575374				205
O35841	Apoptosis inhibitor 5 OS=Mus musculus GN=Api5 PE=1 SV=2	Api5	30	17	42	504	56.8	5.92	Dimethyl [K25;K169;K180;K181;K426;K487];K84	1.38646e+07	1.53954e+07	1.37174e+07	1.19748e+07	1.37793e+07	1.43944e+07	0.412157	0.573033				559
Q9CWS0	N(G),N(G)-dimethylarginine dimethylaminohydrolase 1 OS=Mus musculus GN=Ddah1 PE=1 SV=3	Ddah1	10	1	6	285	31.4	5.97	Dimethyl [K144]	318669		234577	352216	454777	4.31611e+06	-1.39521	0.572792				208
Q9ER69	Pre-mRNA-splicing regulator WTAP OS=Mus musculus GN=Wtap PE=1 SV=3	Wtap	11	3	7	396	44.2	5.25	0	526181	404898	374057	774658	446407		-0.50371	0.572273				226
Q60864	Stress-induced-phosphoprotein 1 OS=Mus musculus GN=Stip1 PE=1 SV=1	Stip1	65	41	177	543	62.5	6.8	Acetyl [N-Term];Dimethyl [K8;K10;K100;K109;K123;K136;K162;K169;K229;K237;K252;K272;K277;K312;K315;K317;K32;K325;K364;K366;K373;K381;K388;K442;K446;K453;K462;K513;K523;K530];K68;K73;K92	1.05364e+08	1.02418e+08	1.05385e+08	8.66983e+07	9.2863e+07	5.7426e+07	0.744313	0.571303				2180
O89017	Legumain OS=Mus musculus GN=Lgmn PE=1 SV=1	Lgmn	15	5	23	435	49.3	6.39	0	4.06944e+06	4.84512e+06	4.46275e+06	4.42302e+06	4.65774e+06	1.54542e+07	-0.30692	0.571031				491
Q91WS0	CDGSH iron-sulfur domain-containing protein 1 OS=Mus musculus GN=Cisd1 PE=1 SV=1	Cisd1	50	7	34	108	12.1	9.06	Dimethyl [K51;K104];K68;K89	2.03468e+07	2.58991e+07	1.98481e+07	1.97411e+07	1.56808e+07	6.51665e+06	1.1029	0.569937				447
Q924L1	LETM1 domain-containing protein 1 OS=Mus musculus GN=Letmd1 PE=1 SV=1	Letmd1	7	2	8	360	41.7	10.54	Dimethyl [K304]	1.32881e+06	1.40496e+06	1.42073e+06	1.07039e+06	1.45754e+06	2.07373e+06	0.215955	0.567914				138
Q6ZWX6	Eukaryotic translation initiation factor 2 subunit 1 OS=Mus musculus GN=Eif2s1 PE=1 SV=3	Eif2s1	69	22	78	315	36.1	5.08	Dimethyl [K87;K101;K104;K123;K141;K154;K209;K226;K259;K312];K97	3.34546e+07	2.69391e+07	3.3615e+07	4.33912e+07	4.49931e+07	5.78896e+07	-0.32163	0.566714				1128
P62073	Mitochondrial import inner membrane translocase subunit Tim10 OS=Mus musculus GN=Timm10 PE=1 SV=1	Timm10	23	3	10	90	10.3	6.29	Dimethyl [K45]	6.36531e+06	8.17451e+06	6.76426e+06	5.99031e+06	5.58684e+06	2.29808e+06	1.04292	0.565828				77
Q9Z2H5	Band 4.1-like protein 1 OS=Mus musculus GN=Epb41l1 PE=1 SV=2	Epb41l1	7	3	10	879	98.3	5.62	Dimethyl [K811]	488941	1.72636e+06	967163	462919	485429		0.92615	0.565569				163
P17742	Peptidyl-prolyl cis-trans isomerase A OS=Mus musculus GN=Ppia PE=1 SV=2	Ppia	65	11	107	164	18	7.9	Acetyl [N-Term;Dimethyl [K28;K118;K125;K133];K31;K82;K91;N-Term]	2.58019e+08	1.62527e+08	2.69741e+08	2.08808e+08	1.6265e+08	1.06901e+08	0.858023	0.564867				2267
P52293	Importin subunit alpha-1 OS=Mus musculus GN=Kpna2 PE=1 SV=2	Kpna2	39	13	52	529	57.9	5.68	Acetyl [N-Term];Dimethyl [K83;K130;K156;K240;K300;K330;K348]	1.02349e+07	1.00584e+07	1.69338e+07	2.20794e+07	2.89187e+07	2.08205e+07	-0.66546	0.564474				1858
Q60749	KH domain-containing, RNA-binding, signal transduction-associated protein 1 OS=Mus musculus GN=Khdrbs1 PE=1 SV=2	Khdrbs1	18	4	15	443	48.3	8.72	Dimethyl [K21;K185]	3.26104e+06	4.11768e+06	2.94881e+06	2.7127e+06	3.20235e+06	2.55501e+06	0.5899	0.564415				203
Q91W90	Thioredoxin domain-containing protein 5 OS=Mus musculus GN=Txndc5 PE=1 SV=2	Txndc5	25	8	26	417	46.4	5.78	Dimethyl [K329]	7.80464e+06	7.7207e+06	7.04662e+06	1.00285e+07	6.68873e+06	2.14118e+07	-0.27452	0.564395				767
P20029	78 kDa glucose-regulated protein OS=Mus musculus GN=Hspa5 PE=1 SV=3	Hspa5	58	45	373	655	72.4	5.16	Dimethyl [K97;K114;K124;K126;K139;K153;K155;K164;K165;K214;K269;K327;K341;K345;K353;K354;K447;K448;K465;K475;K524;K548;K554;K555;K574;K602;K618;K620;K621;K622;K634;K652]	5.54726e+08	5.07981e+08	5.18871e+08	4.8409e+08	4.30161e+08	3.09959e+08	0.704724	0.56312				6123
Q9CR16	Peptidyl-prolyl cis-trans isomerase D OS=Mus musculus GN=Ppid PE=1 SV=3	Ppid	28	10	41	370	40.7	7.43	Acetyl [N-Term];Dimethyl [K9;K14;K171;K174;K227;K283;K349]	1.14108e+07	9.68956e+06	1.21336e+07	1.04674e+07	9.53103e+06	1.2743e+07	0.337345	0.561883				563
Q60676	Serine/threonine-protein phosphatase 5 OS=Mus musculus GN=Ppp5c PE=1 SV=3	Ppp5c	18	6	19	499	56.8	6.2	Dimethyl [K412]	3.14625e+06	1.82872e+06	3.04223e+06	2.34166e+06	2.03472e+06	2.68e+06	0.463128	0.561684				529
Q9DC16	Endoplasmic reticulum-Golgi intermediate compartment protein 1 OS=Mus musculus GN=Ergic1 PE=1 SV=1	Ergic1	29	7	20	290	32.5	7.06	Dimethyl [K214;K241]	6.7194e+06	6.76519e+06	5.84066e+06	7.92621e+06	8.75818e+06	1.22876e+07	-0.24976	0.561419				216
Q80X90	Filamin-B OS=Mus musculus GN=Flnb PE=1 SV=3	Flnb	20	26	75	2602	277.7	5.71	Dimethyl [K60;K1084;K1283;K1299;K1319;K1372;K152;K1641;K2507;K2576];K607	1.09521e+07	8.52992e+06	9.46322e+06	6.84918e+06	9.72118e+06	5.26244e+06	0.756558	0.561076				1366
Q6P9R2	Serine/threonine-protein kinase OSR1 OS=Mus musculus GN=Oxsr1 PE=1 SV=1	Oxsr1	4	2	3	527	58.2	6.43	0	432278	401628	472646	406952	302610		0.255143	0.56022				44
Q9D1J1	Adaptin ear-binding coat-associated protein 2 OS=Mus musculus GN=Necap2 PE=1 SV=1	Necap2	12	2	3	266	28.6	7.94	0	289881	227199	285296	431081	267411		-0.40611	0.559919				0
Q60520	Paired amphipathic helix protein Sin3a OS=Mus musculus GN=Sin3a PE=1 SV=3	Sin3a	7	6	10	1274	145	7.25	Dimethyl [K122;K134;K337]	1.25182e+06	1.35993e+06	886094	1.43319e+06	1.38687e+06		-0.35102	0.559679				274
Q8BXA1	Golgi integral membrane protein 4 OS=Mus musculus GN=Golim4 PE=1 SV=1	Golim4	8	4	8	655	76.7	4.83	Dimethyl [K164;K170]	1.24671e+06	1.53627e+06	931051	790826	1.18824e+06	1.70874e+06	0.361914	0.559136				85
P99029	Peroxiredoxin-5, mitochondrial OS=Mus musculus GN=Prdx5 PE=1 SV=2	Prdx5	52	9	23	210	21.9	8.85	Dimethyl [K70;K112];K71;K79	4.52567e+06	3.85928e+06	4.74146e+06	4.26969e+06	3.31896e+06	2.69583e+06	0.683576	0.556977				192
Q8VBV7	COP9 signalosome complex subunit 8 OS=Mus musculus GN=Cops8 PE=1 SV=1	Cops8	23	3	12	209	23.2	5.2	Dimethyl [K166]	2.0733e+06	1.61231e+06	1.99949e+06	1.06321e+06	2.19122e+06	852949	0.894879	0.556874				213
Q9Z315	U4/U6.U5 tri-snRNP-associated protein 1 OS=Mus musculus GN=Sart1 PE=1 SV=1	Sart1	16	9	17	806	90.8	5.82	Dimethyl [K125;K277;K654;K781]	1.69505e+06	1.73175e+06	1.65408e+06	2.54406e+06	1.66201e+06		-0.33331	0.556031				249
P45878	Peptidyl-prolyl cis-trans isomerase FKBP2 OS=Mus musculus GN=Fkbp2 PE=1 SV=1	Fkbp2	20	4	11	140	15.3	8.88	Dimethyl [K99]	3.642e+06	3.85046e+06	4.61948e+06	4.02735e+06	2.72005e+06	1.46158e+06	0.98368	0.555923				93
Q80SW1	Putative adenosylhomocysteinase 2 OS=Mus musculus GN=Ahcyl1 PE=1 SV=1	Ahcyl1	11	4	6	530	58.9	6.89	Dimethyl [K324]	1.18045e+06	875410	977949	679917	2.46935e+06	7.4919e+06	-0.90105	0.555642				87
P54822	Adenylosuccinate lyase OS=Mus musculus GN=Adsl PE=1 SV=2	Adsl	17	6	18	484	54.8	7.27	Acetyl [N-Term];Dimethyl [K134;K218;K224;K415]	4.82635e+06	3.30473e+06	4.44946e+06	3.60808e+06	2.69621e+06	418567	1.68599	0.55485				146
Q99L47	Hsc70-interacting protein OS=Mus musculus GN=St13 PE=1 SV=1	St13	25	9	42	371	41.6	5.26	Dimethyl [K117;K131;K141;K152;K185;K209]	4.06598e+07	3.407e+07	4.10563e+07	3.09514e+07	3.26437e+07	1.12016e+07	1.08787	0.55435				985
Q9ESW4	Acylglycerol kinase, mitochondrial OS=Mus musculus GN=Agk PE=1 SV=1	Agk	28	9	21	421	46.9	8.4	Dimethyl [K61;K171]	3.94666e+06	4.48601e+06	3.48542e+06	2.7365e+06	3.99122e+06	1.65937e+06	0.900677	0.55388				220
Q8C650	Septin-10 OS=Mus musculus GN=Sept10 PE=1 SV=1	40422	16	5	25	452	52.4	6.6	Acetyl [N-Term];Dimethyl [K8;K168]	1.32853e+06	2.05314e+06	1.49934e+06	1.30997e+06	1.07783e+06		0.375305	0.553514				302
Q80TH2	Protein LAP2 OS=Mus musculus GN=Erbb2ip PE=1 SV=3	Erbb2ip	1	2	2	1402	157.2	5.69	Dimethyl [K46]	399407	479975	214468	409726	753841		-0.74048	0.552874				48
Q9JLQ0	CD2-associated protein OS=Mus musculus GN=Cd2ap PE=1 SV=3	Cd2ap	8	4	7	637	70.4	6.38	Dimethyl [K221;K261;K267]	425087	1.55286e+06	395111	1.199e+06	1.4925e+06		-1.11922	0.552708				105
P53811	Phosphatidylinositol transfer protein beta isoform OS=Mus musculus GN=Pitpnb PE=1 SV=2	Pitpnb	7	2	4	271	31.5	6.95	0	927958	629829	2.03247e+06	509386	646011		0.831372	0.551863				86
Q8BFR4	N-acetylglucosamine-6-sulfatase OS=Mus musculus GN=Gns PE=1 SV=1	Gns	15	8	24	544	61.1	8.24	Dimethyl [K129;K141;K494]	3.90936e+06	3.58962e+06	4.69697e+06	2.91164e+06	4.31761e+06	4.16447e+06	0.422297	0.551522				182
Q9CQW2	ADP-ribosylation factor-like protein 8B OS=Mus musculus GN=Arl8b PE=1 SV=1	Arl8b	37	2	23	186	21.5	8.43	Dimethyl [K117;K131;K141;K165]	3.73532e+06	4.24167e+06	4.36878e+06	2.55218e+06	4.20303e+06	850587	1.28597	0.550751				195
P24270	Catalase OS=Mus musculus GN=Cat PE=1 SV=4	Cat	39	14	51	527	59.8	7.88	Acetyl [N-Term];Dimethyl [K169;K233;K301]	1.07594e+07	1.10681e+07	1.25667e+07	1.08298e+07	1.04667e+07	1.7903e+07	0.165069	0.550627				522
P97807	Fumarate hydratase, mitochondrial OS=Mus musculus GN=Fh PE=1 SV=3	Fh	47	19	78	507	54.3	9.04	Dimethyl [K58;K112;K169;K170;K180;K210;K218;K368;K499;K501];K63;K97	2.88027e+07	3.35312e+07	3.14684e+07	2.57381e+07	2.88207e+07	1.79639e+07	0.708032	0.549325				1148
Q99N84	28S ribosomal protein S18b, mitochondrial OS=Mus musculus GN=Mrps18b PE=1 SV=1	Mrps18b	23	5	21	254	28.7	8.35	0	2.54794e+06	3.46422e+06	2.62339e+06	4.35005e+06	2.70051e+06	7.4386e+06	-0.32718	0.54919				193
Q8QZT1	Acetyl-CoA acetyltransferase, mitochondrial OS=Mus musculus GN=Acat1 PE=1 SV=1	Acat1	49	16	76	424	44.8	8.51	Dimethyl [K63;K121;K171;K178;K187;K240;K242;K248;K254;K332];K75;K80;K84	3.1353e+07	3.61552e+07	3.1639e+07	2.82785e+07	3.15099e+07	3.28479e+07	0.409204	0.548848				1781
Q8VEJ4	Notchless protein homolog 1 OS=Mus musculus GN=Nle1 PE=1 SV=4	Nle1	10	3	8	485	53.1	7.17	Acetyl [N-Term];Dimethyl [K323]	663851	515245	627432	813848	618323	1.29462e+06	-0.22248	0.547361				156
P54116	Erythrocyte band 7 integral membrane protein OS=Mus musculus GN=Stom PE=1 SV=3	Stom	49	10	33	284	31.4	6.93	Dimethyl [K93;K111;K263]	8.00683e+06	9.27426e+06	7.81817e+06	6.79527e+06	7.99907e+06	5.95884e+06	0.592128	0.546936				681
Q9CZX9	ER membrane protein complex subunit 4 OS=Mus musculus GN=Emc4 PE=1 SV=1	Emc4	21	3	10	183	20.1	8.62	Dimethyl [K50]	1.76961e+06	2.46388e+06	1.83647e+06	1.9467e+06	2.42021e+06	5.32666e+06	-0.23788	0.546217				120
Q9D0J8	Parathymosin OS=Mus musculus GN=Ptms PE=1 SV=3	Ptms	23	2	11	101	11.4	4.22	Dimethyl [K15;K91]	3.96393e+06	1.31051e+06	3.98349e+06	1.42774e+06	2.55077e+06	1.94711e+06	0.826526	0.54606				142
Q99KV1	DnaJ homolog subfamily B member 11 OS=Mus musculus GN=Dnajb11 PE=1 SV=1	Dnajb11	28	8	23	358	40.5	6.32	Dimethyl [K47;K200];K66;K82	1.28905e+07	1.17634e+07	1.16935e+07	1.15701e+07	8.90386e+06	4.10144e+06	1.00123	0.545564				469
Q8BH24	Transmembrane 9 superfamily member 4 OS=Mus musculus GN=Tm9sf4 PE=1 SV=1	Tm9sf4	8	4	10	643	74.6	7.23	Dimethyl [K68]	2.33534e+06	2.40482e+06	2.83182e+06	1.59376e+06	2.88072e+06	2.56069e+06	0.4568	0.544861				134
Q91YH5	Atlastin-3 OS=Mus musculus GN=Atl3 PE=1 SV=1	Atl3	9	3	14	541	60.5	6.1	Dimethyl [K326;K360]	655166	919570	705653	765318	805933	2.60798e+06	-0.32837	0.544808				396
Q7TPD0	Integrator complex subunit 3 OS=Mus musculus GN=Ints3 PE=1 SV=2	Ints3	5	3	5	1041	117.9	5.8	0	646101	517321	1.00747e+06	667728	899024	3.84806e+06	-0.61458	0.544331				42
Q3THW5	Histone H2A.V OS=Mus musculus GN=H2afv PE=1 SV=3	H2afv	31	3	26	128	13.5	10.58	Dimethyl [K102;K116]	5.64249e+06	4.55494e+06	5.53442e+06	6.09291e+06	3.0162e+06	3.23089e+06	0.731638	0.5443				230
Q9WUP7	Ubiquitin carboxyl-terminal hydrolase isozyme L5 OS=Mus musculus GN=Uchl5 PE=1 SV=2	Uchl5	24	7	23	329	37.6	5.33	Dimethyl [K81;K154;K315]	4.70903e+06	4.27206e+06	4.58598e+06	4.18907e+06	3.42317e+06	1.4075e+06	1.04235	0.543794				200
Q8K411	Presequence protease, mitochondrial OS=Mus musculus GN=Pitrm1 PE=1 SV=1	Pitrm1	46	34	105	1036	117.3	7.2	Dimethyl [K66;K1006;K1026];K199;K207;K224;K278;K305;K324;K399;K402;K418;K431;K534;K540;K550;K561;K573;K624;K642;K747;K759;K84;K883;K936;K955;K999	3.14248e+07	3.38675e+07	3.15601e+07	2.60035e+07	3.15536e+07	2.26703e+07	0.595688	0.543761				1198
Q64433	10 kDa heat shock protein, mitochondrial OS=Mus musculus GN=Hspe1 PE=1 SV=2	Hspe1	73	9	96	102	11	8.35	Dimethyl [K36;K54;K56;K66;K70;K80;K86;K99]	2.56592e+08	2.84647e+08	2.65217e+08	2.13906e+08	2.31558e+08	6.66545e+07	1.16245	0.54268				1572
Q8CGZ0	Calcium homeostasis endoplasmic reticulum protein OS=Mus musculus GN=Cherp PE=1 SV=1	Cherp	3	2	4	936	106.1	9.14	Dimethyl [K70;K256;K259]	211955	206359	190720	294274	199316		-0.30914	0.540224				63
Q8K2C9	Very-long-chain (3R)-3-hydroxyacyl-CoA dehydratase 3 OS=Mus musculus GN=Hacd3 PE=1 SV=2	Hacd3	22	8	21	362	43.1	9.13	Acetyl [N-Term];Dimethyl [K84;K146;K147;K319];K85	6.48107e+06	9.53036e+06	6.85631e+06	4.88897e+06	7.56863e+06	1.81886e+06	1.19603	0.540043				226
P35585	AP-1 complex subunit mu-1 OS=Mus musculus GN=Ap1m1 PE=1 SV=3	Ap1m1	9	3	7	423	48.5	7.3	Dimethyl [K324]	1.19171e+06	1.27212e+06	1.20767e+06	1.26561e+06	1.42201e+06	1.60659e+07	-1.01556	0.53941				24
P08249	Malate dehydrogenase, mitochondrial OS=Mus musculus GN=Mdh2 PE=1 SV=3	Mdh2	67	22	163	338	35.6	8.68	Dimethyl [K45;K165;K185;K203;K215;K239;K241;K269;K281;K296;K297;K314;K324];K91	4.34807e+08	4.69419e+08	4.43267e+08	3.96652e+08	3.7622e+08	1.8275e+08	0.888232	0.53926				3731
P05064	Fructose-bisphosphate aldolase A OS=Mus musculus GN=Aldoa PE=1 SV=2	Aldoa	86	28	164	364	39.3	8.09	Dimethyl [K42;K101;K108;K111;K200;K208;K215;K230;K243;K289;K294;K312;K330;K342];K87;K99	1.62178e+08	1.32453e+08	1.57208e+08	1.85237e+08	7.14931e+07	1.32756e+08	0.625431	0.537955				2967
Q8CEE7	Retinol dehydrogenase 13 OS=Mus musculus GN=Rdh13 PE=1 SV=1	Rdh13	9	2	4	334	36.4	8.85	Dimethyl [K52]	544699	721980	600998	622019	850175		-0.28728	0.53729				78
Q9Z2Q6	Septin-5 OS=Mus musculus GN=Sept5 PE=1 SV=2	38596	31	10	31	369	42.7	6.67	Dimethyl [K71;K256;K318];K90;K98	6.31478e+06	7.84695e+06	6.31959e+06	7.13262e+06	4.60765e+06	9.33294e+06	0.321504	0.537283				368
P27546	Microtubule-associated protein 4 OS=Mus musculus GN=Map4 PE=1 SV=3	Map4	20	14	36	1125	117.4	4.98	Dimethyl [K56;K1060];K369;K514;K673;K682;K879;K880;K885;K959;K964	6.17754e+06	4.40649e+06	4.566e+06	5.33072e+06	3.31827e+06	5.54748e+06	0.425126	0.537102				409
Q9CQF0	39S ribosomal protein L11, mitochondrial OS=Mus musculus GN=Mrpl11 PE=1 SV=1	Mrpl11	16	2	7	192	20.7	9.73	Dimethyl [K191;K192]	1.63641e+06	1.80354e+06	709135	1.65776e+06	1.48723e+06	6.39007e+06	-0.65925	0.536837				109
Q9D0K2	Succinyl-CoA:3-ketoacid coenzyme A transferase 1, mitochondrial OS=Mus musculus GN=Oxct1 PE=1 SV=1	Oxct1	45	19	93	520	56	8.53	Dimethyl [K51;K173;K176;K185;K236;K406;K434;K436;K446;K463;K480;K481]	3.38183e+07	3.9953e+07	3.96275e+07	3.83574e+07	2.99842e+07	4.69688e+07	0.307239	0.536322				2388
P63005	Platelet-activating factor acetylhydrolase IB subunit alpha OS=Mus musculus GN=Pafah1b1 PE=1 SV=2	Pafah1b1	27	8	27	410	46.6	7.37	Dimethyl [K45;K163;K175;K405];K46	6.19941e+06	5.14129e+06	6.19469e+06	5.75028e+06	4.31192e+06	2.45791e+06	0.87677	0.536303				383
E9Q1P8	Interferon regulatory factor 2-binding protein 2 OS=Mus musculus GN=Irf2bp2 PE=1 SV=1	Irf2bp2	28	7	26	570	59.3	8.69	Dimethyl [K222;K537]	2.31696e+06	3.13275e+06	2.92641e+06	6.24729e+06	7.11139e+06	4.20216e+06	-0.73374	0.536119				490
P83940	Transcription elongation factor B polypeptide 1 OS=Mus musculus GN=Tceb1 PE=1 SV=1	Tceb1	50	4	19	112	12.5	4.78	Dimethyl [K20;K32;K43]	4.61276e+06	3.91153e+06	4.40009e+06	4.03294e+06	3.10336e+06		0.227669	0.535831				451
Q8CIE6	Coatomer subunit alpha OS=Mus musculus GN=Copa PE=1 SV=2	Copa	33	29	81	1224	138.3	7.65	Dimethyl [K198;K1114];K271;K398;K411;K480;K550;K631;K825;K956	2.00611e+07	1.92119e+07	1.89632e+07	1.29927e+07	2.18042e+07	2.54154e+07	0.318698	0.535724				842
Q9QUR7	Peptidyl-prolyl cis-trans isomerase NIMA-interacting 1 OS=Mus musculus GN=Pin1 PE=1 SV=1	Pin1	58	6	23	165	18.4	8.79	Acetyl [N-Term];Dimethyl [K6;K119;K13;K134];K48;K99	4.09236e+06	2.9788e+06	3.16264e+06	4.27947e+06	1.55988e+06	2.31086e+06	0.751973	0.535594				424
Q9QXK3	Coatomer subunit gamma-2 OS=Mus musculus GN=Copg2 PE=1 SV=1	Copg2	17	8	26	871	97.6	5.8	Dimethyl [K350;K726]	2.21151e+06	2.30846e+06	2.06413e+06	1.72684e+06	2.28855e+06	2.42105e+06	0.357912	0.534907				411
Q9CQ79	Thioredoxin domain-containing protein 9 OS=Mus musculus GN=Txndc9 PE=1 SV=1	Txndc9	13	3	7	226	26.2	5.95	Dimethyl [K87;K116]	1.29543e+06	1.50288e+06	1.31079e+06	1.57957e+06	746250	1.55286e+06	0.471323	0.534828				50
Q9CZR8	Elongation factor Ts, mitochondrial OS=Mus musculus GN=Tsfm PE=1 SV=1	Tsfm	32	8	25	324	35.3	7.06	Dimethyl [K199]	8.60653e+06	1.08975e+07	7.90317e+06	9.01877e+06	6.08911e+06	1.39949e+07	0.294102	0.534679				807
Q8CI11	Guanine nucleotide-binding protein-like 3 OS=Mus musculus GN=Gnl3 PE=1 SV=2	Gnl3	24	8	19	538	60.7	9.11	Dimethyl [K248;K347;K462;K513]	2.88732e+06	3.62563e+06	2.52981e+06	3.28304e+06	3.08406e+06	2.17061e+07	-0.70614	0.532522				211
O55222	Integrin-linked protein kinase OS=Mus musculus GN=Ilk PE=1 SV=2	Ilk	19	8	15	452	51.3	8.07	Dimethyl [K198;K220;K423;K448]	3.06e+06	4.12082e+06	2.41652e+06	2.65062e+06	2.51617e+06	897592	1.09404	0.532505				110
P16858	Glyceraldehyde-3-phosphate dehydrogenase OS=Mus musculus GN=Gapdh PE=1 SV=2	Gapdh	70	19	150	333	35.8	8.25	Dimethyl [K105;K137;K143;K160;K184;K213;K225;K249;K252;K257;K258;K269;K332]	2.498e+08	2.3916e+08	2.59975e+08	3.14961e+08	1.26556e+08	1.35959e+08	0.817805	0.532363				3754
Q6P1F6	Serine/threonine-protein phosphatase 2A 55 kDa regulatory subunit B alpha isoform OS=Mus musculus GN=Ppp2r2a PE=1 SV=1	Ppp2r2a	8	3	7	447	51.7	6.2	0	1.38332e+06	760928	1.61724e+06	1.63811e+06	1.23742e+06	4.05874e+06	-0.44612	0.530057				18
Q9QXT0	Protein canopy homolog 2 OS=Mus musculus GN=Cnpy2 PE=1 SV=1	Cnpy2	42	6	17	182	20.8	5.07	0	7.45409e+06	6.3104e+06	7.14845e+06	6.33275e+06	6.16342e+06	5.02015e+06	0.571203	0.530055				524
Q8BRF7	Sec1 family domain-containing protein 1 OS=Mus musculus GN=Scfd1 PE=1 SV=1	Scfd1	18	8	15	639	72.3	6.38	Dimethyl [K123;K142;K491;K533]	4.60989e+06	5.43256e+06	5.07332e+06	2.19852e+06	2.07906e+06	1.37936e+07	0.648531	0.530029				208
Q9CWZ7	Gamma-soluble NSF attachment protein OS=Mus musculus GN=Napg PE=1 SV=1	Napg	15	4	10	312	34.7	5.41	Dimethyl [K132;K281]	2.21028e+06	2.46627e+06	2.01647e+06	2.86479e+06	1.95048e+06	7.61018e+06	-0.33914	0.529936				262
Q9WV55	Vesicle-associated membrane protein-associated protein A OS=Mus musculus GN=Vapa PE=1 SV=2	Vapa	47	10	80	249	27.8	8.4	Dimethyl [K24;K117;K125;K138;K146;K154;K161;K188;K205;K211];K26;K38	3.60476e+07	4.13533e+07	3.75732e+07	3.09986e+07	3.779e+07	2.73853e+07	0.579524	0.529518				513
P63038	60 kDa heat shock protein, mitochondrial OS=Mus musculus GN=Hspd1 PE=1 SV=1	Hspd1	84	49	371	573	60.9	6.18	Dimethyl [K58;K125;K130;K156;K157;K160;K180;K191;K192;K218;K233;K236;K249;K250;K269;K292;K301;K344;K352;K359;K387;K389;K405;K417;K418;K455;K462;K469;K473;K481;K493;K516;K551;K554];K72;K75;K82;K87;K89;K91	5.50055e+08	6.43649e+08	5.85543e+08	4.7095e+08	5.40868e+08	1.85379e+08	1.02293	0.529334				9575
P62874	Guanine nucleotide-binding protein G(I)/G(S)/G(T) subunit beta-1 OS=Mus musculus GN=Gnb1 PE=1 SV=3	Gnb1	61	9	81	340	37.4	6	Acetyl [N-Term];Dimethyl [K15;K209;K23;K280;K337];K78;K89	3.32996e+07	4.07049e+07	3.42547e+07	3.17995e+07	3.29848e+07	2.98081e+07	0.501688	0.528922				2043
Q9EQ06	Estradiol 17-beta-dehydrogenase 11 OS=Mus musculus GN=Hsd17b11 PE=1 SV=1	Hsd17b11	11	2	6	298	32.9	8.66	0	178988	240387	256358	180358	342965	2.26158e+06	-0.91006	0.528319				105
Q9D1N9	39S ribosomal protein L21, mitochondrial OS=Mus musculus GN=Mrpl21 PE=1 SV=1	Mrpl21	14	3	4	209	23.4	9.99	0	930212	1.25304e+06	1.04292e+06	935838	784982		0.263187	0.526974				25
Q9R0X4	Acyl-coenzyme A thioesterase 9, mitochondrial OS=Mus musculus GN=Acot9 PE=1 SV=1	Acot9	27	10	22	439	50.5	8.59	Dimethyl [K72;K165;K272;K407]	5.21342e+06	6.13146e+06	5.65541e+06	4.8468e+06	5.38718e+06	4.47483e+06	0.521389	0.525587				177
Q9D1Q4	Dolichol-phosphate mannosyltransferase subunit 3 OS=Mus musculus GN=Dpm3 PE=1 SV=1	Dpm3	24	2	8	92	10.1	7.08	0	1.81911e+06	2.72061e+06	1.99852e+06	495904	2.54036e+06	2.68186e+06	0.828053	0.525317				79
O55029	Coatomer subunit beta' OS=Mus musculus GN=Copb2 PE=1 SV=2	Copb2	33	21	60	905	102.4	5.3	Dimethyl [K186;K199;K298;K569;K669;K680;K812]	1.51488e+07	1.47427e+07	1.43724e+07	1.04972e+07	1.64456e+07	1.59693e+07	0.384638	0.524896				731
O08709	Peroxiredoxin-6 OS=Mus musculus GN=Prdx6 PE=1 SV=3	Prdx6	50	10	26	224	24.9	6.01	Dimethyl [K97;K122;K141;K142;K173;K182]	1.05988e+07	4.69632e+06	1.03793e+07	5.01494e+06	5.1331e+06	1.43346e+07	0.473318	0.524367				252
P26040	Ezrin OS=Mus musculus GN=Ezr PE=1 SV=3	Ezr	32	10	57	586	69.4	6.1	Dimethyl [K27;K100;K107;K253;K254;K263;K296;K306;K35;K427;K438;K450;K458];K60;K83	7.75664e+06	8.34106e+06	8.0235e+06	9.62063e+06	7.63608e+06	7.78989e+07	-0.84269	0.524367				502
Q9CXY9	GPI-anchor transamidase OS=Mus musculus GN=Pigk PE=1 SV=2	Pigk	14	4	12	395	44.9	6.54	Dimethyl [K331]	2.41367e+06	2.64493e+06	2.45604e+06	2.28363e+06	4.48538e+06	5.87029e+06	-0.33491	0.524053				215
Q9CQW9	Interferon-induced transmembrane protein 3 OS=Mus musculus GN=Ifitm3 PE=1 SV=1	Ifitm3	48	3	34	137	14.9	7.4	Acetyl [N-Term];Dimethyl [K24]	7.14697e+06	7.45822e+06	7.22968e+06	6.76989e+06	5.71095e+06	2.07187e+06	1.06694	0.522244				1142
A2A5R2	Brefeldin A-inhibited guanine nucleotide-exchange protein 2 OS=Mus musculus GN=Arfgef2 PE=1 SV=1	Arfgef2	1	2	2	1792	202.1	6.55	Dimethyl [K93]	452043	519225		512894	539215		-0.15985	0.521928				29
P43406	Integrin alpha-V OS=Mus musculus GN=Itgav PE=1 SV=2	Itgav	3	2	6	1044	115.3	5.63	Dimethyl [K763]	491523	683414	418480	419729	349516		0.387788	0.521914				99
Q9EQU5	Protein SET OS=Mus musculus GN=Set PE=1 SV=1	Set	16	4	27	289	33.4	4.32	Dimethyl [K131;K149;K166]	3.22792e+07	1.61206e+07	3.28821e+07	1.99544e+07	1.79316e+07	746664	2.31186	0.521694				626
O09106	Histone deacetylase 1 OS=Mus musculus GN=Hdac1 PE=1 SV=1	Hdac1	18	3	17	482	55	5.48	Dimethyl [K361]	1.87414e+06	2.46918e+06	2.09367e+06	2.45178e+06	1.23699e+06	547235	1.15994	0.521596				188
O55135	Eukaryotic translation initiation factor 6 OS=Mus musculus GN=Eif6 PE=1 SV=2	Eif6	37	5	24	245	26.5	4.74	Dimethyl [K18;K164]	1.26234e+07	9.46781e+06	1.4063e+07	1.29819e+07	1.28574e+07	2.84042e+07	-0.18719	0.521466				921
P59708	Splicing factor 3B subunit 6 OS=Mus musculus GN=Sf3b6 PE=1 SV=1	Sf3b6	21	2	3	125	14.6	9.38	Dimethyl [K41]	1.30281e+06	3.24435e+06	2.7563e+06	3.89961e+06	2.71308e+06	6.30035e+06	-0.52728	0.521152				107
P62983	Ubiquitin-40S ribosomal protein S27a OS=Mus musculus GN=Rps27a PE=1 SV=2	Rps27a	66	4	88	156	17.9	9.64	Dimethyl [K6;K107;K113;K152;K156];K27;K29;K33;K63	1.90119e+07	1.88427e+07	1.85434e+07	1.60604e+07	1.89843e+07	2.25278e+07	0.295403	0.520712				1321
Q60960	Importin subunit alpha-5 OS=Mus musculus GN=Kpna1 PE=1 SV=2	Kpna1	12	4	5	538	60.1	5.01	0	566808	344179		314543	299875		0.48261	0.520105				98
Q9WTK3	Glycosylphosphatidylinositol anchor attachment 1 protein OS=Mus musculus GN=Gpaa1 PE=1 SV=3	Gpaa1	6	3	9	621	67.9	8.4	Dimethyl [K271]	1.56356e+06	1.70235e+06	1.60029e+06	770267	1.7608e+06	2.63724e+06	0.395514	0.519975				72
Q9JHW4	Selenocysteine-specific elongation factor OS=Mus musculus GN=Eefsec PE=1 SV=2	Eefsec	16	5	10	583	63.5	8.29	Dimethyl [K38;K528]	1.10094e+06	958222	684030	975377	1.29804e+06		-0.38025	0.519827				112
Q9JHU4	Cytoplasmic dynein 1 heavy chain 1 OS=Mus musculus GN=Dync1h1 PE=1 SV=2	Dync1h1	38	153	454	4644	531.7	6.42	Dimethyl [K34;K1015;K1097;K1098;K1109;K1263;K127;K1284;K1328;K1369;K1481;K1494;K1524;K1578;K1685;K1805;K1876;K1910;K1915;K1990;K2002;K2066;K2255;K233;K2347;K2631;K2941;K3188;K3207;K321;K3230;K3316;K335;K3446;K3460;K3469;K350;K3579;K3619;K3772;K3910;K392;K3921;K3943;K4226;K4340;K4404;K4439;K4455;K4500];K504;K57;K611;K620;K622;K734;K746;K807;K808;K844;K900	1.52761e+08	1.80435e+08	1.49079e+08	1.15227e+08	1.72988e+08	2.16681e+08	0.287505	0.519486				6880
P49717	DNA replication licensing factor MCM4 OS=Mus musculus GN=Mcm4 PE=1 SV=1	Mcm4	22	11	24	862	96.7	7.2	Dimethyl [K122;K148;K626;K857]	4.68624e+06	2.79013e+06	4.39612e+06	3.4724e+06	3.26987e+06	3.37487e+06	0.506456	0.518732				531
P09671	Superoxide dismutase [Mn], mitochondrial OS=Mus musculus GN=Sod2 PE=1 SV=3	Sod2	32	6	31	222	24.6	8.62	Dimethyl [K68;K130];K75;K89	1.35182e+07	1.70823e+07	1.41324e+07	1.16361e+07	1.32712e+07	2.7824e+06	1.28651	0.517441				472
P63260	Actin, cytoplasmic 2 OS=Mus musculus GN=Actg1 PE=1 SV=1	Actg1	78	1	367	375	41.8	5.48	Acetyl [N-Term];Dimethyl [K18;K113;K191;K238;K284;K291;K315;K326;K328;K336;K373];K50;K61;K68	8.25021e+06	5.52484e+06	6.86629e+06	6.55971e+06	4.59999e+06	805263	1.54058	0.516934				7029
Q9CRB6	Tubulin polymerization-promoting protein family member 3 OS=Mus musculus GN=Tppp3 PE=1 SV=1	Tppp3	48	8	34	176	19	9.11	Acetyl [N-Term];Dimethyl [K16;K106;K115;K165];K61;K76;K77;K85;K92	2.90473e+07	2.74271e+07	2.94283e+07	3.06567e+07	1.84255e+07	5.7062e+06	1.26576	0.516591				873
Q8K021	Secretory carrier-associated membrane protein 1 OS=Mus musculus GN=Scamp1 PE=1 SV=1	Scamp1	19	3	13	338	38	7.71	Dimethyl [K334]	2.01591e+06	2.1005e+06	2.14092e+06	1.5856e+06	2.23168e+06	1.74114e+06	0.497226	0.516549				633
Q99JW4	LIM and senescent cell antigen-like-containing domain protein 1 OS=Mus musculus GN=Lims1 PE=1 SV=3	Lims1	33	8	20	325	37.2	8.05	Dimethyl [K150;K166;K269;K284]	4.75957e+06	5.64562e+06	4.35669e+06	4.76254e+06	3.51623e+06	996631	1.24825	0.51635				224
P56382	ATP synthase subunit epsilon, mitochondrial OS=Mus musculus GN=Atp5e PE=1 SV=2	Atp5e	44	3	11	52	5.8	10.01	Dimethyl [K21;K28;K32]	2.14207e+07	2.88366e+07	2.47908e+07	2.20458e+07	2.31659e+07	3.17995e+07	0.283238	0.516345				0
Q61941	NAD(P) transhydrogenase, mitochondrial OS=Mus musculus GN=Nnt PE=1 SV=2	Nnt	23	18	62	1086	113.8	7.64	Dimethyl [K63;K100;K127;K247;K267;K279;K290;K358;K366;K394;K442;K84;K939]	1.48381e+07	1.63547e+07	1.69914e+07	1.11296e+07	1.71096e+07	5.47186e+06	0.97299	0.515533				1220
P12367	cAMP-dependent protein kinase type II-alpha regulatory subunit OS=Mus musculus GN=Prkar2a PE=1 SV=2	Prkar2a	9	1	6	401	45.4	4.89	Dimethyl [K342]	606018	517285	619910	605598	330021	945554	0.324918	0.515527				92
Q9WTQ5	A-kinase anchor protein 12 OS=Mus musculus GN=Akap12 PE=1 SV=1	Akap12	50	48	194	1684	180.6	4.44	Dimethyl [K50;K1028;K1030;K1204;K1226;K1242;K1244;K1250;K1295;K1363;K1386;K1387;K1413;K1474;K1484;K1505;K1604;K1643;K1678];K184;K185;K214;K219;K302;K304;K313;K321;K329;K449;K54;K548;K567;K588;K600;K788;K789;K802;K855;K866	3.91769e+07	4.16756e+07	4.11161e+07	3.89144e+07	3.68127e+07	4.81589e+07	0.29839	0.515061				4743
Q9D1L9	Ragulator complex protein LAMTOR5 OS=Mus musculus GN=Lamtor5 PE=1 SV=1	Lamtor5	33	2	7	91	9.6	4.87	Dimethyl [K88]	2.76127e+06	2.64622e+06	2.79342e+06	2.88232e+06	2.13499e+06	3.09756e+06	0.344433	0.51442				88
Q91VM9	Inorganic pyrophosphatase 2, mitochondrial OS=Mus musculus GN=Ppa2 PE=1 SV=1	Ppa2	10	3	12	330	38.1	6.98	Dimethyl [K152;K171]	1.27018e+06	1.53361e+06	1.31233e+06	1.01398e+06	1.43269e+06	723734	0.738762	0.513446				282
Q62261	Spectrin beta chain, non-erythrocytic 1 OS=Mus musculus GN=Sptbn1 PE=1 SV=2	Sptbn1	35	57	146	2363	274.1	5.58	Acetyl [N-Term];Dimethyl [K264;K1021;K1433;K1434;K1451;K1653;K1939;K2054;K2289;K2343];K302;K462;K463;K558;K569;K784;K853	3.17708e+07	4.95575e+07	2.89428e+07	3.36406e+07	2.75414e+07	3.65305e+07	0.454527	0.513407				2481
Q8BP47	Asparagine--tRNA ligase, cytoplasmic OS=Mus musculus GN=Nars PE=1 SV=2	Nars	35	18	60	559	64.2	5.86	Dimethyl [K61;K127;K297;K393;K396;K418;K501]	2.59009e+07	2.25137e+07	2.3748e+07	1.09096e+07	2.3421e+07	4.55359e+07	0.395229	0.513287				708
P06837	Neuromodulin OS=Mus musculus GN=Gap43 PE=1 SV=1	Gap43	85	13	86	227	23.6	4.73	Dimethyl [K13;K104;K113;K114;K125;K146;K153;K157;K181;K19;K199;K206;K208;K217];K26;K30;K56;K67;K69;K80;K81;K98	2.10541e+07	2.54454e+07	2.07111e+07	1.9359e+07	1.90502e+07	6.14465e+06	1.07541	0.51273				1662
Q9JIY5	Serine protease HTRA2, mitochondrial OS=Mus musculus GN=Htra2 PE=1 SV=2	Htra2	24	8	30	458	49.3	9.6	Dimethyl [K156;K237;K419]	7.99352e+06	6.29773e+06	8.86261e+06	8.33875e+06	5.30823e+06	6.71986e+06	0.506467	0.511786				477
P97311	DNA replication licensing factor MCM6 OS=Mus musculus GN=Mcm6 PE=1 SV=1	Mcm6	20	12	32	821	92.8	5.45	Acetyl [N-Term];Dimethyl [K25;K256]	7.33568e+06	5.02572e+06	7.27139e+06	6.31915e+06	7.65568e+06	1.66902e+07	-0.21878	0.511542				250
Q8VDW0	ATP-dependent RNA helicase DDX39A OS=Mus musculus GN=Ddx39a PE=1 SV=1	Ddx39a	47	6	84	427	49	5.68	Acetyl [N-Term];Dimethyl [K31;K130;K267;K32;K35;K397];K52	7.02516e+06	7.48152e+06	7.15391e+06	5.68567e+06	7.6255e+06	6.82927e+06	0.426445	0.511357				995
P31230	Aminoacyl tRNA synthase complex-interacting multifunctional protein 1 OS=Mus musculus GN=Aimp1 PE=1 SV=2	Aimp1	64	13	58	310	34	8.35	Dimethyl [K26;K111;K146;K165;K260;K265;K287];K63	2.96248e+07	2.27458e+07	2.77215e+07	2.25809e+07	2.43784e+07	1.16692e+07	0.824838	0.510125				967
Q60605	Myosin light polypeptide 6 OS=Mus musculus GN=Myl6 PE=1 SV=3	Myl6	66	8	45	151	16.9	4.65	Acetyl [N-Term];Dimethyl [K13;K119];K50;K79;K81;K98	2.80968e+07	3.01593e+07	3.19586e+07	2.92149e+07	2.33173e+07	9.48161e+06	1.00083	0.50971				777
Q8K003	Translation machinery-associated protein 7 OS=Mus musculus GN=Tma7 PE=3 SV=1	Tma7	28	2	5	64	7.1	9.99	Dimethyl [K27;K30]	820475	995871	790387	929890	180683	1.26106e+06	0.847473	0.509354				25
Q9R0Y5	Adenylate kinase isoenzyme 1 OS=Mus musculus GN=Ak1 PE=1 SV=1	Ak1	27	4	15	194	21.5	5.81	Dimethyl [K21]	3.83741e+06	2.49533e+06	3.13058e+06	2.89173e+06	3.62538e+06	1.54061e+07	-0.49838	0.508925				161
Q80XI3	Eukaryotic translation initiation factor 4 gamma 3 OS=Mus musculus GN=Eif4g3 PE=1 SV=2	Eif4g3	6	5	29	1579	174.8	5.53	Dimethyl [K502]	2.26127e+06	1.70448e+06	1.73367e+06	2.01437e+06	2.02165e+06	4.30416e+06	-0.15226	0.508879				282
Q9QYA2	Mitochondrial import receptor subunit TOM40 homolog OS=Mus musculus GN=Tomm40 PE=1 SV=3	Tomm40	40	9	32	361	37.9	7.74	Dimethyl [K89;K102;K184;K309]	7.15837e+06	8.99318e+06	5.13595e+06	6.12424e+06	5.8261e+06	7.21866e+06	0.431652	0.508671				633
Q6P5H2	Nestin OS=Mus musculus GN=Nes PE=1 SV=1	Nes	12	11	27	1864	207	4.34	Dimethyl [K1042]	3.12365e+06	2.25235e+06	2.92114e+06	2.26566e+06	2.71458e+06	2.54688e+06	0.442131	0.508596				524
Q91XD6	Vacuolar protein-sorting-associated protein 36 OS=Mus musculus GN=Vps36 PE=1 SV=1	Vps36	17	5	11	386	43.7	7.15	Dimethyl [K34]	1.90413e+06	2.00574e+06	2.0928e+06	1.38265e+06	2.24627e+06	1.13056e+06	0.707086	0.508569				119
P70279	Surfeit locus protein 6 OS=Mus musculus GN=Surf6 PE=1 SV=1	Surf6	12	3	9	355	41.2	10.52	Dimethyl [K196;K207]	1.28961e+06	1.93473e+06	1.22479e+06	1.41004e+06	1.12516e+06	842840	0.708953	0.508529				83
Q8VE22	28S ribosomal protein S23, mitochondrial OS=Mus musculus GN=Mrps23 PE=1 SV=1	Mrps23	59	8	27	177	20.3	8.59	Dimethyl [K28;K116;K123];K36	5.37301e+06	6.89778e+06	6.05418e+06	4.89508e+06	5.39728e+06	1.05346e+06	1.31521	0.508312				457
Q8BP48	Methionine aminopeptidase 1 OS=Mus musculus GN=Metap1 PE=1 SV=1	Metap1	22	6	19	386	43.2	7.17	Dimethyl [K42;K158]	2.9531e+06	3.09284e+06	2.67258e+06	2.58655e+06	2.29474e+06	423177	1.40505	0.508156				273
Q9DBR0	A-kinase anchor protein 8 OS=Mus musculus GN=Akap8 PE=1 SV=1	Akap8	17	7	21	687	76.2	5.14	Dimethyl [K95;K619]	2.84185e+06	3.44387e+06	3.26262e+06	3.31505e+06	2.43839e+06	4.11854e+06	0.291466	0.507684				406
Q01730	Ras suppressor protein 1 OS=Mus musculus GN=Rsu1 PE=1 SV=3	Rsu1	26	6	18	277	31.5	8.88	Dimethyl [K155;K174;K208]	3.8526e+06	6.09925e+06	4.05199e+06	4.43776e+06	3.34459e+06	1.12493e+06	1.14871	0.507276				161
P35276	Ras-related protein Rab-3D OS=Mus musculus GN=Rab3d PE=1 SV=1	Rab3d	19	1	4	219	24.4	4.93	0		467952	281661		482142	3.85554e+06	-1.40036	0.507044				25
P46471	26S protease regulatory subunit 7 OS=Mus musculus GN=Psmc2 PE=1 SV=5	Psmc2	30	11	22	433	48.6	5.95	Dimethyl [K13;K17;K20;K34;K340;K407;K415];K57	7.29006e+06	5.23334e+06	5.74988e+06	5.31523e+06	5.66915e+06	6.19726e+06	0.388916	0.506715				263
Q8BU30	Isoleucine--tRNA ligase, cytoplasmic OS=Mus musculus GN=Iars PE=1 SV=2	Iars	20	20	46	1262	144.2	6.55	Dimethyl [K24;K1016;K1042;K1061;K1071];K268;K290;K298;K33;K344;K410	1.00521e+07	7.10351e+06	1.14846e+07	6.58111e+06	1.00989e+07	6.40381e+06	0.626919	0.505166				327
Q60972	Histone-binding protein RBBP4 OS=Mus musculus GN=Rbbp4 PE=1 SV=5	Rbbp4	40	6	30	425	47.6	4.89	Acetyl [N-Term];Dimethyl [K4;K102;K156;K160;K22;K376]	1.11613e+07	1.24057e+07	1.1085e+07	1.1118e+07	6.48736e+06		0.388568	0.50512				411
P63242	Eukaryotic translation initiation factor 5A-1 OS=Mus musculus GN=Eif5a PE=1 SV=2	Eif5a	73	15	81	154	16.8	5.24	Acetyl [N-Term;Dimethyl [K34;K121;K126];K47;K67;K68;K85;N-Term]	6.24284e+07	5.80946e+07	6.92639e+07	6.88952e+07	4.18232e+07	1.52109e+07	1.15113	0.50443				1484
Q9CQI6	Coactosin-like protein OS=Mus musculus GN=Cotl1 PE=1 SV=3	Cotl1	25	2	5	142	15.9	5.4	Dimethyl [K110]	2.7911e+06	1.02026e+06	3.18619e+06	1.30634e+06	1.80579e+06	1.73824e+06	0.693469	0.503812				106
P62858	40S ribosomal protein S28 OS=Mus musculus GN=Rps28 PE=1 SV=1	Rps28	45	5	26	69	7.8	10.7	Dimethyl [K47]	3.24114e+07	3.087e+07	3.41173e+07	3.42927e+07	2.54842e+07	3.67235e+07	0.341139	0.503502				411
Q9EP69	Phosphatidylinositide phosphatase SAC1 OS=Mus musculus GN=Sacm1l PE=1 SV=1	Sacm1l	34	17	45	587	66.9	7.3	Acetyl [N-Term];Dimethyl [K10;K101;K102;K116;K432;K456]	9.66675e+06	9.75763e+06	9.65872e+06	7.91194e+06	1.00299e+07	8.48216e+06	0.457082	0.502493				441
P80316	T-complex protein 1 subunit epsilon OS=Mus musculus GN=Cct5 PE=1 SV=1	Cct5	55	30	126	541	59.6	6.02	Acetyl [N-Term];Dimethyl [K20;K150;K154;K170;K210;K214;K232;K241;K25;K259;K261;K265;K275;K35;K352;K368;K399;K439;K496;K513;K514];K59;K96	1.0505e+08	1.0157e+08	1.09488e+08	1.02008e+08	8.63026e+07	4.43829e+07	0.838217	0.502004				2108
Q6ZPR5	Sphingomyelin phosphodiesterase 4 OS=Mus musculus GN=Smpd4 PE=1 SV=2	Smpd4	6	3	6	823	93.2	8.13	Acetyl [N-Term];Dimethyl [K136]	1.21641e+06	1.38841e+06	751753	1.50852e+06	1.34624e+06		-0.4494	0.501982				86
Q8R1N4	NudC domain-containing protein 3 OS=Mus musculus GN=Nudcd3 PE=1 SV=3	Nudcd3	9	2	2	363	40.9	5.26	Dimethyl [K165]	747182	398467	412404	595359	738634		-0.46914	0.501951				18
P14211	Calreticulin OS=Mus musculus GN=Calr PE=1 SV=1	Calr	63	25	131	416	48	4.49	Dimethyl [K62;K111;K120;K142;K143;K151;K153;K159;K164;K185;K206;K207;K209;K215;K249;K272;K276;K286];K64;K80;K87;K98	1.96738e+08	1.92729e+08	1.89997e+08	1.73204e+08	1.50564e+08	1.99212e+07	1.57607	0.501607				1178
Q9CQF9	Prenylcysteine oxidase OS=Mus musculus GN=Pcyox1 PE=1 SV=1	Pcyox1	20	6	16	505	56.5	6.92	Dimethyl [K124]	2.93637e+06	3.05576e+06	3.05385e+06	2.52561e+06	3.09906e+06	3.18773e+06	0.356588	0.501035				221
Q91XE8	Transmembrane protein 205 OS=Mus musculus GN=Tmem205 PE=1 SV=1	Tmem205	14	2	9	189	21.2	9.42	Dimethyl [K52]	1.13747e+06	1.29337e+06	1.40098e+06	1.06972e+06	1.61522e+06	5.28584e+06	-0.40441	0.500956				38
Q99L13	3-hydroxyisobutyrate dehydrogenase, mitochondrial OS=Mus musculus GN=Hibadh PE=1 SV=1	Hibadh	23	5	18	335	35.4	8.13	Dimethyl [K94;K296]	4.12739e+06	3.80958e+06	2.63523e+06	1.9259e+06	3.74258e+06	4.82367e+06	0.395874	0.50093				362
P28659	CUGBP Elav-like family member 1 OS=Mus musculus GN=Celf1 PE=1 SV=2	Celf1	16	5	22	486	52.1	8.46	Acetyl [N-Term];Dimethyl [K17;K166]	3.66301e+06	4.69632e+06	3.99455e+06	4.81632e+06	2.22319e+06	4.6571e+06	0.465728	0.50086				211
Q61595	Kinectin OS=Mus musculus GN=Ktn1 PE=1 SV=1	Ktn1	25	23	54	1327	152.5	5.86	Dimethyl [K142;K1128;K1272];K150;K259;K268;K446;K524;K610;K803	9.91169e+06	1.24479e+07	9.64133e+06	8.643e+06	1.06785e+07	9.28841e+06	0.469014	0.500723				880
Q61335	B-cell receptor-associated protein 31 OS=Mus musculus GN=Bcap31 PE=1 SV=4	Bcap31	36	12	42	245	27.9	8.7	Dimethyl [K95;K158;K159;K167;K176;K181;K213;K231]	1.70906e+07	2.36953e+07	1.98922e+07	1.71202e+07	1.85845e+07	9.57274e+06	0.779264	0.500663				233
Q3UH68	LIM and calponin homology domains-containing protein 1 OS=Mus musculus GN=Limch1 PE=1 SV=2	Limch1	3	2	3	1057	118.1	5.48	Dimethyl [K526]	298361	269364		101239	243861		0.809843	0.500204				42
Q60973	Histone-binding protein RBBP7 OS=Mus musculus GN=Rbbp7 PE=1 SV=1	Rbbp7	52	10	51	425	47.8	5.05	Acetyl [N-Term];Dimethyl [K4;K101;K113;K142;K155;K159;K21;K263;K295;K375]	1.50452e+07	1.43864e+07	1.59693e+07	1.61833e+07	1.14179e+07	1.05746e+07	0.585782	0.499655				606
Q8R4X3	RNA-binding protein 12 OS=Mus musculus GN=Rbm12 PE=1 SV=3	Rbm12	2	2	7	992	102.7	8.32	Dimethyl [K543]	763093	834701	729324	879790	779830		-0.15014	0.499314				166
Q8BKX1	Brain-specific angiogenesis inhibitor 1-associated protein 2 OS=Mus musculus GN=Baiap2 PE=1 SV=2	Baiap2	6	2	4	535	59.2	9.04	0	731197	727355	591164	647580		2.26629e+06	-0.35241	0.498303				97
O08599	Syntaxin-binding protein 1 OS=Mus musculus GN=Stxbp1 PE=1 SV=2	Stxbp1	9	4	16	594	67.5	6.96	Dimethyl [K184;K382]	2.01368e+06	2.51949e+06	2.40349e+06	2.17955e+06	2.51652e+06	1.24712e+07	-0.51782	0.498115				274
P62715	Serine/threonine-protein phosphatase 2A catalytic subunit beta isoform OS=Mus musculus GN=Ppp2cb PE=1 SV=1	Ppp2cb	23	4	22	309	35.6	5.43	Dimethyl [K136;K283]	4.30446e+06	3.18067e+06	5.1118e+06	3.91804e+06	3.44602e+06	4.56126e+06	0.37297	0.497543				392
P37040	NADPH--cytochrome P450 reductase OS=Mus musculus GN=Por PE=1 SV=2	Por	49	26	95	678	77	5.53	Dimethyl [K65;K130;K176;K257;K404;K555;K584];K72	3.16521e+07	3.57168e+07	3.19697e+07	2.68143e+07	3.45936e+07	4.82926e+07	0.208308	0.496714				1392
P62267	40S ribosomal protein S23 OS=Mus musculus GN=Rps23 PE=1 SV=3	Rps23	49	6	24	143	15.8	10.49	Dimethyl [K37;K108;K135];K48	3.6437e+07	2.69466e+07	4.25189e+07	2.33335e+07	3.73525e+07	7.08679e+06	1.23042	0.496684				405
Q9D6J6	NADH dehydrogenase [ubiquinone] flavoprotein 2, mitochondrial OS=Mus musculus GN=Ndufv2 PE=1 SV=2	Ndufv2	51	9	41	248	27.3	7.4	Dimethyl [K60;K208;K238]	8.7959e+06	1.15189e+07	9.55881e+06	9.32906e+06	8.1434e+06	1.70445e+07	0.171845	0.495359				569
O70503	Very-long-chain 3-oxoacyl-CoA reductase OS=Mus musculus GN=Hsd17b12 PE=1 SV=1	Hsd17b12	52	16	50	312	34.7	9.52	Dimethyl [K64;K117;K119;K221;K223;K238];K72;K86;K95;K97	2.59476e+07	3.00425e+07	2.46828e+07	1.96592e+07	2.89448e+07	1.28592e+07	0.776454	0.494381				758
P47934	Carnitine O-acetyltransferase OS=Mus musculus GN=Crat PE=1 SV=3	Crat	6	3	8	626	70.8	8.44	Dimethyl [K290]	1.39574e+06	1.32256e+06	821841	965288	1.05236e+06	775948	0.626358	0.494361				41
P70670	Nascent polypeptide-associated complex subunit alpha, muscle-specific form OS=Mus musculus GN=Naca PE=1 SV=2	Naca	3	5	35	2187	220.4	9.35	Dimethyl [K2072;K2080;K2085;K2099;K2114]	2.37908e+07	1.9495e+07	2.53626e+07	2.04727e+07	1.72525e+07	1.35513e+06	1.85125	0.493908				820
Q9JKB1	Ubiquitin carboxyl-terminal hydrolase isozyme L3 OS=Mus musculus GN=Uchl3 PE=1 SV=2	Uchl3	20	3	4	230	26.1	5.05	Dimethyl [K210;K211]	2.19471e+06	408535	2.75477e+06	879729	548564	1.22182e+06	1.00034	0.49267				26
O54941	SWI/SNF-related matrix-associated actin-dependent regulator of chromatin subfamily E member 1 OS=Mus musculus GN=Smarce1 PE=1 SV=1	Smarce1	25	5	12	411	46.6	4.88	Dimethyl [K112;K123;K131;K271]	3.02457e+06	4.23168e+06	3.01787e+06	3.51965e+06	1.94131e+06	5.10967e+06	0.360082	0.492146				152
P18760	Cofilin-1 OS=Mus musculus GN=Cfl1 PE=1 SV=3	Cfl1	83	11	59	166	18.5	8.09	Acetyl [N-Term];Dimethyl [K19;K112;K121;K132;K144;K164];K44;K45;K53;K73;K78;K92;K95;K96	6.09068e+07	3.13356e+07	5.43057e+07	4.45246e+07	3.56401e+07	9.03254e+06	1.26287	0.491291				661
Q8VHE0	Translocation protein SEC63 homolog OS=Mus musculus GN=Sec63 PE=1 SV=4	Sec63	27	18	49	760	87.8	5.38	Dimethyl [K381;K416;K485;K506;K508;K607]	1.47847e+07	1.77473e+07	1.40562e+07	1.17389e+07	1.42376e+07	3.03144e+07	0.158776	0.490802				612
O88271	Craniofacial development protein 1 OS=Mus musculus GN=Cfdp1 PE=1 SV=1	Cfdp1	13	2	5	295	32.9	4.86	Dimethyl [K142;K146]	1.41601e+06	770428	1.49002e+06	694348	952395		0.478792	0.490601				40
P59235	Nucleoporin Nup43 OS=Mus musculus GN=Nup43 PE=1 SV=2	Nup43	12	3	11	380	42	5.39	Dimethyl [K196]	2.95044e+06	2.75725e+06	2.46217e+06	2.23819e+06	2.41786e+06	5.56751e+06	0.115204	0.490204				149
Q8BTW3	Exosome complex component MTR3 OS=Mus musculus GN=Exosc6 PE=1 SV=1	Exosc6	23	5	16	273	28.4	6.11	Dimethyl [K50;K61]	2.63505e+06	2.63213e+06	2.28205e+06	2.43992e+06	2.21673e+06	2.48946e+06	0.389287	0.489999				399
Q920A5	Retinoid-inducible serine carboxypeptidase OS=Mus musculus GN=Scpep1 PE=1 SV=2	Scpep1	8	3	5	452	50.9	5.66	0	803646	878450	708496	734040	570078		0.242116	0.489689				161
Q9WVA2	Mitochondrial import inner membrane translocase subunit Tim8 A OS=Mus musculus GN=Timm8a1 PE=1 SV=1	Timm8a1	70	5	12	97	11	5.16	Dimethyl [K88]	1.75772e+07	1.75273e+07	1.82324e+07	1.74872e+07	1.52383e+07	1.17862e+07	0.591104	0.488994				243
Q14CH7	Alanine--tRNA ligase, mitochondrial OS=Mus musculus GN=Aars2 PE=1 SV=1	Aars2	8	5	13	980	106.7	6.18	0	773799	1.41434e+06	780425	474649	813848		0.557118	0.48879				251
O08749	Dihydrolipoyl dehydrogenase, mitochondrial OS=Mus musculus GN=Dld PE=1 SV=2	Dld	44	18	82	509	54.2	7.9	Dimethyl [K72;K166;K177;K284;K288;K300;K334;K365;K410;K417;K420;K430;K440;K505];K89	4.99022e+07	4.48001e+07	4.7999e+07	4.59449e+07	4.25867e+07	4.39908e+07	0.417536	0.488657				1545
Q60931	Voltage-dependent anion-selective channel protein 3 OS=Mus musculus GN=Vdac3 PE=1 SV=1	Vdac3	63	16	117	283	30.7	8.79	Acetyl [N-Term];Dimethyl [K12;K109;K110;K163;K174;K197;K256;K266];K28;K53;K63;K74;K90	1.46345e+08	1.63952e+08	1.38106e+08	1.19879e+08	1.30141e+08	8.77459e+06	1.84395	0.4883				2398
Q6P5B0	RRP12-like protein OS=Mus musculus GN=Rrp12 PE=1 SV=1	Rrp12	19	17	41	1295	143	8.91	Dimethyl [K90;K1070];K109;K295;K313;K483;K614;K819;K820	5.3719e+06	6.49591e+06	4.93152e+06	4.40894e+06	5.67426e+06	2.79652e+06	0.7444	0.488286				593
Q8BHB4	WD repeat-containing protein 3 OS=Mus musculus GN=Wdr3 PE=1 SV=1	Wdr3	3	2	2	942	105.7	6.64	0	105772	159910	91140.2	171566	131764		-0.4334	0.488202				0
Q91VE6	MKI67 FHA domain-interacting nucleolar phosphoprotein OS=Mus musculus GN=Nifk PE=1 SV=1	Nifk	32	5	15	317	36.2	10.24	Acetyl [N-Term];Dimethyl [K9;K194;K196];K24	2.05015e+06	1.30471e+06	1.61477e+06	2.07618e+06	1.79133e+06		-0.29704	0.488109				494
O08747	Netrin receptor UNC5C OS=Mus musculus GN=Unc5c PE=1 SV=1	Unc5c	4	2	7	931	103	6.01	Dimethyl [K500;K885]	235489	405629	170156	275101	615415		-0.75305	0.487727				102
P20108	Thioredoxin-dependent peroxide reductase, mitochondrial OS=Mus musculus GN=Prdx3 PE=1 SV=1	Prdx3	46	11	51	257	28.1	7.58	Dimethyl [K84;K167;K197;K242;K249;K254];K92;K94	2.93183e+07	3.22769e+07	3.26301e+07	3.01928e+07	3.14335e+07	8.74406e+07	-0.1639	0.487404				679
Q9JLV1	BAG family molecular chaperone regulator 3 OS=Mus musculus GN=Bag3 PE=1 SV=2	Bag3	58	21	72	577	61.8	7.27	Dimethyl [K255;K393;K414;K450;K451;K545;K557]	1.77326e+07	1.82767e+07	1.72932e+07	1.76431e+07	1.4988e+07	1.10313e+07	0.625513	0.48728				1253
Q9CZD5	Translation initiation factor IF-3, mitochondrial OS=Mus musculus GN=Mtif3 PE=1 SV=1	Mtif3	13	2	2	276	31.7	9.42	Dimethyl [K172]	418538	681002	293378	198475	359791		0.657332	0.487264				0
Q9CWJ9	Bifunctional purine biosynthesis protein PURH OS=Mus musculus GN=Atic PE=1 SV=2	Atic	39	16	32	592	64.2	6.76	Dimethyl [K39;K331;K352]	9.71983e+06	3.89907e+06	9.44684e+06	4.0655e+06	5.59187e+06	1.09164e+07	0.487723	0.485717				443
P19783	Cytochrome c oxidase subunit 4 isoform 1, mitochondrial OS=Mus musculus GN=Cox4i1 PE=1 SV=2	Cox4i1	37	7	40	169	19.5	9.23	Dimethyl [K60;K159]	3.72465e+07	4.47536e+07	3.62455e+07	3.54996e+07	3.69789e+07	3.47161e+07	0.447111	0.485711				688
Q6ZQ08	CCR4-NOT transcription complex subunit 1 OS=Mus musculus GN=Cnot1 PE=1 SV=2	Cnot1	13	26	66	2375	266.6	7.11	Dimethyl [K355;K1097;K1113;K1297;K1303;K1947];K470;K635;K639;K822	1.1039e+07	1.37717e+07	1.09301e+07	9.85074e+06	1.6235e+07	3.83467e+07	-0.31643	0.484299				482
Q5SUR0	Phosphoribosylformylglycinamidine synthase OS=Mus musculus GN=Pfas PE=1 SV=1	Pfas	3	2	3	1337	144.5	5.67	0	761350	319665	548450	234804	362897	1.03149e+06	0.512501	0.483636				36
P09602	Non-histone chromosomal protein HMG-17 OS=Mus musculus GN=Hmgn2 PE=1 SV=2	Hmgn2	38	3	19	90	9.4	9.99	Dimethyl [K31;K36;K40;K42;K59;K64;K76]	2.93087e+06	3.14167e+06	2.66001e+06	3.43934e+06	2.91628e+06		-0.17824	0.483585				346
Q6ZWY8	Thymosin beta-10 OS=Mus musculus GN=Tmsb10 PE=1 SV=3	Tmsb10	68	4	22	44	5	5.36	Acetyl [N-Term];Dimethyl [K4;K15;K17;K32;K39]	1.45045e+07	5.492e+06	1.50817e+07	5.98907e+06	6.67252e+06		0.696695	0.482802				314
P62869	Transcription elongation factor B polypeptide 2 OS=Mus musculus GN=Tceb2 PE=1 SV=1	Tceb2	53	5	19	118	13.2	5.01	Dimethyl [K28;K36;K46;K55]	6.4497e+06	5.41864e+06	7.01105e+06	5.88618e+06	5.43934e+06	2.49464e+06	0.850533	0.482717				173
P41731	CD63 antigen OS=Mus musculus GN=Cd63 PE=1 SV=2	Cd63	17	4	15	238	25.7	6.98	Dimethyl [K128;K138;K141]	8.57319e+06	9.75223e+06	1.00626e+07	6.88679e+06	9.23833e+06	520378	1.8673	0.482479				147
O08547	Vesicle-trafficking protein SEC22b OS=Mus musculus GN=Sec22b PE=1 SV=3	Sec22b	53	11	46	215	24.7	8.51	Dimethyl [K38;K101;K102;K121;K169];K82	1.13548e+07	1.28681e+07	1.1303e+07	9.68822e+06	1.23585e+07	1.66856e+07	0.219928	0.482459				809
Q9CRT8	Exportin-T OS=Mus musculus GN=Xpot PE=1 SV=3	Xpot	3	2	4	963	109.7	5.25	Dimethyl [K753]	420603	123804	424852	166424	129662		0.881104	0.480656				34
Q9R0E1	Procollagen-lysine,2-oxoglutarate 5-dioxygenase 3 OS=Mus musculus GN=Plod3 PE=1 SV=1	Plod3	29	17	50	741	84.9	6.23	Dimethyl [K482;K498;K503;K618;K648]	2.16896e+07	2.28011e+07	2.09174e+07	2.28438e+07	1.75553e+07	2.93733e+07	0.24903	0.480477				451
P62827	GTP-binding nuclear protein Ran OS=Mus musculus GN=Ran PE=1 SV=3	Ran	52	14	58	216	24.4	7.49	Acetyl [N-Term];Dimethyl [K37;K123;K127;K152;K159];K38;K71	7.37429e+07	5.15261e+07	6.78526e+07	6.63181e+07	4.7979e+07	1.88374e+07	1.01313	0.480422				573
Q8CCJ3	E3 UFM1-protein ligase 1 OS=Mus musculus GN=Ufl1 PE=1 SV=2	Ufl1	18	11	23	793	89.5	6.67	Dimethyl [K209;K285;K718;K784]	2.53649e+06	2.91912e+06	3.99815e+06	2.79264e+06	3.8708e+06	9.83573e+06	-0.30333	0.479318				131
P56391	Cytochrome c oxidase subunit 6B1 OS=Mus musculus GN=Cox6b1 PE=1 SV=2	Cox6b1	79	7	25	86	10.1	8.72	Acetyl [N-Term]	2.32351e+07	2.58615e+07	1.77818e+07	2.00167e+07	2.01322e+07	1.82097e+07	0.492197	0.477804				349
Q9JLB0	MAGUK p55 subfamily member 6 OS=Mus musculus GN=Mpp6 PE=1 SV=1	Mpp6	21	10	18	553	62.6	6.4	Dimethyl [K250;K295;K431;K455;K492]	5.5494e+06	6.99116e+06	5.02816e+06	4.50814e+06	6.09333e+06	6.27986e+06	0.370633	0.477568				77
Q9D024	Coiled-coil domain-containing protein 47 OS=Mus musculus GN=Ccdc47 PE=1 SV=2	Ccdc47	28	11	41	483	55.8	4.84	Dimethyl [K189;K196;K374]	1.11566e+07	1.37526e+07	1.13414e+07	9.9599e+06	1.23937e+07	1.33552e+07	0.337529	0.477412				746
Q9QZH3	Peptidyl-prolyl cis-trans isomerase E OS=Mus musculus GN=Ppie PE=1 SV=2	Ppie	16	2	6	301	33.4	5.6	Dimethyl [K114;K123;K134;K261]	546211	540075	593505	590673	99941.8	906533	0.88146	0.477013				29
Q8BFZ9	Erlin-2 OS=Mus musculus GN=Erlin2 PE=1 SV=1	Erlin2	46	9	41	340	37.8	5.5	Dimethyl [K72;K105;K190;K199;K232;K257;K267;K323;K338]	9.30129e+06	1.19169e+07	9.0244e+06	8.17961e+06	9.59865e+06	1.85309e+06	1.23863	0.476844				549
Q922J9	Fatty acyl-CoA reductase 1 OS=Mus musculus GN=Far1 PE=1 SV=1	Far1	17	7	28	515	59.4	9.19	Dimethyl [K24;K221];K63;K90	8.7001e+06	1.04841e+07	8.51928e+06	6.61679e+06	1.02662e+07	1.08403e+07	0.337345	0.476631				489
P31786	Acyl-CoA-binding protein OS=Mus musculus GN=Dbi PE=1 SV=2	Dbi	70	6	21	87	10	8.82	Acetyl [N-Term];Dimethyl [K8;K14;K17;K33;K77;K82]	1.14259e+07	4.15437e+06	1.20581e+07	3.0116e+06	1.11304e+07	4.50345e+06	0.952434	0.476408				76
Q9WUM5	Succinyl-CoA ligase [ADP/GDP-forming] subunit alpha, mitochondrial OS=Mus musculus GN=Suclg1 PE=1 SV=4	Suclg1	35	10	41	346	36.1	9.39	Dimethyl [K66;K105;K182;K280;K308];K81	1.37041e+07	1.45609e+07	1.61027e+07	1.21445e+07	1.39542e+07	1.91193e+06	1.4148	0.476093				638
P60843	Eukaryotic initiation factor 4A-I OS=Mus musculus GN=Eif4a1 PE=1 SV=1	Eif4a1	57	11	109	406	46.1	5.48	Dimethyl [K54;K118;K193;K202;K225;K226;K238;K259;K284;K291;K309;K369;K381];K82	2.57541e+07	2.48872e+07	2.89649e+07	2.46862e+07	2.41781e+07	1.44935e+07	0.678731	0.476078				1949
F8VPU2	FERM, RhoGEF and pleckstrin domain-containing protein 1 OS=Mus musculus GN=Farp1 PE=1 SV=1	Farp1	6	5	8	1048	118.8	7.88	Acetyl [N-Term];Dimethyl [K7;K595;K632]	409300	521606	180333	514068	549134		-0.70716	0.476061				20
Q91VR8	Protein BRICK1 OS=Mus musculus GN=Brk1 PE=1 SV=1	Brk1	24	2	4	75	8.8	5.45	0	1.2553e+06	1.42863e+06	1.35419e+06	1.19262e+06	1.2791e+06	631840	0.755902	0.475161				0
Q9QZI8	Serine incorporator 1 OS=Mus musculus GN=Serinc1 PE=1 SV=1	Serinc1	7	2	2	453	50.5	6.28	0		188486	113718	175207	252794		-0.57497	0.474863				86
Q9Z0J0	Epididymal secretory protein E1 OS=Mus musculus GN=Npc2 PE=1 SV=1	Npc2	21	3	12	149	16.4	7.68	Dimethyl [K51;K103;K129]	2.90418e+06	2.52648e+06	2.34914e+06	2.45314e+06	2.35893e+06	2.3493e+06	0.425651	0.47463				63
Q9JMG1	Endothelial differentiation-related factor 1 OS=Mus musculus GN=Edf1 PE=1 SV=1	Edf1	44	7	22	148	16.4	9.99	Dimethyl [K102;K135;K139;K143;K146]	7.7922e+06	1.28878e+07	9.05887e+06	1.06511e+07	6.78633e+06	3.92293e+06	0.872073	0.474583				131
Q9WTX2	Interferon-inducible double-stranded RNA-dependent protein kinase activator A OS=Mus musculus GN=Prkra PE=1 SV=1	Prkra	9	2	3	313	34.3	8.43	0	989815	446159	1.05514e+06	634737	641238	699323	0.548527	0.474136				101
Q91XC9	Peroxisomal membrane protein PEX16 OS=Mus musculus GN=Pex16 PE=1 SV=2	Pex16	11	2	9	336	38.7	9.72	Dimethyl [K169]	665048	919506	828131	751858	882783	7.79382e+06	-0.80603	0.473903				90
Q9D855	Cytochrome b-c1 complex subunit 7 OS=Mus musculus GN=Uqcrb PE=1 SV=3	Uqcrb	69	9	33	111	13.5	9.11	Dimethyl [K83;K88;K96]	1.27925e+07	1.79216e+07	1.17666e+07	2.3743e+07	1.71892e+07	2.70645e+07	-0.36637	0.473575				92
Q8BG51	Mitochondrial Rho GTPase 1 OS=Mus musculus GN=Rhot1 PE=1 SV=1	Rhot1	14	5	16	631	72.2	6.49	Dimethyl [K177;K305]	1.00176e+06	986049	236045	918806	1.77071e+06		-1.10448	0.473377				336
P29416	Beta-hexosaminidase subunit alpha OS=Mus musculus GN=Hexa PE=1 SV=2	Hexa	7	3	7	528	60.6	6.54	0	767337	762565	806380	1.10392e+06	1.10568e+06	1.35513e+06	-0.2917	0.473051				33
P52503	NADH dehydrogenase [ubiquinone] iron-sulfur protein 6, mitochondrial OS=Mus musculus GN=Ndufs6 PE=1 SV=2	Ndufs6	62	5	25	116	13	8.65	Dimethyl [K41;K100;K112];K53;K90;K97	7.43551e+06	9.57805e+06	7.68173e+06	7.31385e+06	7.82305e+06	6.61587e+06	0.488605	0.47293				511
Q8CII2	Cell division cycle protein 123 homolog OS=Mus musculus GN=Cdc123 PE=1 SV=2	Cdc123	5	2	6	336	38.8	4.67	Dimethyl [K135;K327]	9.18469e+06	8.96828e+06	8.99755e+06	1.0078e+07	5.79268e+06	256678	2.18757	0.471099				0
P11928	2'-5'-oligoadenylate synthase 1A OS=Mus musculus GN=Oas1a PE=1 SV=2	Oas1a	9	2	5	367	42.4	8.09	0		302484	696469	546325	592436	2.61594e+06	-0.73021	0.471087				44
Q80UG5	Septin-9 OS=Mus musculus GN=Sept9 PE=1 SV=1	40057	56	22	84	583	65.5	8.9	Dimethyl [K99;K187;K269;K318;K350;K387;K429;K443;K474;K488]	3.6437e+07	4.21871e+07	3.54824e+07	3.90089e+07	3.15645e+07	3.93811e+07	0.368086	0.470801				1084
P11438	Lysosome-associated membrane glycoprotein 1 OS=Mus musculus GN=Lamp1 PE=1 SV=2	Lamp1	13	5	32	406	43.8	8.4	Dimethyl [K140;K326;K337]	2.81689e+07	3.18966e+07	2.71115e+07	2.29549e+07	2.76639e+07	1.62015e+06	1.83333	0.470517				654
P62075	Mitochondrial import inner membrane translocase subunit Tim13 OS=Mus musculus GN=Timm13 PE=1 SV=1	Timm13	71	7	29	95	10.5	8.18	Acetyl [N-Term];Dimethyl [K16;K27;K49;K53;K64]	1.35792e+07	1.56223e+07	1.30478e+07	1.5174e+07	1.08651e+07	1.20306e+07	0.471765	0.469564				514
Q9DAU1	Protein canopy homolog 3 OS=Mus musculus GN=Cnpy3 PE=1 SV=1	Cnpy3	17	4	9	276	30.5	5.62	Dimethyl [K105;K202;K264]	1.39197e+06	2.32548e+06	2.14895e+06	1.61231e+06	1.79767e+06	1.89531e+06	0.425068	0.469178				297
O08756	3-hydroxyacyl-CoA dehydrogenase type-2 OS=Mus musculus GN=Hsd17b10 PE=1 SV=4	Hsd17b10	37	6	25	261	27.4	8.41	Dimethyl [K99;K172;K212]	5.75387e+06	4.93596e+06	6.56517e+06	7.75073e+06	4.92298e+06	1.6521e+07	-0.2743	0.468234				950
P34022	Ran-specific GTPase-activating protein OS=Mus musculus GN=Ranbp1 PE=1 SV=2	Ranbp1	63	9	27	203	23.6	5.22	Dimethyl [K39;K150;K182];K50;K68	2.3434e+07	1.43416e+07	2.34096e+07	2.15577e+07	1.44563e+07	1.02919e+07	0.743042	0.468083				240
P47199	Quinone oxidoreductase OS=Mus musculus GN=Cryz PE=1 SV=1	Cryz	11	2	4	331	35.2	8.07	Dimethyl [K323]	573964	425559	278304	344442	205788		0.56309	0.467706				67
P63028	Translationally-controlled tumor protein OS=Mus musculus GN=Tpt1 PE=1 SV=1	Tpt1	73	10	60	172	19.5	4.86	Dimethyl [K19;K102;K107;K112;K123;K164];K34;K93;K97	4.22955e+07	3.51519e+07	4.20587e+07	4.36234e+07	2.8993e+07	8.41132e+06	1.16322	0.467536				1184
Q6P9R1	ATP-dependent RNA helicase DDX51 OS=Mus musculus GN=Ddx51 PE=1 SV=1	Ddx51	10	4	9	639	70.3	9.47	Acetyl [N-Term];Dimethyl [K234]	110685	473925	109108	254728	569170		-1.14315	0.467126				205
Q9CQN1	Heat shock protein 75 kDa, mitochondrial OS=Mus musculus GN=Trap1 PE=1 SV=1	Trap1	50	28	129	706	80.2	6.68	Dimethyl [K89;K128;K153;K198;K264;K326;K351;K371;K377;K433;K463;K468;K520;K579;K701];K97	1.13137e+08	1.10955e+08	1.21476e+08	8.52443e+07	1.28884e+08	1.57655e+08	0.250237	0.46687				2445
O88559	Menin OS=Mus musculus GN=Men1 PE=1 SV=2	Men1	9	3	7	611	67.5	6.39	0	1.51754e+06	912143	468146	827385	426415	919953	0.643993	0.466444				108
Q9CQ40	39S ribosomal protein L49, mitochondrial OS=Mus musculus GN=Mrpl49 PE=1 SV=1	Mrpl49	16	2	4	166	19.1	9.5	Dimethyl [K134]	1.34167e+06	1.34988e+06	527715	820532	313803		0.903784	0.466219				102
Q920E5	Farnesyl pyrophosphate synthase OS=Mus musculus GN=Fdps PE=1 SV=1	Fdps	20	5	13	353	40.6	5.66	Dimethyl [K26;K31;K75]	4.19576e+06	1.54899e+06	4.16475e+06	1.62027e+06	3.5552e+06	1.26491e+06	0.9426	0.466055				224
P63011	Ras-related protein Rab-3A OS=Mus musculus GN=Rab3a PE=1 SV=1	Rab3a	17	1	8	220	25	5.03	Dimethyl [K35]	1.02806e+06	1.18323e+06	983251	823381	1.00489e+06		0.169575	0.465818				63
Q9D8N0	Elongation factor 1-gamma OS=Mus musculus GN=Eef1g PE=1 SV=3	Eef1g	45	20	122	437	50	6.74	Acetyl [N-Term];Dimethyl [K132;K136;K147;K227;K253;K275;K277;K285;K294;K401;K428]	1.38298e+08	1.66068e+08	1.29727e+08	1.36176e+08	1.3121e+08	1.09352e+08	0.514366	0.465513				2105
Q9CXW3	Calcyclin-binding protein OS=Mus musculus GN=Cacybp PE=1 SV=1	Cacybp	69	17	85	229	26.5	7.87	Acetyl [N-Term];Dimethyl [K10;K119;K147;K16;K179;K197;K198;K208];K35;K37;K43;K52;K53;K60;K75;K86;K89	5.92495e+07	5.1469e+07	5.5593e+07	6.35505e+07	3.96605e+07	2.81728e+07	0.729993	0.46544				749
Q7TMF2	3'-5' exoribonuclease 1 OS=Mus musculus GN=Eri1 PE=1 SV=2	Eri1	12	3	8	345	39.5	8.31	Dimethyl [K204]	526582	599874	818771	1.13495e+06	862820	1.14848e+06	-0.39529	0.464828				78
O88696	ATP-dependent Clp protease proteolytic subunit, mitochondrial OS=Mus musculus GN=Clpp PE=1 SV=1	Clpp	31	6	16	272	29.8	7.47	Dimethyl [K196;K207;K257]	3.52624e+06	3.90151e+06	3.5194e+06	3.18773e+06	3.66886e+06	3.06722e+06	0.455732	0.464791				308
P30681	High mobility group protein B2 OS=Mus musculus GN=Hmgb2 PE=1 SV=3	Hmgb2	49	12	105	210	24.1	7.31	Dimethyl [K28;K112;K114;K127;K128;K139;K157];K30;K43;K44;K57;K59;K65;K82;K85;K86	5.75934e+07	7.33147e+07	5.79217e+07	7.41015e+07	4.20587e+07	2.77099e+07	0.812128	0.464446				1134
Q99JX4	Eukaryotic translation initiation factor 3 subunit M OS=Mus musculus GN=Eif3m PE=1 SV=1	Eif3m	38	11	39	374	42.5	5.74	Acetyl [N-Term];Dimethyl [K115;K129;K149;K176;K177;K213;K227;K230;K290]	6.12806e+06	5.20151e+06	7.78734e+06	5.24787e+06	6.31609e+06	2.80895e+06	0.783041	0.464281				955
Q61584	Fragile X mental retardation syndrome-related protein 1 OS=Mus musculus GN=Fxr1 PE=1 SV=2	Fxr1	35	17	48	677	76.2	6.98	Dimethyl [K246;K499]	1.45146e+07	1.74255e+07	1.4797e+07	1.48144e+07	1.42563e+07	2.15966e+07	0.216359	0.463809				940
Q9Z2U1	Proteasome subunit alpha type-5 OS=Mus musculus GN=Psma5 PE=1 SV=1	Psma5	31	5	13	241	26.4	4.79	Dimethyl [K32;K66]	1.26129e+07	7.25729e+06	1.46876e+07	9.67212e+06	9.88493e+06	2.05756e+06	1.23582	0.463439				325
Q9DCX2	ATP synthase subunit d, mitochondrial OS=Mus musculus GN=Atp5h PE=1 SV=3	Atp5h	70	9	41	161	18.7	5.69	Dimethyl [K25;K117;K121;K144];K48;K63;K72;K85;K95;K99	4.27938e+07	4.77567e+07	3.55365e+07	4.66541e+07	3.04618e+07	2.78814e+07	0.602823	0.463408				602
Q9D3D9	ATP synthase subunit delta, mitochondrial OS=Mus musculus GN=Atp5d PE=1 SV=1	Atp5d	41	4	15	168	17.6	5.08	Dimethyl [K165]	3.50303e+07	4.70372e+07	4.84267e+07	3.94959e+07	3.86081e+07	8.49687e+06	1.1857	0.462062				330
Q9DB15	39S ribosomal protein L12, mitochondrial OS=Mus musculus GN=Mrpl12 PE=1 SV=2	Mrpl12	52	9	36	201	21.7	9.29	Dimethyl [K59;K126;K128;K141;K145;K147;K165;K166;K176;K188];K64	2.70795e+07	3.41055e+07	2.91886e+07	2.967e+07	2.43075e+07	3.00806e+06	1.52332	0.461798				614
Q00PI9	Heterogeneous nuclear ribonucleoprotein U-like protein 2 OS=Mus musculus GN=Hnrnpul2 PE=1 SV=2	Hnrnpul2	21	11	27	745	84.9	4.89	Dimethyl [K58;K519;K575;K591;K613;K622]	5.20692e+06	6.12042e+06	4.66971e+06	5.38159e+06	3.34506e+06	9.10041e+06	0.265306	0.461004				512
Q9QYJ3	DnaJ homolog subfamily B member 1 OS=Mus musculus GN=Dnajb1 PE=1 SV=3	Dnajb1	28	8	26	340	38.1	8.63	Dimethyl [K240;K286]	6.24123e+06	6.44791e+06	6.18954e+06	6.64943e+06	5.18495e+06	5.52139e+06	0.440785	0.460911				387
Q9D0M5	Dynein light chain 2, cytoplasmic OS=Mus musculus GN=Dynll2 PE=1 SV=1	Dynll2	63	3	22	89	10.3	7.37	Dimethyl [K31;K36;K43;K71]	1.47932e+06	1.39671e+06	1.42398e+06	1.58593e+06	1.09432e+06	675408	0.754039	0.460595				341
Q9CYA0	Cysteine-rich with EGF-like domain protein 2 OS=Mus musculus GN=Creld2 PE=1 SV=1	Creld2	32	7	19	350	38.2	4.58	Dimethyl [K65;K210;K297]	3.04076e+06	3.07872e+06	2.71496e+06	2.99619e+06	2.42122e+06	761772	1.04529	0.46056				362
Q7TQ95	Protein lunapark OS=Mus musculus GN=Lnp PE=1 SV=1	Lnp	31	8	32	425	47.5	5.27	Dimethyl [K199;K403;K425]	4.33079e+06	5.5256e+06	5.29794e+06	3.42649e+06	5.83378e+06	5.64288e+06	0.367694	0.459385				693
Q3UIR3	E3 ubiquitin-protein ligase DTX3L OS=Mus musculus GN=Dtx3l PE=1 SV=1	Dtx3l	5	3	9	748	83	8.09	Dimethyl [K427;K690]	396731	517644	369752	944113	904336	617038	-0.61999	0.459163				135
Q9CWE0	Mitochondrial fission regulator 1-like OS=Mus musculus GN=Mtfr1l PE=1 SV=1	Mtfr1l	10	2	6	289	31.7	6.1	Dimethyl [K232]	912902	939478	986596	891453	916198	1.38725e+06	0.171177	0.458603				341
P99026	Proteasome subunit beta type-4 OS=Mus musculus GN=Psmb4 PE=1 SV=1	Psmb4	36	6	8	264	29.1	5.64	Dimethyl [K60]	3.53947e+06	1.75422e+06	4.06944e+06	5.25733e+06	3.19769e+06	7.43396e+06	-0.45728	0.457113				171
Q9JHS3	Ragulator complex protein LAMTOR2 OS=Mus musculus GN=Lamtor2 PE=1 SV=1	Lamtor2	40	4	9	125	13.5	5.4	Dimethyl [K70]	1.81936e+06	1.73632e+06	2.47243e+06	2.56282e+06	1.17067e+06	950087	0.796264	0.456792				106
Q5XJY4	Presenilins-associated rhomboid-like protein, mitochondrial OS=Mus musculus GN=Parl PE=1 SV=1	Parl	13	4	10	377	41.9	9.92	Dimethyl [K134;K145;K201]	5.02294e+06	5.42616e+06	4.69502e+06	4.06521e+06	5.40701e+06	2.54723e+06	0.709011	0.456095				85
Q99LP6	GrpE protein homolog 1, mitochondrial OS=Mus musculus GN=Grpel1 PE=1 SV=1	Grpel1	61	12	49	217	24.3	8.38	Dimethyl [K58;K109;K120;K127;K138;K186;K196;K215];K64	3.00008e+07	2.87987e+07	3.01907e+07	2.70439e+07	2.85978e+07	1.32262e+07	0.761653	0.454601				365
Q9CQX8	28S ribosomal protein S36, mitochondrial OS=Mus musculus GN=Mrps36 PE=1 SV=1	Mrps36	33	2	9	102	11.1	9.99	Dimethyl [K77]	2.74277e+06	2.77297e+06	3.16352e+06	3.48131e+06	1.97073e+06	873289	0.980062	0.454475				96
Q9CSH3	Exosome complex exonuclease RRP44 OS=Mus musculus GN=Dis3 PE=1 SV=4	Dis3	9	6	10	958	108.8	7.53	Dimethyl [K199;K236]	1.54267e+06	1.61108e+06	1.5058e+06	1.07993e+06	1.55998e+06		0.205201	0.453208				61
Q925H1	Zinc finger transcription factor Trps1 OS=Mus musculus GN=Trps1 PE=1 SV=1	Trps1	4	3	6	1281	140.9	7.59	Dimethyl [K29;K877]	159522	325929		167175	89097.7		0.860224	0.453108				130
Q3THE2	Myosin regulatory light chain 12B OS=Mus musculus GN=Myl12b PE=1 SV=2	Myl12b	35	6	19	172	19.8	4.84	0	8.71942e+06	7.69025e+06	8.60653e+06	9.28583e+06	4.91445e+06	1.28503e+07	0.303787	0.452748				335
Q921I9	Exosome complex component RRP41 OS=Mus musculus GN=Exosc4 PE=1 SV=3	Exosc4	29	5	25	245	26.2	6.15	0	2.56904e+06	2.10152e+06	2.33437e+06	2.68278e+06	1.53936e+06	2.85409e+06	0.343666	0.45265				597
Q5DTM8	E3 ubiquitin-protein ligase BRE1A OS=Mus musculus GN=Rnf20 PE=1 SV=2	Rnf20	9	5	12	973	113.5	5.96	Dimethyl [K242;K714]	837831	1.23991e+06	783677	849704	513676		0.445899	0.452501				102
Q63918	Serum deprivation-response protein OS=Mus musculus GN=Sdpr PE=1 SV=3	Sdpr	22	6	17	418	46.7	5.21	Dimethyl [K91;K113;K405]	2.32984e+06	1.59674e+06	2.20539e+06	2.47844e+06	2.70276e+06	3.88666e+06	-0.24383	0.452228				187
Q8R1V4	Transmembrane emp24 domain-containing protein 4 OS=Mus musculus GN=Tmed4 PE=1 SV=1	Tmed4	33	4	23	227	26	8.18	Dimethyl [K150;K172]	3.92701e+06	3.79719e+06	3.61584e+06	3.16791e+06	3.97631e+06	2.17804e+06	0.636459	0.452106				258
Q62193	Replication protein A 32 kDa subunit OS=Mus musculus GN=Rpa2 PE=1 SV=1	Rpa2	23	3	10	270	29.7	6.15	Dimethyl [K85;K127;K265];K93	889848	763040	426741	808675	975782		-0.47797	0.450712				121
Q8C5H8	NAD kinase 2, mitochondrial OS=Mus musculus GN=Nadk2 PE=1 SV=2	Nadk2	17	5	11	452	50.8	8.07	Dimethyl [K327;K382]	1.04234e+06	982910	1.09106e+06	807219	1.14245e+06	1.48765e+06	0.213038	0.4507				149
Q3UM18	Large subunit GTPase 1 homolog OS=Mus musculus GN=Lsg1 PE=1 SV=2	Lsg1	12	6	14	644	73.1	6.51	Dimethyl [K352]	3.17759e+06	3.74855e+06	2.32694e+06	2.57511e+06	2.95147e+06	2.78375e+06	0.441371	0.450537				233
P09411	Phosphoglycerate kinase 1 OS=Mus musculus GN=Pgk1 PE=1 SV=4	Pgk1	55	16	64	417	44.5	7.9	Dimethyl [K30;K131;K133;K199;K216;K264;K291;K297;K322;K323;K382;K388;K406];K91;K97	4.33401e+07	1.76419e+07	3.14161e+07	3.12684e+07	2.01825e+07	1.07066e+07	0.921494	0.450483				1223
Q9WV98	Mitochondrial import inner membrane translocase subunit Tim9 OS=Mus musculus GN=Timm9 PE=1 SV=1	Timm9	71	6	36	89	10.3	7.21	Dimethyl [K23;K34;K42;K55;K81]	1.24643e+07	1.5322e+07	1.26208e+07	1.20231e+07	1.29092e+07	3.31023e+06	1.0548	0.450393				582
Q91VR7	Microtubule-associated proteins 1A/1B light chain 3A OS=Mus musculus GN=Map1lc3a PE=1 SV=1	Map1lc3a	23	1	6	121	14.3	8.68	Dimethyl [K49;K65]	310407	472449	379647	363300	196395		0.462336	0.450124				54
Q8BVE3	V-type proton ATPase subunit H OS=Mus musculus GN=Atp6v1h PE=1 SV=1	Atp6v1h	14	4	10	483	55.8	6.61	Dimethyl [K22;K325;K336]	799534	1.43012e+06	2.04278e+06	1.97278e+06	1.79208e+06		-0.55613	0.449944				247
Q9R0H0	Peroxisomal acyl-coenzyme A oxidase 1 OS=Mus musculus GN=Acox1 PE=1 SV=5	Acox1	5	2	4	661	74.6	8.48	Dimethyl [K174]	202309	272822	200661	217311	328971		-0.31561	0.449445				30
Q99KI0	Aconitate hydratase, mitochondrial OS=Mus musculus GN=Aco2 PE=1 SV=1	Aco2	51	37	194	780	85.4	7.93	Dimethyl [K50;K117;K138;K160;K245;K258;K409;K458;K506;K517;K520;K521;K523;K549;K605;K628;K68;K701;K717;K730;K736;K739]	1.64818e+08	1.88332e+08	1.56371e+08	1.46792e+08	1.73409e+08	1.61024e+08	0.392821	0.449138				3847
P97427	Dihydropyrimidinase-related protein 1 OS=Mus musculus GN=Crmp1 PE=1 SV=1	Crmp1	51	14	76	572	62.1	7.12	Dimethyl [K345;K390;K416;K418;K463;K511]	1.52478e+07	1.49651e+07	1.54746e+07	1.65313e+07	1.04334e+07	2.44732e+07	0.225695	0.447654				1283
P59326	YTH domain-containing family protein 1 OS=Mus musculus GN=Ythdf1 PE=1 SV=1	Ythdf1	14	1	19	559	60.8	8.95	Dimethyl [K370;K500;K541]	297453	217100		350876	278497		-0.34035	0.447457				221
Q8K2K6	Arf-GAP domain and FG repeat-containing protein 1 OS=Mus musculus GN=Agfg1 PE=1 SV=2	Agfg1	26	8	28	561	58	8.63	Dimethyl [K112;K158;K161;K175;K313;K326;K354]	7.70893e+06	8.44813e+06	6.34549e+06	7.27643e+06	6.60167e+06	1.89019e+06	1.04027	0.447222				541
P61082	NEDD8-conjugating enzyme Ubc12 OS=Mus musculus GN=Ube2m PE=1 SV=1	Ube2m	29	5	15	183	20.9	7.69	Dimethyl [K45;K61;K72;K81]	3.5849e+06	2.68595e+06	3.88262e+06	3.01411e+06	2.72571e+06	6.18182e+06	0.164209	0.447178				158
Q99M04	Lipoyl synthase, mitochondrial OS=Mus musculus GN=Lias PE=1 SV=1	Lias	15	4	7	373	41.9	8.88	Dimethyl [K164;K274;K317;K326]	1.14483e+06	1.39855e+06	1.49478e+06	978220	1.273e+06		0.208245	0.446704				78
Q9DBC7	cAMP-dependent protein kinase type I-alpha regulatory subunit OS=Mus musculus GN=Prkar1a PE=1 SV=3	Prkar1a	33	10	33	381	43.2	5.35	Dimethyl [K32;K261;K281;K367];K92	1.05541e+07	6.45327e+06	9.82346e+06	8.56131e+06	7.51426e+06	7.03393e+06	0.499558	0.446345				597
Q8BK67	Protein RCC2 OS=Mus musculus GN=Rcc2 PE=1 SV=1	Rcc2	61	26	155	520	55.9	8.72	Dimethyl [K90;K168;K228;K270;K291;K316;K347;K366;K420;K466;K468]	7.09451e+07	8.71622e+07	6.76788e+07	7.70558e+07	6.3278e+07	6.14538e+07	0.472136	0.44616				2577
Q9CQR2	40S ribosomal protein S21 OS=Mus musculus GN=Rps21 PE=1 SV=1	Rps21	65	7	57	83	9.1	8.51	Acetyl [N-Term]	3.67821e+07	3.55587e+07	4.06626e+07	3.45912e+07	3.88228e+07	1.07846e+08	-0.17028	0.445824				772
P27773	Protein disulfide-isomerase A3 OS=Mus musculus GN=Pdia3 PE=1 SV=2	Pdia3	68	42	260	505	56.6	6.21	Dimethyl [K104;K129;K130;K146;K147;K152;K173;K194;K214;K218;K225;K252;K258;K271;K289;K296;K305;K362;K366;K379;K417;K422;K425;K433;K448;K460;K461;K494;K496;K497]	2.80534e+08	2.85062e+08	2.84588e+08	2.86568e+08	2.52236e+08	2.13787e+08	0.497685	0.445563				4224
Q9QXS6	Drebrin OS=Mus musculus GN=Dbn1 PE=1 SV=4	Dbn1	23	13	37	706	77.2	4.49	Acetyl [N-Term];Dimethyl [K62;K165];K71	5.11641e+06	6.65451e+06	5.11251e+06	5.44387e+06	4.96238e+06	1.16799e+06	1.13278	0.44546				618
Q91YW3	DnaJ homolog subfamily C member 3 OS=Mus musculus GN=Dnajc3 PE=1 SV=1	Dnajc3	23	7	17	504	57.4	5.85	Dimethyl [K179]	2.35338e+06	2.91709e+06	2.73366e+06	2.50469e+06	2.51356e+06	3.34993e+06	0.255421	0.445045				104
O88487	Cytoplasmic dynein 1 intermediate chain 2 OS=Mus musculus GN=Dync1i2 PE=1 SV=1	Dync1i2	43	15	58	612	68.4	5.29	Dimethyl [K55;K143;K156;K165;K168;K229;K238;K316;K380];K56	1.05103e+07	1.64399e+07	1.49963e+07	1.36974e+07	1.17822e+07	7.93501e+06	0.650491	0.444044				1420
O35526	Syntaxin-1A OS=Mus musculus GN=Stx1a PE=1 SV=3	Stx1a	7	1	10	288	33	5.24	0	547197	886094	522329	523634	864616	2.96418e+06	-0.49038	0.443813				139
Q80YD1	ATP-dependent RNA helicase SUPV3L1, mitochondrial OS=Mus musculus GN=Supv3l1 PE=1 SV=1	Supv3l1	8	4	11	779	87	7.84	Dimethyl [K234]	1.1625e+06	1.44807e+06	1.17546e+06	1.18159e+06	1.49281e+06	2.91487e+06	-0.14768	0.44309				132
Q9JKP5	Muscleblind-like protein 1 OS=Mus musculus GN=Mbnl1 PE=1 SV=1	Mbnl1	8	3	9	341	37	8.6	Acetyl [N-Term]	2.75e+06	2.96151e+06	3.02332e+06	3.16879e+06	2.3568e+06	1.40828e+06	0.7206	0.442935				33
Q8K0Z7	Translational activator of cytochrome c oxidase 1 OS=Mus musculus GN=Taco1 PE=1 SV=1	Taco1	17	3	10	294	32.3	8.12	0	1.61668e+06	1.98954e+06	1.5264e+06	3.05979e+06	1.12314e+06	1.30333e+07	-0.75167	0.442246				188
Q810D6	Glutamate-rich WD repeat-containing protein 1 OS=Mus musculus GN=Grwd1 PE=1 SV=2	Grwd1	10	3	5	446	49.2	4.81	Dimethyl [K333]	1.41965e+06	1.41189e+06	1.07157e+06	1.66963e+06	624482	1.32798e+06	0.522649	0.441348				34
Q9WVR4	Fragile X mental retardation syndrome-related protein 2 OS=Mus musculus GN=Fxr2 PE=1 SV=1	Fxr2	8	3	7	673	73.7	6.23	0	759505	1.14427e+06	897778	636588	1.05653e+06	955966	0.404562	0.439174				50
Q9D136	2-oxoglutarate and iron-dependent oxygenase domain-containing protein 3 OS=Mus musculus GN=Ogfod3 PE=2 SV=1	Ogfod3	17	3	6	315	35.4	6.74	0	992151	1.64152e+06	1.32586e+06	1.16073e+06	1.25417e+06	437372	0.898795	0.437677				53
Q9JHU9	Inositol-3-phosphate synthase 1 OS=Mus musculus GN=Isyna1 PE=1 SV=1	Isyna1	9	3	3	557	60.9	6.42	0	346117		216154	402994	290303	4.87037e+06	-1.30163	0.437638				0
Q8R050	Eukaryotic peptide chain release factor GTP-binding subunit ERF3A OS=Mus musculus GN=Gspt1 PE=1 SV=2	Gspt1	31	15	47	636	68.6	5.21	Dimethyl [K208;K240;K288;K289;K324;K333;K358;K446;K448;K457;K500;K585]	1.88179e+07	1.69843e+07	1.77917e+07	1.71428e+07	1.69761e+07	1.16611e+07	0.559742	0.436843				339
D3Z7P3	Glutaminase kidney isoform, mitochondrial OS=Mus musculus GN=Gls PE=1 SV=1	Gls	43	18	75	674	73.9	7.99	Dimethyl [K111;K126;K135;K202;K206;K207;K260;K294;K297;K401;K661;K668]	2.42924e+07	2.60865e+07	2.01755e+07	1.94545e+07	2.49425e+07	1.68799e+07	0.525637	0.436802				1554
P35564	Calnexin OS=Mus musculus GN=Canx PE=1 SV=1	Canx	39	27	124	591	67.2	4.64	Dimethyl [K48;K100;K119;K183;K194;K200;K218;K234;K284;K293;K381;K385;K399;K416;K459;K460;K526;K531;K535];K58;K62;K88;K90;K91	1.13522e+08	1.42067e+08	1.32544e+08	1.09823e+08	1.35442e+08	3.65838e+07	0.969465	0.436385				1559
Q8VCM8	Nicalin OS=Mus musculus GN=Ncln PE=1 SV=2	Ncln	20	9	33	563	62.9	6.49	Dimethyl [K279]	9.29936e+06	1.20958e+07	9.29227e+06	8.09388e+06	1.09339e+07	1.09157e+07	0.349398	0.436358				457
P60335	Poly(rC)-binding protein 1 OS=Mus musculus GN=Pcbp1 PE=1 SV=1	Pcbp1	74	11	85	356	37.5	7.09	Dimethyl [K31;K115;K160;K237;K314];K70	3.97541e+07	4.34544e+07	4.25808e+07	4.39116e+07	3.60426e+07	3.82353e+07	0.405329	0.435706				2137
P53564	Homeobox protein cut-like 1 OS=Mus musculus GN=Cux1 PE=1 SV=3	Cux1	8	5	13	1515	165.5	6.32	0	291675	813453	464687	513356	1.0539e+06	1.21061e+06	-0.54538	0.435598				209
Q9CPP6	NADH dehydrogenase [ubiquinone] 1 alpha subcomplex subunit 5 OS=Mus musculus GN=Ndufa5 PE=1 SV=3	Ndufa5	37	3	14	116	13.4	8.1	Dimethyl [K30;K67;K86]	4.90017e+06	5.49124e+06	5.58103e+06	5.64679e+06	4.47514e+06	4.87375e+06	0.406873	0.435362				235
P61089	Ubiquitin-conjugating enzyme E2 N OS=Mus musculus GN=Ube2n PE=1 SV=1	Ube2n	59	9	30	152	17.1	6.57	Dimethyl [K24;K53;K82;K92]	1.30107e+07	1.26392e+07	1.63433e+07	1.4708e+07	1.17284e+07	8.07595e+06	0.627479	0.435333				202
Q8BHG9	CGG triplet repeat-binding protein 1 OS=Mus musculus GN=Cggbp1 PE=1 SV=1	Cggbp1	40	5	9	167	18.8	8.95	Dimethyl [K40]	1.57007e+06	2.39136e+06	1.51365e+06	1.93661e+06	1.18857e+06	2.16735e+06	0.374187	0.434858				97
Q9DBR1	5'-3' exoribonuclease 2 OS=Mus musculus GN=Xrn2 PE=1 SV=1	Xrn2	23	16	59	951	108.6	7.59	Dimethyl [K172;K207;K493;K561;K688]	8.12311e+06	8.70734e+06	6.95298e+06	8.06029e+06	2.80073e+07	1.55025e+07	-0.63218	0.434688				1216
Q9CQM9	Glutaredoxin-3 OS=Mus musculus GN=Glrx3 PE=1 SV=1	Glrx3	26	7	15	337	37.8	5.59	Dimethyl [K94]	3.99926e+06	1.44416e+06	4.84478e+06	2.02782e+06	1.93768e+06	4.45255e+06	0.537306	0.434645				209
Q91XV3	Brain acid soluble protein 1 OS=Mus musculus GN=Basp1 PE=1 SV=3	Basp1	88	21	143	226	22.1	4.51	Dimethyl [K25;K123;K146;K147;K159;K170;K181;K195;K225];K38;K52;K58;K60;K68;K86;K91	5.0785e+07	6.62033e+07	5.2405e+07	5.13585e+07	5.47365e+07	4.66938e+06	1.56041	0.4342				3635
Q7TQI3	Ubiquitin thioesterase OTUB1 OS=Mus musculus GN=Otub1 PE=1 SV=2	Otub1	26	5	17	271	31.3	4.94	Dimethyl [K71;K271]	5.22102e+06	1.30354e+06	5.49543e+06	2.18106e+06	2.55714e+06	2.75936e+06	0.738535	0.434126				301
P62962	Profilin-1 OS=Mus musculus GN=Pfn1 PE=1 SV=2	Pfn1	77	11	43	140	14.9	8.28	Dimethyl [K54;K108;K116;K126;K127];K70	3.33851e+07	1.13595e+07	3.3748e+07	1.55165e+07	1.90396e+07	2.68869e+07	0.54091	0.433855				1120
Q8C0I1	Alkyldihydroxyacetonephosphate synthase, peroxisomal OS=Mus musculus GN=Agps PE=1 SV=1	Agps	38	18	63	645	71.6	7.5	Dimethyl [K72;K130;K156;K324;K376;K627]	9.48818e+06	1.28174e+07	9.24473e+06	9.01065e+06	1.0604e+07	7.48723e+06	0.528911	0.433363				988
Q9D1Q6	Endoplasmic reticulum resident protein 44 OS=Mus musculus GN=Erp44 PE=1 SV=1	Erp44	30	9	28	406	46.8	5.27	Dimethyl [K170;K303;K355]	7.69025e+06	7.49865e+06	7.88183e+06	8.11017e+06	6.62046e+06	2.37863e+06	0.921961	0.43312				474
Q9Z1Z2	Serine-threonine kinase receptor-associated protein OS=Mus musculus GN=Strap PE=1 SV=2	Strap	52	13	44	350	38.4	5.12	Dimethyl [K59;K131;K137;K147;K148;K218;K262];K69;K84	1.52341e+07	1.30885e+07	1.67668e+07	1.56125e+07	1.29397e+07	6.76989e+06	0.741351	0.433039				884
P70362	Ubiquitin fusion degradation protein 1 homolog OS=Mus musculus GN=Ufd1l PE=1 SV=2	Ufd1l	18	4	8	307	34.5	6.7	Acetyl [N-Term];Dimethyl [K165]	548032	631271	1.76581e+06	2.02796e+06	1.64106e+06	1.5208e+06	-0.70533	0.43257				110
Q62446	Peptidyl-prolyl cis-trans isomerase FKBP3 OS=Mus musculus GN=Fkbp3 PE=1 SV=2	Fkbp3	60	14	47	224	25.1	9.28	Dimethyl [K42;K110;K113;K160;K165;K184;K200;K201];K56;K70;K73;K80	2.91118e+07	2.83236e+07	2.39579e+07	2.98349e+07	2.19619e+07	2.46867e+06	1.51498	0.432398				313
Q9R0L6	Pericentriolar material 1 protein OS=Mus musculus GN=Pcm1 PE=1 SV=2	Pcm1	7	8	28	2025	228.7	5.01	Dimethyl [K805;K1342]	1.6701e+06	1.87168e+06	1.8744e+06	1.51428e+06	1.95129e+06	1.02252e+06	0.630005	0.43213				349
Q60875	Rho guanine nucleotide exchange factor 2 OS=Mus musculus GN=Arhgef2 PE=1 SV=4	Arhgef2	9	5	27	985	111.9	7.25	0	2.40216e+06	2.47741e+06	1.88626e+06	2.61558e+06	2.62048e+06	4.49908e+06	-0.17451	0.432116				414
Q9R1Q7	Proteolipid protein 2 OS=Mus musculus GN=Plp2 PE=1 SV=1	Plp2	18	2	6	152	16.6	7.14	0	3.94201e+06	5.64405e+06	4.13685e+06	3.52942e+06	6.2218e+06	2.01196e+07	-0.44284	0.432052				50
P17047	Lysosome-associated membrane glycoprotein 2 OS=Mus musculus GN=Lamp2 PE=1 SV=2	Lamp2	5	2	4	415	45.7	7.39	0	2.38276e+06	2.98293e+06	3.06701e+06	2.25548e+06	3.11954e+06	601957	1.09943	0.431198				20
Q9D1G1	Ras-related protein Rab-1B OS=Mus musculus GN=Rab1b PE=1 SV=1	Rab1b	45	3	23	201	22.2	5.73	Dimethyl [K46;K153;K170;K187];K55	862461	776970	1.08473e+06	801865	511509	1.87181e+06	0.285227	0.43061				399
Q9Z1M0	P2X purinoceptor 7 OS=Mus musculus GN=P2rx7 PE=1 SV=2	P2rx7	4	2	3	595	68.3	8.22	0	304842	218171	315548	199233	118531	671813	0.446025	0.430089				38
P56480	ATP synthase subunit beta, mitochondrial OS=Mus musculus GN=Atp5b PE=1 SV=2	Atp5b	75	27	272	529	56.3	5.34	Dimethyl [K133;K159;K188;K198;K212;K225;K259;K351;K432;K480;K519]	6.41512e+08	8.05048e+08	6.85746e+08	7.29483e+08	6.20175e+08	4.75939e+08	0.550775	0.429478				6635
Q6PGG6	Guanine nucleotide-binding protein-like 3-like protein OS=Mus musculus GN=Gnl3l PE=1 SV=1	Gnl3l	6	2	3	577	65.2	8.6	Dimethyl [K496]	197912	171601	149792	163462	239240		-0.25463	0.428859				27
Q3UUQ7	GPI inositol-deacylase OS=Mus musculus GN=Pgap1 PE=1 SV=3	Pgap1	3	2	5	922	104.5	8.91	Dimethyl [K99]	183752	191449	184889	118178	296999	5.13987e+06	-1.28642	0.42876				0
P49586	Choline-phosphate cytidylyltransferase A OS=Mus musculus GN=Pcyt1a PE=1 SV=1	Pcyt1a	18	4	13	367	41.6	7.03	Dimethyl [K57;K183;K238]	1.69564e+06	1.29741e+06	1.76765e+06	1.89334e+06	1.11847e+06	902083	0.653324	0.428693				82
Q8CGF7	Transcription elongation regulator 1 OS=Mus musculus GN=Tcerg1 PE=1 SV=2	Tcerg1	6	6	8	1100	123.7	8.65	Dimethyl [K798]	3.09971e+06	3.27463e+06	2.8537e+06	3.60083e+06	2.3321e+06	1.32155e+06	0.772862	0.428394				31
O88508	DNA (cytosine-5)-methyltransferase 3A OS=Mus musculus GN=Dnmt3a PE=1 SV=2	Dnmt3a	6	4	6	908	101.6	6.65	0	777240	1.10552e+06	622839	898899	158805		1.05038	0.427576				106
P97450	ATP synthase-coupling factor 6, mitochondrial OS=Mus musculus GN=Atp5j PE=1 SV=1	Atp5j	51	8	44	108	12.5	9.36	Dimethyl [K41;K105];K77;K94;K99	3.27184e+07	3.75914e+07	3.19719e+07	3.51519e+07	3.03733e+07	504572	2.3747	0.427565				629
Q9DBS1	Transmembrane protein 43 OS=Mus musculus GN=Tmem43 PE=1 SV=1	Tmem43	24	6	20	400	44.8	7.36	Dimethyl [K114]	5.50191e+06	6.49906e+06	5.36445e+06	3.74258e+06	7.54035e+06	3.0751e+06	0.692938	0.427023				222
O70152	Dolichol-phosphate mannosyltransferase subunit 1 OS=Mus musculus GN=Dpm1 PE=1 SV=1	Dpm1	26	5	13	260	29.2	9.51	0	3.50674e+06	4.25079e+06	3.35528e+06	3.12408e+06	3.72627e+06	5.63702e+06	0.180874	0.426939				357
Q8VIJ6	Splicing factor, proline- and glutamine-rich OS=Mus musculus GN=Sfpq PE=1 SV=1	Sfpq	40	21	103	699	75.4	9.44	Dimethyl [K263;K271;K306;K322;K413;K454;K494;K510;K622;K695;K696]	3.45744e+07	4.35841e+07	3.89738e+07	4.47288e+07	4.58685e+07	7.58791e+07	-0.15729	0.426906				1608
Q921F2	TAR DNA-binding protein 43 OS=Mus musculus GN=Tardbp PE=1 SV=1	Tardbp	40	13	57	414	44.5	6.7	Dimethyl [K79;K114;K160;K238;K251;K263];K84;K95	4.84267e+07	5.72075e+07	4.93655e+07	5.54007e+07	4.31812e+07	3.8659e+07	0.499613	0.426545				1449
P58742	Aladin OS=Mus musculus GN=Aaas PE=1 SV=1	Aaas	19	6	17	546	59.4	6.87	Dimethyl [K52;K189]	1.9999e+06	2.47724e+06	1.4824e+06	1.72732e+06	3.10594e+06	5.13168e+06	-0.32398	0.426273				356
Q924C1	Exportin-5 OS=Mus musculus GN=Xpo5 PE=1 SV=1	Xpo5	4	3	4	1204	136.9	5.82	0	912522	495182	242597	1.13134e+06	600581		-0.83759	0.425729				37
P27046	Alpha-mannosidase 2 OS=Mus musculus GN=Man2a1 PE=1 SV=2	Man2a1	6	5	10	1150	131.5	8.03	Dimethyl [K472;K849]	1.14388e+06	1.07187e+06	1.72397e+06	794231	1.19842e+06		0.342392	0.425436				67
Q9CSU0	Regulation of nuclear pre-mRNA domain-containing protein 1B OS=Mus musculus GN=Rprd1b PE=1 SV=2	Rprd1b	16	4	13	326	36.9	5.97	Dimethyl [K126;K266]	1.70365e+06	2.25251e+06	1.24387e+06	2.24596e+06	1.94414e+06		-0.36477	0.424876				309
P28658	Ataxin-10 OS=Mus musculus GN=Atxn10 PE=1 SV=2	Atxn10	20	8	26	475	53.7	5.25	Dimethyl [K34;K253;K384;K438]	4.72571e+06	3.87509e+06	4.86531e+06	5.092e+06	5.50763e+06	8.51692e+06	-0.16272	0.424006				855
Q61990	Poly(rC)-binding protein 2 OS=Mus musculus GN=Pcbp2 PE=1 SV=1	Pcbp2	52	6	71	362	38.2	6.79	Dimethyl [K31;K115;K160;K172;K181;K272;K319];K70	1.76162e+07	2.17257e+07	1.96075e+07	1.81165e+07	1.95844e+07	1.10988e+07	0.621615	0.423135				1579
Q59J78	Mimitin, mitochondrial OS=Mus musculus GN=Ndufaf2 PE=1 SV=1	Ndufaf2	65	9	33	168	19.6	8.25	Dimethyl [K31;K108;K110;K113;K129;K151;K164];K39	1.0832e+07	1.21109e+07	1.15485e+07	1.10727e+07	1.1135e+07	4.71916e+06	0.771681	0.423014				328
Q99N87	28S ribosomal protein S5, mitochondrial OS=Mus musculus GN=Mrps5 PE=1 SV=1	Mrps5	6	2	9	432	48.2	10.14	Dimethyl [K152]	975377	1.0836e+06	534748	1.08857e+06	1.23742e+06	1.73307e+06	-0.3706	0.422415				68
P57722	Poly(rC)-binding protein 3 OS=Mus musculus GN=Pcbp3 PE=1 SV=3	Pcbp3	57	6	64	371	39.3	7.52	Dimethyl [K63;K102;K147;K204;K268;K328]	9.1339e+06	1.05922e+07	1.07594e+07	1.10428e+07	8.45164e+06	7.30777e+06	0.514866	0.421908				1672
Q9QWT9	Kinesin-like protein KIFC1 OS=Mus musculus GN=Kifc1 PE=1 SV=2	Kifc1	10	4	10	674	74.1	8.72	0	359268	735059	201218	499768	762935		-0.769	0.421863				162
P63276	40S ribosomal protein S17 OS=Mus musculus GN=Rps17 PE=1 SV=2	Rps17	53	9	40	135	15.5	9.85	Dimethyl [K32;K103;K107;K129];K44;K45	2.50169e+07	2.23846e+07	2.63866e+07	1.9844e+07	2.77599e+07	1.71333e+07	0.527136	0.421042				720
P80313	T-complex protein 1 subunit eta OS=Mus musculus GN=Cct7 PE=1 SV=1	Cct7	60	30	131	544	59.6	7.84	Dimethyl [K55;K106;K109;K135;K144;K166;K199;K217;K218;K230;K366;K440;K463;K521];K67;K84	1.00736e+08	1.03726e+08	1.00172e+08	9.15464e+07	1.05773e+08	4.15746e+07	0.771034	0.420945				3219
Q71FD5	E3 ubiquitin-protein ligase ZNRF2 OS=Mus musculus GN=Znrf2 PE=1 SV=1	Znrf2	37	3	6	238	23.7	6.76	0	143382	418132	213533	137093	158102		0.614955	0.420906				114
Q8VHX6	Filamin-C OS=Mus musculus GN=Flnc PE=1 SV=3	Flnc	17	24	92	2726	290.9	5.95	Dimethyl [K81;K1107;K1395;K173;K1969;K2160;K2261;K2654];K545;K574;K622;K718;K887;K896	8.62205e+06	6.53384e+06	1.04957e+07	6.39805e+06	7.44479e+06	1.59494e+07	0.190948	0.420029				1599
Q61735	Leukocyte surface antigen CD47 OS=Mus musculus GN=Cd47 PE=1 SV=2	Cd47	9	2	16	303	33.1	8.63	Dimethyl [K57;K99]	4.20828e+06	3.66988e+06	4.4068e+06	3.73428e+06	4.21529e+06	1.25269e+06	0.907219	0.419222				552
Q64378	Peptidyl-prolyl cis-trans isomerase FKBP5 OS=Mus musculus GN=Fkbp5 PE=1 SV=1	Fkbp5	8	2	6	456	50.9	7.8	Dimethyl [K155;K169]	1.77231e+06	1.20116e+06	1.09144e+06	598794	1.34046e+06		0.510844	0.419176				112
P51881	ADP/ATP translocase 2 OS=Mus musculus GN=Slc25a5 PE=1 SV=3	Slc25a5	64	12	107	298	32.9	9.73	Acetyl [N-Term];Dimethyl [K10;K105;K155;K163;K166;K171;K199;K23;K245;K295;K296];K43;K52;K92;K94;K96	7.6965e+07	9.84167e+07	7.56271e+07	6.88761e+07	9.42638e+07	1.10305e+07	1.31141	0.419168				1654
Q8R2Y2	Cell surface glycoprotein MUC18 OS=Mus musculus GN=Mcam PE=1 SV=1	Mcam	15	6	9	648	71.5	5.83	Dimethyl [K253]	2.33631e+06	2.57457e+06	2.2306e+06	2.05656e+06	2.54582e+06	1.59376e+06	0.539899	0.41912				24
Q07813	Apoptosis regulator BAX OS=Mus musculus GN=Bax PE=1 SV=1	Bax	41	5	19	192	21.4	4.98	Acetyl [N-Term];Dimethyl [K57]	4.74245e+06	5.73277e+06	5.37748e+06	2.56833e+06	4.80165e+06	1.14966e+07	0.326262	0.418526				317
Q62093	Serine/arginine-rich splicing factor 2 OS=Mus musculus GN=Srsf2 PE=1 SV=4	Srsf2	27	5	32	221	25.5	11.85	Acetyl [N-Term];Dimethyl [K17]	1.05198e+07	1.10811e+07	1.07111e+07	1.16643e+07	9.15672e+06	8.08659e+06	0.488772	0.418457				651
P97496	SWI/SNF complex subunit SMARCC1 OS=Mus musculus GN=Smarcc1 PE=1 SV=2	Smarcc1	20	11	52	1104	122.8	5.73	Acetyl [N-Term];Dimethyl [K64;K102;K126;K420;K427;K477;K481;K587;K591;K738];K74	5.92466e+06	8.53879e+06	5.90416e+06	8.32085e+06	4.45749e+06	4.11511e+06	0.634357	0.417973				727
P80314	T-complex protein 1 subunit beta OS=Mus musculus GN=Cct2 PE=1 SV=4	Cct2	82	38	211	535	57.4	6.4	Acetyl [N-Term];Dimethyl [K13;K119;K120;K170;K176;K181;K203;K204;K222;K223;K230;K248;K250;K272;K274;K342;K358;K40;K402;K431;K441;K481;K527];K72	2.08866e+08	2.01109e+08	2.14693e+08	2.17901e+08	1.83271e+08	2.18431e+08	0.327504	0.417935				5535
Q9JIX8	Apoptotic chromatin condensation inducer in the nucleus OS=Mus musculus GN=Acin1 PE=1 SV=3	Acin1	4	4	11	1338	150.6	5.91	Dimethyl [K507]	1.28818e+06	1.41072e+06	1.32623e+06	1.93822e+06	1.16759e+06	3.26466e+06	-0.22717	0.417155				217
P45377	Aldose reductase-related protein 2 OS=Mus musculus GN=Akr1b8 PE=1 SV=2	Akr1b8	11	2	3	316	36.1	6.37	0	1.04502e+06	288678	1.29319e+06	327560	444832		0.883561	0.416845				54
Q8R5C5	Beta-centractin OS=Mus musculus GN=Actr1b PE=1 SV=1	Actr1b	45	5	29	376	42.3	6.4	Acetyl [N-Term];Dimethyl [K32;K119;K230;K238;K308]	2.42172e+06	2.32275e+06	2.15551e+06	2.38904e+06	2.08498e+06	937332	0.770422	0.416554				424
Q8K2B3	Succinate dehydrogenase [ubiquinone] flavoprotein subunit, mitochondrial OS=Mus musculus GN=Sdha PE=1 SV=1	Sdha	54	28	144	664	72.5	7.37	Dimethyl [K92;K167;K179;K250;K361;K480;K485;K498;K538;K547;K608;K615;K624;K633;K647]	8.52089e+07	1.03489e+08	8.94266e+07	8.58789e+07	9.2081e+07	8.02223e+07	0.416167	0.41635				3355
Q3UBX0	Transmembrane protein 109 OS=Mus musculus GN=Tmem109 PE=1 SV=2	Tmem109	9	3	7	243	26.3	9.89	Dimethyl [K46;K47]	2.41652e+06	3.64503e+06	3.24435e+06	2.33777e+06	3.57894e+06	1.54075e+06	0.694329	0.415653				28
Q9CQJ8	NADH dehydrogenase [ubiquinone] 1 beta subcomplex subunit 9 OS=Mus musculus GN=Ndufb9 PE=1 SV=3	Ndufb9	49	6	22	179	22	7.8	Acetyl [N-Term];Dimethyl [K15;K121]	3.49243e+06	3.45295e+06	2.3e+06	3.29512e+06	2.54635e+06	998844	0.887014	0.414797				277
Q9D8V0	Minor histocompatibility antigen H13 OS=Mus musculus GN=Hm13 PE=1 SV=1	Hm13	23	6	19	378	41.7	6.04	Dimethyl [K241;K251;K352;K361;K371]	8.16884e+06	9.90139e+06	8.22452e+06	8.71881e+06	8.08715e+06	7.08335e+06	0.449313	0.414768				286
Q8K0D5	Elongation factor G, mitochondrial OS=Mus musculus GN=Gfm1 PE=1 SV=1	Gfm1	32	19	51	751	83.5	6.92	Dimethyl [K60;K176;K194;K213;K303;K359;K520;K522;K566;K580;K588;K710;K734]	1.55628e+07	1.77412e+07	1.51058e+07	1.3994e+07	1.74521e+07	7.31892e+06	0.718944	0.414067				387
Q9D7A6	Signal recognition particle 19 kDa protein OS=Mus musculus GN=Srp19 PE=1 SV=1	Srp19	27	2	5	144	16.2	9.96	Dimethyl [K64]	188434	727960	848821	185647	241824	996148	0.771651	0.413484				308
Q9ERD7	Tubulin beta-3 chain OS=Mus musculus GN=Tubb3 PE=1 SV=1	Tubb3	72	9	239	450	50.4	4.93	Dimethyl [K19;K103;K122;K154;K174;K252;K336;K350;K379];K58	3.81347e+07	2.31643e+07	3.57366e+07	3.54087e+07	2.28454e+07	3.09171e+07	0.423561	0.413359				4885
P61922	4-aminobutyrate aminotransferase, mitochondrial OS=Mus musculus GN=Abat PE=1 SV=1	Abat	10	3	7	500	56.4	8.09	0	880705	747855	784112	600040	1.13629e+06	3.0685e+06	-0.36131	0.413062				108
P54071	Isocitrate dehydrogenase [NADP], mitochondrial OS=Mus musculus GN=Idh2 PE=1 SV=3	Idh2	51	24	112	452	50.9	8.69	Dimethyl [K67;K106;K127;K155;K166;K243;K251;K263;K272;K299;K384;K426;K442];K80	4.39421e+07	4.86825e+07	3.98589e+07	4.01501e+07	4.49339e+07	3.61577e+07	0.440367	0.412382				1634
P10637	Microtubule-associated protein tau OS=Mus musculus GN=Mapt PE=1 SV=3	Mapt	14	6	15	733	76.2	6.79	Dimethyl [K309;K661]	2.67666e+06	2.95822e+06	2.62357e+06	2.20264e+06	1.08766e+06	6.58066e+06	0.444181	0.412168				335
Q9DB77	Cytochrome b-c1 complex subunit 2, mitochondrial OS=Mus musculus GN=Uqcrc2 PE=1 SV=1	Uqcrc2	45	18	81	453	48.2	9.25	Dimethyl [K42;K183;K231;K315;K375;K436];K92	5.91182e+07	7.65341e+07	5.77213e+07	6.54323e+07	5.65569e+07	5.61468e+07	0.421464	0.411911				1637
P62996	Transformer-2 protein homolog beta OS=Mus musculus GN=Tra2b PE=1 SV=1	Tra2b	33	7	15	288	33.6	11.25	0	9.75899e+06	1.12459e+07	4.75693e+06	9.45732e+06	5.39503e+06	3.69054e+06	0.801892	0.41171				290
Q9R1P3	Proteasome subunit beta type-2 OS=Mus musculus GN=Psmb2 PE=1 SV=1	Psmb2	28	5	15	201	22.9	7.02	Dimethyl [K185;K198]	5.11676e+06	3.28623e+06	5.39428e+06	3.63771e+06	3.96778e+06	7.80247e+06	0.20741	0.410318				65
Q7TNV0	Protein DEK OS=Mus musculus GN=Dek PE=1 SV=1	Dek	23	8	24	380	43.1	6.86	Dimethyl [K88;K128;K129;K141;K353]	8.20004e+06	1.15133e+07	8.56131e+06	1.11923e+07	6.50222e+06	7.52364e+06	0.49881	0.410289				378
O08917	Flotillin-1 OS=Mus musculus GN=Flot1 PE=1 SV=1	Flot1	7	2	4	428	47.5	7.15	0	289499	419293	189324	327378	328538	834759	-0.34381	0.409882				61
O54879	High mobility group protein B3 OS=Mus musculus GN=Hmgb3 PE=1 SV=3	Hmgb3	55	8	26	200	23	8.37	Dimethyl [K30;K110;K178;K179];K43;K59;K65	7.06521e+06	8.74605e+06	6.17326e+06	7.95483e+06	6.38122e+06	1.2914e+06	1.15847	0.409387				316
Q62351	Transferrin receptor protein 1 OS=Mus musculus GN=Tfrc PE=1 SV=1	Tfrc	55	37	144	763	85.7	6.57	Dimethyl [K39;K109;K130;K136;K147;K163;K179;K242;K269;K366;K376;K396;K421;K431;K442;K498;K511;K517;K523;K53;K534;K582;K620;K632;K683]	6.64332e+07	7.6444e+07	6.53281e+07	6.06708e+07	7.384e+07	5.45131e+07	0.458828	0.409326				2131
Q924T2	28S ribosomal protein S2, mitochondrial OS=Mus musculus GN=Mrps2 PE=1 SV=1	Mrps2	37	7	17	291	32.3	9.14	Dimethyl [K73;K287]	3.07147e+06	3.80351e+06	2.68093e+06	2.549e+06	3.63292e+06	1.26666e+06	0.783783	0.409103				266
Q3UJU9	Regulator of microtubule dynamics protein 3 OS=Mus musculus GN=Rmdn3 PE=1 SV=2	Rmdn3	17	5	16	470	52	5.21	Dimethyl [K89;K298;K299]	2.70313e+06	2.94044e+06	2.64035e+06	2.43856e+06	3.00972e+06	972272	0.830267	0.408525				223
Q9CZS1	Aldehyde dehydrogenase X, mitochondrial OS=Mus musculus GN=Aldh1b1 PE=1 SV=1	Aldh1b1	22	7	25	519	57.5	7.02	Dimethyl [K211;K228;K291;K366;K416;K428]	4.15351e+06	4.72473e+06	4.48072e+06	4.42486e+06	4.15956e+06	5.11145e+06	0.278989	0.407967				490
P28656	Nucleosome assembly protein 1-like 1 OS=Mus musculus GN=Nap1l1 PE=1 SV=2	Nap1l1	31	9	49	391	45.3	4.46	Dimethyl [K72;K105;K116;K135;K147;K149;K176;K194]	4.05163e+07	2.12418e+07	3.15755e+07	2.74785e+07	3.1277e+07	5.80514e+06	1.12665	0.40737				1117
Q8VDF2	E3 ubiquitin-protein ligase UHRF1 OS=Mus musculus GN=Uhrf1 PE=1 SV=2	Uhrf1	11	6	18	782	88.2	8.31	Dimethyl [K172;K524]	1.87349e+06	3.31988e+06	1.99423e+06	3.04814e+06	1.33425e+06	1.50915e+06	0.64983	0.407301				214
Q8BHN3	Neutral alpha-glucosidase AB OS=Mus musculus GN=Ganab PE=1 SV=1	Ganab	35	23	88	944	106.8	6.06	Dimethyl [K48;K148;K491;K84;K880;K899;K908];K96	2.95141e+07	2.75796e+07	3.13856e+07	2.35137e+07	2.76217e+07	6.24457e+07	0.089245	0.407215				1477
Q91V41	Ras-related protein Rab-14 OS=Mus musculus GN=Rab14 PE=1 SV=3	Rab14	58	10	33	215	23.9	6.21	Dimethyl [K59;K125;K140;K170;K171;K193]	1.12709e+07	1.25406e+07	9.98963e+06	8.74969e+06	1.30523e+07	8.84972e+06	0.472307	0.407143				761
Q60848	Lymphocyte-specific helicase OS=Mus musculus GN=Hells PE=1 SV=2	Hells	3	2	3	821	95.1	8	Dimethyl [K714]	587040	779128	635794	611757	1.02118e+06		-0.3078	0.406894				38
Q3TPX4	Exocyst complex component 5 OS=Mus musculus GN=Exoc5 PE=1 SV=2	Exoc5	4	2	4	708	81.7	6.71	Acetyl [N-Term]	232553	197405		139654	184889	457877	0.234707	0.406865				23
P60710	Actin, cytoplasmic 1 OS=Mus musculus GN=Actb PE=1 SV=1	Actb	78	1	356	375	41.7	5.48	Acetyl [N-Term];Dimethyl [K50;K113;K191;K238;K284;K291;K315;K326;K328;K336;K373];K61;K68	1.16538e+07	1.02698e+07	8.48569e+06	1.16927e+07	8.44871e+06	1.56529e+06	1.21666	0.406214				6607
Q9QXB9	Developmentally-regulated GTP-binding protein 2 OS=Mus musculus GN=Drg2 PE=1 SV=1	Drg2	12	3	5	364	40.7	8.88	0	461126	480408	652944	502269	737048		-0.26612	0.405977				41
O70439	Syntaxin-7 OS=Mus musculus GN=Stx7 PE=1 SV=3	Stx7	23	5	18	261	29.8	5.78	Dimethyl [K106]	3.40872e+06	3.50771e+06	3.18619e+06	2.38772e+06	3.75141e+06	5.51642e+06	0.186435	0.405743				292
P12787	Cytochrome c oxidase subunit 5A, mitochondrial OS=Mus musculus GN=Cox5a PE=1 SV=2	Cox5a	55	7	24	146	16.1	6.54	Dimethyl [K58;K109;K111];K68;K83	1.89658e+07	2.2939e+07	2.23025e+07	2.34145e+07	1.82817e+07	1.24842e+07	0.598377	0.405666				144
Q8BG05	Heterogeneous nuclear ribonucleoprotein A3 OS=Mus musculus GN=Hnrnpa3 PE=1 SV=1	Hnrnpa3	53	22	124	379	39.6	9.01	Acetyl [N-Term];Dimethyl [K4;K118;K126;K127;K134;K151;K182;K187;K199;K200];K29;K36;K57;K73;K99	7.16816e+07	7.23906e+07	7.33859e+07	9.36905e+07	5.18414e+07	2.72584e+07	0.819563	0.40547				1343
Q8VCB1	Nucleoporin NDC1 OS=Mus musculus GN=Ndc1 PE=1 SV=1	Ndc1	19	8	12	673	75.4	8.9	Dimethyl [K215;K436;K509]	1.52661e+06	2.34816e+06	1.26386e+06	736793	2.69789e+06	702140	0.877735	0.405129				128
Q60930	Voltage-dependent anion-selective channel protein 2 OS=Mus musculus GN=Vdac2 PE=1 SV=2	Vdac2	68	17	114	295	31.7	7.49	Acetyl [N-Term];Dimethyl [K40;K108;K121;K122;K209;K248;K268;K278];K65;K73;K75;K86	8.77138e+07	9.5772e+07	8.51852e+07	8.85814e+07	8.67584e+07	5.13585e+07	0.597599	0.404919				2104
Q9D6J5	NADH dehydrogenase [ubiquinone] 1 beta subcomplex subunit 8, mitochondrial OS=Mus musculus GN=Ndufb8 PE=1 SV=1	Ndufb8	15	2	3	186	21.9	6.64	Dimethyl [K176]	2.33129e+06	2.78491e+06	2.68688e+06	2.33728e+06	2.66573e+06	3.00514e+06	0.27746	0.404656				21
P14733	Lamin-B1 OS=Mus musculus GN=Lmnb1 PE=1 SV=3	Lmnb1	48	31	112	588	66.7	5.16	Acetyl [N-Term];Dimethyl [K50;K112;K124;K125;K135;K146;K157;K158;K192;K242;K262;K272;K313;K331;K484;K529]	5.06023e+07	6.62676e+07	4.91845e+07	6.94658e+07	2.82883e+07	6.51291e+07	0.433504	0.404281				1169
P55258	Ras-related protein Rab-8A OS=Mus musculus GN=Rab8a PE=1 SV=2	Rab8a	24	3	19	207	23.7	9.07	Dimethyl [K10;K116;K176;K190];K55	1.32733e+06	1.75568e+06	1.36948e+06	981072	1.96909e+06	697290	0.726292	0.404054				193
P14685	26S proteasome non-ATPase regulatory subunit 3 OS=Mus musculus GN=Psmd3 PE=1 SV=3	Psmd3	36	13	34	530	60.7	8.44	Dimethyl [K72;K265;K421]	1.05915e+07	8.12029e+06	9.85142e+06	6.84728e+06	9.65069e+06	1.76982e+07	0.156503	0.402524				266
Q8R3H7	Heparan sulfate 2-O-sulfotransferase 1 OS=Mus musculus GN=Hs2st1 PE=1 SV=2	Hs2st1	9	2	9	356	41.8	8.57	Dimethyl [K213]	402492	831064	530650	599043	499249	7.04223e+06	-0.87805	0.402332				329
Q06180	Tyrosine-protein phosphatase non-receptor type 2 OS=Mus musculus GN=Ptpn2 PE=1 SV=2	Ptpn2	13	3	3	406	47.3	8.37	Acetyl [N-Term]	125820	378911		353733	428579		-0.87599	0.4019				32
Q8BXV2	BRI3-binding protein OS=Mus musculus GN=Bri3bp PE=1 SV=1	Bri3bp	17	4	12	253	28.2	9.52	Dimethyl [K225]	2.66924e+06	2.66998e+06	2.77585e+06	2.23679e+06	3.18398e+06	966158	0.819342	0.401834				222
O08585	Clathrin light chain A OS=Mus musculus GN=Clta PE=1 SV=2	Clta	16	4	12	235	25.6	4.58	Dimethyl [K140]	6.6929e+06	6.67344e+06	5.6039e+06	5.42127e+06	7.0062e+06	3.38002e+06	0.632607	0.40162				51
P97470	Serine/threonine-protein phosphatase 4 catalytic subunit OS=Mus musculus GN=Ppp4c PE=1 SV=2	Ppp4c	11	1	7	307	35.1	5.06	Dimethyl [K133]	577075	206617	248451	295009	346597	2.67184e+06	-0.75685	0.401267				89
Q8BSY0	Aspartyl/asparaginyl beta-hydroxylase OS=Mus musculus GN=Asph PE=1 SV=1	Asph	15	6	19	741	83	5.08	Dimethyl [K113;K403;K474;K605]	2.23029e+06	3.03255e+06	2.34345e+06	2.39684e+06	2.53157e+06	1.11654e+06	0.720197	0.401112				579
P61804	Dolichyl-diphosphooligosaccharide--protein glycosyltransferase subunit DAD1 OS=Mus musculus GN=Dad1 PE=1 SV=3	Dad1	28	3	15	113	12.5	7.08	0	5.97538e+06	6.88774e+06	5.87925e+06	4.05312e+06	7.60438e+06	7.88183e+06	0.309597	0.400725				218
P17225	Polypyrimidine tract-binding protein 1 OS=Mus musculus GN=Ptbp1 PE=1 SV=2	Ptbp1	34	10	51	527	56.4	8.34	Acetyl [N-Term];Dimethyl [K13;K133;K237;K265;K467;K478];K64;K83	3.39169e+07	4.14509e+07	2.93102e+07	3.61803e+07	3.1639e+07	1.45347e+07	0.747661	0.400317				1272
Q8BWT1	3-ketoacyl-CoA thiolase, mitochondrial OS=Mus musculus GN=Acaa2 PE=1 SV=3	Acaa2	20	5	9	397	41.8	8.09	Dimethyl [K209]	1.81005e+06	1.76129e+06	1.46544e+06	1.85386e+06	1.71884e+06		-0.14783	0.400246				76
Q8K1R3	Polyribonucleotide nucleotidyltransferase 1, mitochondrial OS=Mus musculus GN=Pnpt1 PE=1 SV=1	Pnpt1	25	16	44	783	85.6	8.03	Dimethyl [K264;K285;K306;K407;K464;K562;K582;K750;K761]	9.18788e+06	1.12545e+07	1.01755e+07	1.06718e+07	8.90571e+06	1.09574e+07	0.31647	0.399905				606
Q9DCZ4	MICOS complex subunit Mic26 OS=Mus musculus GN=Apoo PE=1 SV=2	Apoo	13	2	9	198	22.6	9.25	0	3.05301e+06	3.95405e+06	2.92681e+06	2.51774e+06	3.60633e+06	4.29016e+06	0.264553	0.399638				106
Q03963	Interferon-induced, double-stranded RNA-activated protein kinase OS=Mus musculus GN=Eif2ak2 PE=1 SV=2	Eif2ak2	13	6	19	515	58.2	8.57	Dimethyl [K108;K145;K406;K488]	1.5461e+06	1.18167e+06	1.45774e+06	1.46402e+06	1.202e+06	1.43468e+06	0.337185	0.399321				302
P26369	Splicing factor U2AF 65 kDa subunit OS=Mus musculus GN=U2af2 PE=1 SV=3	U2af2	29	8	21	475	53.5	9.09	Dimethyl [K70;K195;K225;K431]	3.92755e+06	4.74278e+06	4.1662e+06	4.80232e+06	3.83661e+06	713276	1.16551	0.398945				318
P56135	ATP synthase subunit f, mitochondrial OS=Mus musculus GN=Atp5j2 PE=1 SV=3	Atp5j2	38	4	15	88	10.3	9.95	Acetyl [N-Term];Dimethyl [K8;K10]	1.66579e+07	2.15458e+07	1.6449e+07	1.4835e+07	1.9602e+07	2.03977e+07	0.309258	0.398921				239
Q62167	ATP-dependent RNA helicase DDX3X OS=Mus musculus GN=Ddx3x PE=1 SV=3	Ddx3x	55	32	147	662	73.1	7.18	Dimethyl [K55;K162;K215;K230;K264;K288;K342;K387;K418;K427;K440;K452;K491;K564;K581];K64;K66	6.64009e+07	6.86997e+07	5.92454e+07	6.25194e+07	6.04065e+07	1.04324e+08	0.13024	0.398504				2573
Q9R099	Transducin beta-like protein 2 OS=Mus musculus GN=Tbl2 PE=1 SV=2	Tbl2	21	6	16	442	49.6	9.04	Dimethyl [K197;K250;K435]	2.23757e+06	3.35109e+06	2.67091e+06	2.48308e+06	2.90458e+06	826869	0.894087	0.398293				231
Q80X85	28S ribosomal protein S7, mitochondrial OS=Mus musculus GN=Mrps7 PE=1 SV=1	Mrps7	18	3	10	242	28	9.94	Dimethyl [K93]	1.88156e+06	2.54653e+06	1.70696e+06	1.88365e+06	2.07172e+06	8.71942e+06	-0.37408	0.39799				241
Q9CQA3	Succinate dehydrogenase [ubiquinone] iron-sulfur subunit, mitochondrial OS=Mus musculus GN=Sdhb PE=1 SV=1	Sdhb	55	16	70	282	31.8	8.68	Dimethyl [K53;K125;K139;K153;K160;K181;K257];K57;K69;K80;K82	3.16653e+07	4.27257e+07	3.33273e+07	3.8592e+07	3.17841e+07	1.39755e+07	0.776543	0.397987				1391
P51174	Long-chain specific acyl-CoA dehydrogenase, mitochondrial OS=Mus musculus GN=Acadl PE=1 SV=2	Acadl	21	7	28	430	47.9	8.31	Dimethyl [K106;K333;K358;K419]	7.56758e+06	7.76363e+06	8.28804e+06	6.97905e+06	8.11129e+06	1.34332e+07	0.097157	0.397278				519
P48193	Protein 4.1 OS=Mus musculus GN=Epb41 PE=1 SV=2	Epb41	4	2	7	858	95.9	5.6	Dimethyl [K741]	721080	941564	822867	836497	936812		-0.15725	0.397248				107
Q8BFY9	Transportin-1 OS=Mus musculus GN=Tnpo1 PE=1 SV=2	Tnpo1	23	11	49	898	102.3	4.98	Dimethyl [K81;K128;K162;K385;K704;K889]	7.68812e+06	5.2526e+06	5.87151e+06	4.56727e+06	7.13459e+06	6.89682e+06	0.337293	0.397004				958
Q3TCH7	Cullin-4A OS=Mus musculus GN=Cul4a PE=1 SV=1	Cul4a	5	3	7	759	87.7	8.35	0	483984	265159	485059	240087	352289		0.393301	0.396901				115
Q3U1J4	DNA damage-binding protein 1 OS=Mus musculus GN=Ddb1 PE=1 SV=2	Ddb1	20	18	54	1140	126.8	5.26	Dimethyl [K70;K1131];K383;K491;K496;K674;K74;K769;K83;K857	1.09021e+07	6.92076e+06	1.47213e+07	9.24409e+06	9.32259e+06	1.09339e+07	0.39058	0.396852				721
P46978	Dolichyl-diphosphooligosaccharide--protein glycosyltransferase subunit STT3A OS=Mus musculus GN=Stt3a PE=1 SV=1	Stt3a	16	10	44	705	80.5	8.1	Dimethyl [K67;K565;K613;K641;K655]	1.58678e+07	2.02877e+07	1.45842e+07	1.42801e+07	1.84997e+07	1.02698e+07	0.575261	0.396482				484
P63017	Heat shock cognate 71 kDa protein OS=Mus musculus GN=Hspa8 PE=1 SV=1	Hspa8	63	30	468	646	70.8	5.52	Acetyl [N-Term];Dimethyl [K3;K102;K108;K112;K126;K128;K137;K187;K188;K246;K25;K319;K328;K357;K361;K384;K423;K451;K458;K507;K512;K524;K526;K550;K573;K583;K589;K597;K601;K609];K71;K88	6.06192e+08	5.56768e+08	5.67758e+08	6.1342e+08	5.18224e+08	4.51703e+08	0.450312	0.396314				9181
Q9CQU0	Thioredoxin domain-containing protein 12 OS=Mus musculus GN=Txndc12 PE=1 SV=1	Txndc12	31	4	16	170	19	5.26	Dimethyl [K61;K121;K136]	4.33921e+06	3.47191e+06	4.44114e+06	4.13599e+06	3.77959e+06	3.36786e+06	0.426808	0.39554				226
P61202	COP9 signalosome complex subunit 2 OS=Mus musculus GN=Cops2 PE=1 SV=1	Cops2	7	3	9	443	51.6	5.53	Dimethyl [K225]	1.31798e+06	720031	835222	696228	729627		0.323576	0.39518				80
Q8BKC5	Importin-5 OS=Mus musculus GN=Ipo5 PE=1 SV=3	Ipo5	28	21	49	1097	123.5	4.93	Dimethyl [K90;K134;K212;K360;K436;K475;K526;K570;K693;K705;K775;K841;K963;K978]	8.14058e+06	4.75891e+06	7.98466e+06	5.79871e+06	5.78947e+06	1.08516e+07	0.232818	0.394782				914
Q9D051	Pyruvate dehydrogenase E1 component subunit beta, mitochondrial OS=Mus musculus GN=Pdhb PE=1 SV=1	Pdhb	39	12	47	359	38.9	6.87	Dimethyl [K52;K184;K227;K285;K347;K354];K68	3.61778e+07	4.25926e+07	3.73887e+07	4.11674e+07	2.94099e+07	6.20875e+07	0.183601	0.394627				1056
P35821	Tyrosine-protein phosphatase non-receptor type 1 OS=Mus musculus GN=Ptpn1 PE=1 SV=2	Ptpn1	22	6	8	432	49.6	6.16	Dimethyl [K247]	1.48178e+06	1.79493e+06	1.50205e+06	832332	1.41111e+06	3.56557e+06	0.288824	0.394401				44
Q9DBG3	AP-2 complex subunit beta OS=Mus musculus GN=Ap2b1 PE=1 SV=1	Ap2b1	36	16	88	937	104.5	5.38	Dimethyl [K66;K128;K131;K272;K283;K312;K383;K402;K719;K855;K867;K878;K892;K917;K936]	1.72214e+07	1.9906e+07	1.55952e+07	1.5404e+07	1.98289e+07	5.14843e+06	0.899981	0.394391				1310
O35047	Homologous-pairing protein 2 homolog OS=Mus musculus GN=Psmc3ip PE=1 SV=1	Psmc3ip	15	2	5	217	24.7	7.4	Dimethyl [K38]	417727	598296	429322	503314	185634		0.583379	0.393491				45
Q7TT37	Elongator complex protein 1 OS=Mus musculus GN=Ikbkap PE=1 SV=2	Ikbkap	7	6	8	1333	149.5	6	Dimethyl [K581;K880]	1.09326e+06	835569	1.03206e+06	929567	1.6511e+06	2.01955e+06	-0.26087	0.393465				111
P08003	Protein disulfide-isomerase A4 OS=Mus musculus GN=Pdia4 PE=1 SV=3	Pdia4	45	30	111	638	71.9	5.31	Dimethyl [K96;K102;K112;K124;K134;K138;K156;K177;K211;K238;K249;K281;K287;K379;K384;K477;K478;K563;K564;K589;K604;K605;K622;K630]	4.70307e+07	4.34514e+07	4.89362e+07	5.17122e+07	4.05332e+07	2.55284e+07	0.612228	0.393437				1456
Q9DBG6	Dolichyl-diphosphooligosaccharide--protein glycosyltransferase subunit 2 OS=Mus musculus GN=Rpn2 PE=1 SV=1	Rpn2	33	17	82	631	69	5.81	Dimethyl [K154;K244;K306;K337;K368;K385;K392;K456;K460;K627]	4.97606e+07	6.08857e+07	5.56007e+07	4.6894e+07	5.73464e+07	8.76105e+07	0.150187	0.392995				2213
Q921T2	Torsin-1A-interacting protein 1 OS=Mus musculus GN=Tor1aip1 PE=1 SV=3	Tor1aip1	19	5	15	595	66.7	7.05	Dimethyl [K506;K590]	2.64365e+06	2.98831e+06	2.26095e+06	873713	2.77566e+06	5.092e+06	0.488973	0.392402				198
Q9ESX5	H/ACA ribonucleoprotein complex subunit 4 OS=Mus musculus GN=Dkc1 PE=1 SV=4	Dkc1	7	3	5	509	57.4	9.28	Dimethyl [K424;K494]	278188	291331	229924	708103	222802		-0.63642	0.392156				134
O35874	Neutral amino acid transporter A OS=Mus musculus GN=Slc1a4 PE=1 SV=1	Slc1a4	17	5	20	532	56	5.87	Dimethyl [K480;K528]	2.40066e+06	2.43755e+06	2.1198e+06	2.45689e+06	2.17156e+06	971463	0.731188	0.391628				631
Q80VD1	Protein FAM98B OS=Mus musculus GN=Fam98b PE=1 SV=1	Fam98b	19	5	17	429	45.3	8.5	Dimethyl [K177]	3.33603e+06	3.43529e+06	3.64377e+06	3.2642e+06	3.64604e+06	1.93943e+06	0.596628	0.391355				348
P09528	Ferritin heavy chain OS=Mus musculus GN=Fth1 PE=1 SV=2	Fth1	32	4	8	182	21.1	5.88	Dimethyl [K69;K87]	1.90453e+06	1.36711e+06	1.65822e+06	1.6405e+06	907224		0.363385	0.391292				98
Q9JKL4	NADH dehydrogenase [ubiquinone] 1 alpha subcomplex assembly factor 3 OS=Mus musculus GN=Ndufaf3 PE=1 SV=1	Ndufaf3	30	3	11	185	20.7	8.05	0	1.9195e+06	1.06757e+06	2.79555e+06	1.78947e+06	555258		0.79083	0.391082				230
Q921X9	Protein disulfide-isomerase A5 OS=Mus musculus GN=Pdia5 PE=1 SV=1	Pdia5	22	8	18	517	59.2	7.5	Dimethyl [K73;K233;K442;K458;K469;K485]	2.90982e+06	2.47278e+06	2.51705e+06	2.30207e+06	2.43468e+06	5.32297e+06	0.07151	0.390507				212
Q9R0K7	Plasma membrane calcium-transporting ATPase 2 OS=Mus musculus GN=Atp2b2 PE=1 SV=2	Atp2b2	9	2	21	1198	132.5	5.96	Dimethyl [K715;K1112];K751;K756;K784;K785	1.07619e+06	1.615e+06	1.06248e+06	1.1076e+06	1.2888e+06	667866	0.629436	0.390349				191
P28667	MARCKS-related protein OS=Mus musculus GN=Marcksl1 PE=1 SV=2	Marcksl1	77	8	35	200	20.2	4.61	Dimethyl [K25;K110;K144;K157;K166];K77;K83	1.12342e+07	1.27095e+07	1.12179e+07	1.126e+07	1.25798e+07	2.68465e+06	1.00298	0.390306				1147
Q9Z1Z0	General vesicular transport factor p115 OS=Mus musculus GN=Uso1 PE=1 SV=2	Uso1	14	7	13	959	106.9	4.93	Dimethyl [K119;K305;K656]	1.35363e+06	1.22267e+06	3.75974e+06	530061	2.0637e+06	2.56513e+06	0.694537	0.390258				183
P47964	60S ribosomal protein L36 OS=Mus musculus GN=Rpl36 PE=1 SV=2	Rpl36	34	5	20	105	12.2	11.34	Dimethyl [K13]	2.6257e+07	2.80539e+07	2.93102e+07	2.43278e+07	3.00612e+07	3.13313e+07	0.282898	0.389741				199
Q9Z110	Delta-1-pyrroline-5-carboxylate synthase OS=Mus musculus GN=Aldh18a1 PE=1 SV=2	Aldh18a1	45	30	139	795	87.2	7.55	Dimethyl [K124;K149;K300;K347;K348;K357;K408;K409;K530;K550;K605;K662;K705;K761;K781]	4.72496e+07	5.38447e+07	4.63993e+07	4.39756e+07	5.12803e+07	5.69858e+07	0.270668	0.389595				2396
P14131	40S ribosomal protein S16 OS=Mus musculus GN=Rps16 PE=1 SV=4	Rps16	51	10	47	146	16.4	10.21	Dimethyl [K16;K109];K17;K26;K60;K73;K98	3.93075e+07	3.64042e+07	4.16063e+07	4.26192e+07	5.39455e+07	7.18308e+07	-0.17912	0.389369				567
Q9D6S7	Ribosome-recycling factor, mitochondrial OS=Mus musculus GN=Mrrf PE=1 SV=1	Mrrf	20	3	10	262	29	9.85	Dimethyl [K256]	1.42556e+06	1.86624e+06	1.40224e+06	1.79307e+06	1.22768e+06	1.17245e+06	0.488704	0.389351				122
Q9CQV7	Mitochondrial import inner membrane translocase subunit TIM14 OS=Mus musculus GN=Dnajc19 PE=1 SV=3	Dnajc19	28	2	4	116	12.4	10.1	Dimethyl [K75]	363829	342181	308647	395989	328743		-0.14973	0.3889				38
P68033	Actin, alpha cardiac muscle 1 OS=Mus musculus GN=Actc1 PE=1 SV=1	Actc1	45	3	193	377	42	5.39	Dimethyl [K52;K193;K317;K328;K330;K338];K63;K70;K86	1.49413e+07	1.21951e+07	5.37786e+06	1.65428e+07	5.58296e+06	726196	1.60112	0.38885				2542
O88456	Calpain small subunit 1 OS=Mus musculus GN=Capns1 PE=1 SV=1	Capns1	23	4	9	269	28.4	5.63	0	1.34353e+06	892010	1.34093e+06	938892	1.17759e+06	1.80079e+06	0.208474	0.388738				119
O88532	Zinc finger RNA-binding protein OS=Mus musculus GN=Zfr PE=1 SV=2	Zfr	5	3	7	1074	116.8	9.04	0	589855	780641	379332	427481	471109	899772	0.29385	0.387258				243
O70311	Glycylpeptide N-tetradecanoyltransferase 2 OS=Mus musculus GN=Nmt2 PE=1 SV=1	Nmt2	14	3	9	529	60.4	7.8	Dimethyl [K492]	1.85733e+06	1.71336e+06	998844	1.05646e+06	1.72134e+06	1.12205e+06	0.524655	0.38722				191
Q9JJI8	60S ribosomal protein L38 OS=Mus musculus GN=Rpl38 PE=1 SV=3	Rpl38	57	6	38	70	8.2	10.1	Dimethyl [K4;K50;K52;K55;K67];K9	3.21742e+07	3.21207e+07	3.02724e+07	3.14989e+07	3.67464e+07	1.17963e+06	1.81755	0.386046				277
Q66JS6	Eukaryotic translation initiation factor 3 subunit J-B OS=Mus musculus GN=Eif3j2 PE=1 SV=1	Eif3j2	33	8	25	263	29.5	4.81	Dimethyl [K138;K166;K202;K203;K215]	7.59648e+06	6.43764e+06	7.95318e+06	7.17079e+06	8.17677e+06	1.51856e+07	-0.0868	0.385847				202
P50580	Proliferation-associated protein 2G4 OS=Mus musculus GN=Pa2g4 PE=1 SV=3	Pa2g4	76	30	140	394	43.7	6.86	Acetyl [N-Term];Dimethyl [K20;K101;K107;K158;K172;K191;K210;K211;K236;K253;K258;K298;K311;K320;K344;K355];K51;K62;K72;K93	9.25738e+07	1.01901e+08	8.91419e+07	1.02355e+08	8.78659e+07	4.01835e+07	0.717645	0.384816				2222
O35143	ATPase inhibitor, mitochondrial OS=Mus musculus GN=Atpif1 PE=1 SV=2	Atpif1	33	7	49	106	12.2	9.64	Dimethyl [K52;K64;K72;K83]	1.78894e+07	2.39795e+07	1.8492e+07	1.94154e+07	2.09638e+07	6.2421e+06	0.859087	0.384383				304
Q9Z1X4	Interleukin enhancer-binding factor 3 OS=Mus musculus GN=Ilf3 PE=1 SV=2	Ilf3	10	6	22	898	96	8.76	Dimethyl [K600]	3.27872e+06	3.0139e+06	3.63696e+06	3.61985e+06	2.34345e+06	5.34886e+06	0.199432	0.38364				218
Q8BGT7	Survival of motor neuron-related-splicing factor 30 OS=Mus musculus GN=Smndc1 PE=1 SV=1	Smndc1	18	2	7	238	26.7	7.24	Dimethyl [K34;K219;K229]	534118	463850	482209	558811	165825		0.640962	0.383631				119
P60521	Gamma-aminobutyric acid receptor-associated protein-like 2 OS=Mus musculus GN=Gabarapl2 PE=1 SV=1	Gabarapl2	20	2	4	117	13.7	8.1	Dimethyl [K82]	516461	914992	413721	431021	394892		0.439175	0.383461				77
Q9CRB9	MICOS complex subunit Mic19 OS=Mus musculus GN=Chchd3 PE=1 SV=1	Chchd3	59	15	65	227	26.3	8.37	Dimethyl [K24;K165;K173;K189;K219];K63;K76;K77	3.12987e+07	4.57161e+07	3.35521e+07	3.32742e+07	3.94494e+07	1.52785e+07	0.731265	0.383319				1140
Q61033	Lamina-associated polypeptide 2, isoforms alpha/zeta OS=Mus musculus GN=Tmpo PE=1 SV=4	Tmpo	34	6	51	693	75.1	8.05	Dimethyl [K17;K106];K60	560362	733024	344155	595153	1.46778e+06	967566	-0.54844	0.383178				1337
Q9QXV1	Chromobox protein homolog 8 OS=Mus musculus GN=Cbx8 PE=1 SV=1	Cbx8	10	2	3	362	39.8	9.94	0	200536	260676	340666	187249	1.4893e+06		-1.06912	0.383053				43
P62082	40S ribosomal protein S7 OS=Mus musculus GN=Rps7 PE=2 SV=1	Rps7	66	13	74	194	22.1	10.1	Dimethyl [K49;K142;K160;K169;K178;K179;K183];K58;K70	9.78454e+07	8.83606e+07	9.33729e+07	1.08461e+08	1.43264e+08	1.62481e+08	-0.23681	0.382785				1139
Q9R0P6	Signal peptidase complex catalytic subunit SEC11A OS=Mus musculus GN=Sec11a PE=1 SV=1	Sec11a	11	2	13	179	20.6	9.33	0	825438	1.0204e+06	723533	879181	967633	1.86417e+06	-0.14844	0.382736				36
Q61749	Translation initiation factor eIF-2B subunit delta OS=Mus musculus GN=Eif2b4 PE=1 SV=2	Eif2b4	19	5	21	524	57.6	9.25	Dimethyl [K401;K467]	1.30761e+06	640305	1.15816e+06	870328	2.05385e+06	2.49187e+06	-0.42171	0.382189				401
P63037	DnaJ homolog subfamily A member 1 OS=Mus musculus GN=Dnaja1 PE=1 SV=1	Dnaja1	60	18	67	397	44.8	7.08	Dimethyl [K3;K136;K14;K23;K24;K296;K338;K344;K350];K37;K44;K59;K66;K73	1.51194e+07	1.83528e+07	1.75188e+07	1.83465e+07	1.47376e+07	1.63989e+07	0.355713	0.38182				1096
Q9D0D5	General transcription factor IIE subunit 1 OS=Mus musculus GN=Gtf2e1 PE=1 SV=1	Gtf2e1	13	4	6	440	49.6	4.86	0	1.33379e+06	1.53149e+06	1.81898e+06	1.39149e+06	1.54728e+06	7.88675e+06	-0.41921	0.381557				54
P43277	Histone H1.3 OS=Mus musculus GN=Hist1h1d PE=1 SV=2	Hist1h1d	30	3	101	221	22.1	11.03	Acetyl [N-Term];Dimethyl [K17;K21;K35;K47;K64;K65;K76;K98]	2.71496e+06	2.44907e+06	2.91346e+06	3.34691e+06	2.54335e+06		-0.17265	0.381524				1806
Q8BGK6	Y+L amino acid transporter 2 OS=Mus musculus GN=Slc7a6 PE=1 SV=1	Slc7a6	8	2	10	515	56.7	7.3	Acetyl [N-Term];Dimethyl [K18]	416080	596267	426149	470652	436070	461381	0.3645	0.3812				106
Q8VHK9	ATP-dependent RNA helicase DHX36 OS=Mus musculus GN=Dhx36 PE=1 SV=2	Dhx36	10	7	10	1001	113.8	8.29	Acetyl [N-Term];Dimethyl [K675]	629829	573328	842782	1.11291e+06	2.23865e+06	893743	-0.64558	0.380959				90
Q8VDM4	26S proteasome non-ATPase regulatory subunit 2 OS=Mus musculus GN=Psmd2 PE=1 SV=1	Psmd2	24	15	42	908	100.1	5.17	Acetyl [N-Term];Dimethyl [K8;K189;K27;K509;K551;K569;K608;K858;K860]	7.88894e+06	5.47983e+06	7.01543e+06	5.68765e+06	6.89156e+06	9.84732e+06	0.19553	0.38046				553
Q91VC9	Growth hormone-inducible transmembrane protein OS=Mus musculus GN=Ghitm PE=1 SV=1	Ghitm	9	3	5	346	37.3	9.8	0	1.37786e+06	1.07195e+06	907036	716993	582137	2.85686e+06	0.367489	0.379522				36
P47758	Signal recognition particle receptor subunit beta OS=Mus musculus GN=Srprb PE=1 SV=1	Srprb	57	13	61	269	29.6	9.28	Dimethyl [K102;K197;K225;K226;K228;K238;K247;K263]	1.62113e+07	2.11624e+07	1.73665e+07	1.48617e+07	2.25606e+07	5.89394e+06	0.842206	0.379444				1537
P97822	Acidic leucine-rich nuclear phosphoprotein 32 family member E OS=Mus musculus GN=Anp32e PE=1 SV=2	Anp32e	18	4	12	260	29.6	3.88	Dimethyl [K68;K101;K113];K86	4.27976e+06	1.80604e+06	4.45039e+06	3.18575e+06	2.50382e+06	2.93942e+06	0.495797	0.379137				158
Q9D365	Signal peptidase complex subunit 3 OS=Mus musculus GN=Spcs3 PE=1 SV=1	Spcs3	13	2	3	180	20.1	9.6	Dimethyl [K108]	619824	644625	469641	743308	572494		-0.24153	0.379112				34
P62918	60S ribosomal protein L8 OS=Mus musculus GN=Rpl8 PE=1 SV=2	Rpl8	43	12	77	257	28	11.03	Dimethyl [K10;K119;K144;K145;K177;K181];K71;K92;K93	8.01834e+07	7.54962e+07	8.4591e+07	7.87294e+07	8.27009e+07	4.24511e+07	0.608003	0.378567				1552
Q8C5L7	RNA-binding protein 34 OS=Mus musculus GN=Rbm34 PE=1 SV=1	Rbm34	10	2	4	375	41.3	9.64	Dimethyl [K78;K202]	374862	324824	319421	321130	278304		0.127373	0.378476				34
Q6PB44	Tyrosine-protein phosphatase non-receptor type 23 OS=Mus musculus GN=Ptpn23 PE=1 SV=2	Ptpn23	2	2	2	1692	185.1	6.8	0	206818	176157	125367	111409	151378		0.300285	0.378428				0
P80315	T-complex protein 1 subunit delta OS=Mus musculus GN=Cct4 PE=1 SV=3	Cct4	55	28	167	539	58	8.02	Dimethyl [K29;K139;K174;K193;K213;K232;K257;K288;K302;K319;K338;K395;K42;K531];K65;K79;K96	1.60734e+08	1.66322e+08	1.52159e+08	1.57023e+08	1.61337e+08	1.15483e+08	0.470037	0.378384				3309
Q9CRA5	Golgi phosphoprotein 3 OS=Mus musculus GN=Golph3 PE=1 SV=1	Golph3	9	2	5	298	33.7	6.44	Dimethyl [K138]	433268	739556	670139	862880	888862	1.05961e+06	-0.32855	0.378304				131
P35279	Ras-related protein Rab-6A OS=Mus musculus GN=Rab6a PE=1 SV=4	Rab6a	53	11	44	208	23.6	5.54	Acetyl [N-Term];Dimethyl [K13;K106;K127;K133;K158];K26	1.46206e+07	1.53752e+07	1.25458e+07	1.26366e+07	1.4568e+07	1.89764e+07	0.208578	0.377929				792
P19536	Cytochrome c oxidase subunit 5B, mitochondrial OS=Mus musculus GN=Cox5b PE=1 SV=1	Cox5b	36	7	44	128	13.8	8.38	Dimethyl [K56;K67;K73;K85]	2.13599e+07	2.84377e+07	2.23396e+07	2.6805e+07	2.08494e+07	1.33561e+07	0.598933	0.377787				407
Q8BIJ6	Isoleucine--tRNA ligase, mitochondrial OS=Mus musculus GN=Iars2 PE=1 SV=1	Iars2	12	8	19	1012	112.7	6.81	Dimethyl [K194;K750]	3.05216e+06	3.32818e+06	3.84193e+06	2.61504e+06	4.23638e+06	1.34546e+07	-0.3329	0.377587				215
Q8BH43	Wiskott-Aldrich syndrome protein family member 2 OS=Mus musculus GN=Wasf2 PE=1 SV=1	Wasf2	11	4	8	497	54	5.53	Dimethyl [K85]	1.83952e+06	2.04731e+06	1.46869e+06	1.97867e+06	1.80717e+06	4.01676e+06	-0.14739	0.377466				56
O35598	Disintegrin and metalloproteinase domain-containing protein 10 OS=Mus musculus GN=Adam10 PE=1 SV=2	Adam10	11	6	11	749	83.9	7.94	Dimethyl [K235;K252]	1.3885e+06	1.57301e+06	810021	1.3002e+06	1.8621e+06	2.68818e+06	-0.31493	0.377464				64
Q9Z1Q9	Valine--tRNA ligase OS=Mus musculus GN=Vars PE=1 SV=1	Vars	36	38	134	1263	140.1	7.77	Acetyl [N-Term];Dimethyl [K137;K1202;K1241;K1251;K1261];K229;K235;K236;K551;K617;K637;K644;K974	6.43707e+07	6.08477e+07	6.14666e+07	5.72194e+07	6.58692e+07	6.08815e+07	0.334573	0.377354				2400
P63323	40S ribosomal protein S12 OS=Mus musculus GN=Rps12 PE=1 SV=2	Rps12	67	11	73	132	14.5	7.24	Acetyl [N-Term];Dimethyl [K23;K102;K112;K116;K121;K129];K63;K93	4.38174e+07	3.65002e+07	4.23189e+07	4.1025e+07	4.22867e+07	1.47703e+07	0.778551	0.377303				1589
P42227	Signal transducer and activator of transcription 3 OS=Mus musculus GN=Stat3 PE=1 SV=2	Stat3	5	2	6	770	88	6.3	Dimethyl [K140]	507167	278535	575597	382739	483682	2.38904e+06	-0.50297	0.376956				179
Q61072	Disintegrin and metalloproteinase domain-containing protein 9 OS=Mus musculus GN=Adam9 PE=1 SV=2	Adam9	13	6	22	845	92	7.47	Dimethyl [K75;K407;K420;K434;K448;K691]	1.67903e+06	2.08252e+06	1.66593e+06	1.60562e+06	2.06613e+06	721830	0.73898	0.376514				314
Q921F4	Heterogeneous nuclear ribonucleoprotein L-like OS=Mus musculus GN=Hnrnpll PE=1 SV=3	Hnrnpll	38	12	30	591	64.1	5.85	Dimethyl [K120;K147;K555]	4.74935e+06	6.80187e+06	5.34886e+06	3.00493e+06	3.12906e+06	1.5389e+07	0.39686	0.376345				385
Q9DB20	ATP synthase subunit O, mitochondrial OS=Mus musculus GN=Atp5o PE=1 SV=1	Atp5o	68	14	53	213	23.3	9.99	Dimethyl [K51;K158;K172];K84	5.2627e+07	6.01933e+07	5.31586e+07	7.01043e+07	4.02281e+07	3.9526e+07	0.509903	0.37629				1474
P83887	Tubulin gamma-1 chain OS=Mus musculus GN=Tubg1 PE=1 SV=1	Tubg1	22	5	10	451	51.1	6.02	Dimethyl [K113]	836554	1.20809e+06	1.08443e+06	861684	872624		0.196582	0.375106				137
Q9CXE7	Transmembrane emp24 domain-containing protein 5 OS=Mus musculus GN=Tmed5 PE=1 SV=1	Tmed5	7	2	4	229	26.2	4.93	0	1.23279e+06	1.38351e+06	1.16864e+06	844536	1.05375e+06	2.89755e+06	0.187662	0.375097				0
Q9EQ61	Pescadillo homolog OS=Mus musculus GN=Pes1 PE=1 SV=1	Pes1	19	9	26	584	67.8	6.84	Dimethyl [K68;K275;K529]	3.31804e+06	3.8518e+06	3.33742e+06	3.04519e+06	3.91342e+06	2.77932e+06	0.433152	0.374701				271
Q61881	DNA replication licensing factor MCM7 OS=Mus musculus GN=Mcm7 PE=1 SV=1	Mcm7	28	15	26	719	81.2	6.37	Dimethyl [K28;K29;K325];K89	5.52484e+06	5.79911e+06	6.2434e+06	4.63135e+06	6.71427e+06	7.49813e+06	0.237788	0.37408				350
O54734	Dolichyl-diphosphooligosaccharide--protein glycosyltransferase 48 kDa subunit OS=Mus musculus GN=Ddost PE=1 SV=2	Ddost	41	14	57	441	49	5.83	Dimethyl [K62;K138;K167;K286;K376];K73	3.82008e+07	5.24595e+07	4.55927e+07	3.51081e+07	5.02249e+07	5.89137e+07	0.249759	0.373415				888
Q61102	ATP-binding cassette sub-family B member 7, mitochondrial OS=Mus musculus GN=Abcb7 PE=1 SV=3	Abcb7	4	2	6	752	82.5	9.32	Dimethyl [K151]	478646	429917	532160	441086	605808		-0.16483	0.371318				57
Q9D1D4	Transmembrane emp24 domain-containing protein 10 OS=Mus musculus GN=Tmed10 PE=1 SV=1	Tmed10	38	9	25	219	24.9	6.7	Dimethyl [K50;K127];K87;K92	9.71646e+06	1.05592e+07	8.78676e+06	9.86645e+06	1.02158e+07	2.77836e+06	0.873712	0.370667				317
Q06185	ATP synthase subunit e, mitochondrial OS=Mus musculus GN=Atp5i PE=1 SV=2	Atp5i	66	6	31	71	8.2	9.35	Dimethyl [K12;K28;K71]	2.85582e+07	3.03018e+07	3.01489e+07	3.20651e+07	2.85819e+07	1.36604e+07	0.664629	0.37058				455
P62880	Guanine nucleotide-binding protein G(I)/G(S)/G(T) subunit beta-2 OS=Mus musculus GN=Gnb2 PE=1 SV=3	Gnb2	48	4	66	340	37.3	6	Acetyl [N-Term];Dimethyl [K23;K209;K337];K78;K89	1.01347e+07	1.20681e+07	1.01179e+07	1.10788e+07	1.26681e+07	699566	1.53013	0.370531				1697
Q6P8I4	PEST proteolytic signal-containing nuclear protein OS=Mus musculus GN=Pcnp PE=1 SV=1	Pcnp	37	5	23	178	19	7.49	Dimethyl [K10;K13;K150];K29;K32;K64;K67	2.78009e+06	3.26217e+06	2.79865e+06	3.51965e+06	2.49067e+06	1.40886e+06	0.65794	0.369834				405
Q8C7X2	ER membrane protein complex subunit 1 OS=Mus musculus GN=Emc1 PE=1 SV=1	Emc1	25	16	38	997	111.5	7.43	Dimethyl [K331;K521;K598;K614;K642;K652;K879]	1.29541e+07	1.59086e+07	1.19334e+07	1.19732e+07	1.45216e+07	1.2578e+07	0.367885	0.369774				664
Q61425	Hydroxyacyl-coenzyme A dehydrogenase, mitochondrial OS=Mus musculus GN=Hadh PE=1 SV=2	Hadh	50	11	46	314	34.4	8.65	Dimethyl [K95;K136;K179;K202;K206;K212;K271]	1.41863e+07	1.50682e+07	1.26243e+07	1.49911e+07	1.19235e+07	1.72131e+07	0.248453	0.369292				614
Q8VDM6	Heterogeneous nuclear ribonucleoprotein U-like protein 1 OS=Mus musculus GN=Hnrnpul1 PE=1 SV=1	Hnrnpul1	3	2	8	859	95.9	6.58	Dimethyl [K376]	912269	644401	968706	589528	430365	2.09381e+06	0.344899	0.36925				283
Q8R2U0	Nucleoporin SEH1 OS=Mus musculus GN=Seh1l PE=2 SV=1	Seh1l	14	3	4	360	39.7	8.05	0	1.06115e+06	1.10124e+06	1.034e+06	867377	219460	2.82418e+06	0.701016	0.369093				72
Q9CPQ8	ATP synthase subunit g, mitochondrial OS=Mus musculus GN=Atp5l PE=1 SV=1	Atp5l	34	3	16	103	11.4	9.74	Dimethyl [K24;K54;K55]	8.48392e+06	1.19433e+07	1.00891e+07	8.00961e+06	1.21403e+07	7.1549e+06	0.496591	0.368771				391
Q9D0G0	28S ribosomal protein S30, mitochondrial OS=Mus musculus GN=Mrps30 PE=1 SV=1	Mrps30	29	9	24	442	49.9	9.38	Dimethyl [K197;K436]	4.5047e+06	5.27998e+06	4.53289e+06	4.42885e+06	6.46133e+06	9.99864e+06	-0.15792	0.368621				379
O35690	Paired mesoderm homeobox protein 2B OS=Mus musculus GN=Phox2b PE=1 SV=1	Phox2b	20	2	6	314	31.6	8.84	Dimethyl [K134]	614222	774336	474550	725542	682562		-0.26213	0.368438				119
Q9CZ30	Obg-like ATPase 1 OS=Mus musculus GN=Ola1 PE=1 SV=1	Ola1	17	5	12	396	44.7	7.81	Dimethyl [K98;K294]	3.60383e+06	1.76117e+06	3.98956e+06	2.20432e+06	2.01354e+06		0.42594	0.368258				248
O35343	Importin subunit alpha-3 OS=Mus musculus GN=Kpna4 PE=1 SV=1	Kpna4	26	6	29	521	57.9	4.94	Acetyl [N-Term];Dimethyl [K6;K112;K440;K475];K97	3.21614e+06	3.79482e+06	3.75037e+06	3.51331e+06	3.43362e+06	4.79102e+06	0.199314	0.368243				486
Q9CQ22	Ragulator complex protein LAMTOR1 OS=Mus musculus GN=Lamtor1 PE=1 SV=1	Lamtor1	39	4	17	161	17.7	5.15	Dimethyl [K60]	4.01008e+06	5.12813e+06	5.91481e+06	4.447e+06	4.54579e+06	8.3648e+06	0.153064	0.36804				428
P62823	Ras-related protein Rab-3C OS=Mus musculus GN=Rab3c PE=1 SV=1	Rab3c	22	3	13	227	25.9	5.24	Dimethyl [K209]	984205	1.08112e+06	720481	1.32844e+06	896970		-0.30741	0.367606				185
P48962	ADP/ATP translocase 1 OS=Mus musculus GN=Slc25a4 PE=1 SV=4	Slc25a4	69	12	137	298	32.9	9.72	Acetyl [N-Term];Dimethyl [K10;K147;K163;K199;K23;K245;K260;K263;K272;K295;K296];K43;K52;K92;K94;K96	1.71342e+08	2.14515e+08	1.56458e+08	1.55366e+08	2.04681e+08	1.13861e+08	0.533987	0.367365				2406
Q8BFZ3	Beta-actin-like protein 2 OS=Mus musculus GN=Actbl2 PE=1 SV=1	Actbl2	35	3	127	376	42	5.49	Dimethyl [K51;K192;K292;K329;K337];K69	7.18024e+06	5.80595e+06	1.26086e+07	540412	516712	8.07467e+07	1.82586	0.367151				1933
P18654	Ribosomal protein S6 kinase alpha-3 OS=Mus musculus GN=Rps6ka3 PE=1 SV=2	Rps6ka3	6	3	5	740	83.6	6.89	Dimethyl [K132;K195;K208]	413779	606018	272595	362821	1.05156e+06		-0.64839	0.367119				23
P63280	SUMO-conjugating enzyme UBC9 OS=Mus musculus GN=Ube2i PE=1 SV=1	Ube2i	35	4	9	158	18	8.66	Dimethyl [K49;K59;K65;K74]	3.58912e+06	3.35132e+06	2.54882e+06	3.66886e+06	2.95863e+06	638754	1.02637	0.366837				91
Q6Y7W8	PERQ amino acid-rich with GYF domain-containing protein 2 OS=Mus musculus GN=Gigyf2 PE=1 SV=2	Gigyf2	14	10	22	1291	149.1	5.57	Acetyl [N-Term];Dimethyl [K35;K516;K54;K668;K923]	2.23338e+06	2.18803e+06	1.92924e+06	1.77391e+06	2.23896e+06	3.43672e+06	0.133578	0.36662				300
Q3UCQ1	Forkhead box protein K2 OS=Mus musculus GN=Foxk2 PE=1 SV=3	Foxk2	7	2	5	651	68.4	9.51	0	177825	234593		194822		1.94859e+06	-1.10048	0.366487				124
Q9EPU0	Regulator of nonsense transcripts 1 OS=Mus musculus GN=Upf1 PE=1 SV=2	Upf1	36	29	66	1124	123.9	6.61	Dimethyl [K195;K239;K277;K316;K334;K344;K462;K486;K504;K539;K587;K599;K661;K822]	1.46938e+07	1.53061e+07	1.47673e+07	1.8697e+07	1.92186e+07	2.60793e+07	-0.18733	0.366321				768
Q99P31	Hsp70-binding protein 1 OS=Mus musculus GN=Hspbp1 PE=1 SV=1	Hspbp1	24	5	11	357	39.1	5.36	Dimethyl [K263]	815655	859001	1.07522e+06	831410	1.0577e+06	331673	0.767831	0.366289				57
Q9DCT8	Cysteine-rich protein 2 OS=Mus musculus GN=Crip2 PE=1 SV=1	Crip2	45	6	27	208	22.7	8.63	Dimethyl [K23;K200];K27;K79	1.36652e+07	1.31814e+07	1.20698e+07	2.11111e+07	9.08402e+06	1.24102e+06	1.37529	0.366209				480
O35887	Calumenin OS=Mus musculus GN=Calu PE=1 SV=1	Calu	36	11	53	315	37	4.67	Dimethyl [K37;K281;K284];K59;K70;K84;K94	1.8414e+07	2.19878e+07	2.30826e+07	2.18072e+07	2.10498e+07	1.11644e+07	0.600469	0.365726				567
Q60932	Voltage-dependent anion-selective channel protein 1 OS=Mus musculus GN=Vdac1 PE=1 SV=3	Vdac1	71	20	162	296	32.3	8.43	Dimethyl [K41;K109;K122;K123;K187;K210;K214;K249;K265;K269;K279;K287];K47;K66;K74;K87	2.14678e+08	2.42599e+08	2.17645e+08	2.56859e+08	2.06734e+08	9.4926e+07	0.70121	0.365668				4042
Q8R5J9	PRA1 family protein 3 OS=Mus musculus GN=Arl6ip5 PE=1 SV=2	Arl6ip5	10	2	8	188	21.5	9.61	0	2.7346e+06	3.17187e+06	1.70259e+06	2.32242e+06	2.8531e+06	435405	1.09678	0.365409				61
Q8JZU2	Tricarboxylate transport protein, mitochondrial OS=Mus musculus GN=Slc25a1 PE=1 SV=1	Slc25a1	28	9	35	311	33.9	9.89	Dimethyl [K97;K160;K190;K265]	9.9924e+06	1.15533e+07	1.02045e+07	7.89769e+06	1.22019e+07	1.49921e+07	0.213368	0.364908				430
O35682	Myeloid-associated differentiation marker OS=Mus musculus GN=Myadm PE=1 SV=2	Myadm	13	4	14	320	35.3	8.31	0	7.5393e+06	8.14509e+06	6.2421e+06	5.54517e+06	8.65019e+06	7.60122e+06	0.335556	0.364777				321
Q9CZX7	Type 2 phosphatidylinositol 4,5-bisphosphate 4-phosphatase OS=Mus musculus GN=Tmem55a PE=1 SV=1	Tmem55a	14	2	4	257	28	8.68	Dimethyl [K70]	994285	1.22182e+06	559276	935449	1.43647e+06		-0.45219	0.364226				85
Q8CI51	PDZ and LIM domain protein 5 OS=Mus musculus GN=Pdlim5 PE=1 SV=4	Pdlim5	28	11	34	591	63.3	8.25	Acetyl [N-Term];Dimethyl [K105;K116;K261;K304;K350;K358;K457]	4.6035e+06	4.11254e+06	3.85473e+06	5.0327e+06	3.71621e+06	1.42152e+06	0.797126	0.364036				631
Q5U458	DnaJ homolog subfamily C member 11 OS=Mus musculus GN=Dnajc11 PE=1 SV=2	Dnajc11	32	15	38	559	63.2	8.32	Acetyl [N-Term];Dimethyl [K434;K484;K497;K508;K523]	7.95097e+06	9.99794e+06	8.32258e+06	5.66836e+06	7.14053e+06	2.02919e+07	0.207499	0.363726				535
Q60865	Caprin-1 OS=Mus musculus GN=Caprin1 PE=1 SV=2	Caprin1	25	13	68	707	78.1	5.25	Dimethyl [K53;K108;K123;K156;K167;K189;K219;K221;K229;K673];K96	2.93265e+07	4.26694e+07	3.16105e+07	3.61953e+07	3.39639e+07	1.24617e+07	0.767675	0.363672				1461
Q9CR00	26S proteasome non-ATPase regulatory subunit 9 OS=Mus musculus GN=Psmd9 PE=1 SV=1	Psmd9	23	4	9	222	24.7	6.43	0	1.32256e+06	1.02387e+06	1.85604e+06	517070	449387	4.92673e+06	0.689643	0.363428				143
O88455	7-dehydrocholesterol reductase OS=Mus musculus GN=Dhcr7 PE=1 SV=1	Dhcr7	7	2	10	471	53.9	8.35	Dimethyl [K138;K385]	1.54663e+06	2.31022e+06	1.46788e+06	1.48322e+06	2.03373e+06	881438	0.638255	0.362601				366
Q8VEM8	Phosphate carrier protein, mitochondrial OS=Mus musculus GN=Slc25a3 PE=1 SV=1	Slc25a3	50	19	92	357	39.6	9.26	Dimethyl [K94;K107;K132;K140;K204;K213;K242;K247;K290;K350;K351]	1.15411e+08	1.42808e+08	1.15892e+08	1.06001e+08	1.40998e+08	1.08078e+08	0.392095	0.362521				1180
Q3UKJ7	WD40 repeat-containing protein SMU1 OS=Mus musculus GN=Smu1 PE=2 SV=2	Smu1	30	11	33	513	57.5	7.18	Dimethyl [K19;K170;K287;K374]	7.44221e+06	8.28747e+06	6.65036e+06	8.10286e+06	6.87772e+06	4.98755e+06	0.498607	0.361928				677
Q78ZA7	Nucleosome assembly protein 1-like 4 OS=Mus musculus GN=Nap1l4 PE=1 SV=1	Nap1l4	32	7	30	375	42.7	4.67	Acetyl [N-Term];Dimethyl [K61;K105;K157;K186;K297]	5.576e+06	4.66033e+06	5.63311e+06	4.46089e+06	5.59885e+06	1.99557e+07	-0.27773	0.361504				489
Q61081	Hsp90 co-chaperone Cdc37 OS=Mus musculus GN=Cdc37 PE=1 SV=1	Cdc37	18	4	15	379	44.6	5.34	Dimethyl [K308;K353;K370]	2.95495e+06	1.30056e+06	2.94636e+06	1.3254e+06	2.50938e+06	2.69621e+06	0.423664	0.361462				406
P61620	Protein transport protein Sec61 subunit alpha isoform 1 OS=Mus musculus GN=Sec61a1 PE=1 SV=2	Sec61a1	17	5	44	476	52.2	8.06	Dimethyl [K10;K107;K21;K282;K388;K395]	1.43336e+07	1.78386e+07	1.46765e+07	1.24712e+07	1.81945e+07	1.55445e+07	0.341353	0.361414				244
P11983	T-complex protein 1 subunit alpha OS=Mus musculus GN=Tcp1 PE=1 SV=3	Tcp1	55	29	163	556	60.4	6.16	Acetyl [N-Term];Dimethyl [K33;K109;K111;K153;K199;K243;K259;K298;K365;K43;K466;K481;K499;K510;K541];K63;K73	1.26978e+08	1.34684e+08	1.27498e+08	1.31747e+08	1.28634e+08	1.08581e+08	0.393081	0.360647				3609
Q99N85	28S ribosomal protein S18a, mitochondrial OS=Mus musculus GN=Mrps18a PE=2 SV=1	Mrps18a	17	2	9	196	22.3	10.18	Dimethyl [K142]	715206	761033	774282	732110	608121		0.114987	0.360612				101
Q7TSC1	Protein PRRC2A OS=Mus musculus GN=Prrc2a PE=1 SV=1	Prrc2a	11	11	27	2158	229.1	9.39	Dimethyl [K123;K1269];K181;K503;K524	3.94529e+06	3.82864e+06	4.1154e+06	4.21266e+06	3.70258e+06	3.66708e+06	0.351525	0.360497				455
Q9JIQ3	Diablo homolog, mitochondrial OS=Mus musculus GN=Diablo PE=1 SV=2	Diablo	13	2	8	237	26.8	6.37	0	994354	1.07157e+06	835685	922827	1.18274e+06		-0.1721	0.359575				274
Q9CY50	Translocon-associated protein subunit alpha OS=Mus musculus GN=Ssr1 PE=1 SV=1	Ssr1	12	3	10	286	32	4.45	Dimethyl [K102;K110]	1.06903e+07	1.15405e+07	8.35785e+06	1.05834e+07	1.12889e+07	1.6634e+06	1.10328	0.359387				182
P62911	60S ribosomal protein L32 OS=Mus musculus GN=Rpl32 PE=1 SV=2	Rpl32	41	9	40	135	15.9	11.33	Dimethyl [K50;K106];K64;K65;K83;K93	3.38112e+07	3.11494e+07	3.4493e+07	3.7262e+07	3.55464e+07	4.47421e+06	1.18345	0.359047				480
P14148	60S ribosomal protein L7 OS=Mus musculus GN=Rpl7 PE=1 SV=2	Rpl7	49	19	90	270	31.4	10.89	Acetyl [N-Term];Dimethyl [K7;K110;K146;K178;K19;K20;K221;K224;K234;K245];K31;K32;K41;K42;K8;K99	7.00557e+07	6.77022e+07	6.96587e+07	6.12412e+07	7.51464e+07	8.65242e+07	0.221727	0.358647				623
P39053	Dynamin-1 OS=Mus musculus GN=Dnm1 PE=1 SV=2	Dnm1	12	6	18	867	97.7	7.74	Dimethyl [K188;K393]	1.05492e+06	785962	721380	1.02387e+06	680955	515781	0.556184	0.358334				160
Q9CQK7	RWD domain-containing protein 1 OS=Mus musculus GN=Rwdd1 PE=1 SV=1	Rwdd1	18	2	3	243	27.8	4.26	0	219856	126432	386417	271031	212176	965288	-0.4784	0.357893				20
Q3U0V1	Far upstream element-binding protein 2 OS=Mus musculus GN=Khsrp PE=1 SV=2	Khsrp	45	30	143	748	76.7	7.33	Dimethyl [K72;K110;K122;K123;K204;K282;K489;K629;K647]	5.28244e+07	7.27226e+07	5.37403e+07	5.361e+07	5.77813e+07	8.38089e+07	0.201297	0.357416				2824
P97300	Neuroplastin OS=Mus musculus GN=Nptn PE=1 SV=3	Nptn	10	3	12	397	44.3	7.74	Dimethyl [K226;K243]	5.35108e+06	6.33582e+06	5.00868e+06	4.89643e+06	6.87439e+06	1.76838e+06	0.815626	0.356864				90
Q8R480	Nuclear pore complex protein Nup85 OS=Mus musculus GN=Nup85 PE=1 SV=1	Nup85	15	6	12	656	74.7	5.57	Dimethyl [K47]	785581	1.10453e+06	659128	643509	1.05741e+06	3.68568e+06	-0.39935	0.356619				38
Q99J36	THUMP domain-containing protein 1 OS=Mus musculus GN=Thumpd1 PE=1 SV=1	Thumpd1	15	5	5	350	38.9	6.07	Acetyl [N-Term]	1.72779e+06	153875	1.54964e+06	647580	284605	488975	1.04237	0.35617				49
Q5XKN4	Protein jagunal homolog 1 OS=Mus musculus GN=Jagn1 PE=1 SV=2	Jagn1	13	2	8	183	21.1	9.8	0	1.7059e+06	2.44144e+06	1.28737e+06	1.30988e+06	2.46849e+06	451542	0.937067	0.355925				138
Q3UHX2	28 kDa heat- and acid-stable phosphoprotein OS=Mus musculus GN=Pdap1 PE=1 SV=1	Pdap1	50	14	66	181	20.6	7.39	Dimethyl [K31;K105];K33;K52;K53;K73;K75;K95	2.23257e+07	1.54254e+07	2.33076e+07	1.86736e+07	2.33529e+07	6.85821e+06	0.786256	0.355467				1081
Q9QYF1	Retinol dehydrogenase 11 OS=Mus musculus GN=Rdh11 PE=1 SV=2	Rdh11	36	10	43	316	35.1	8.91	Dimethyl [K39;K191;K203;K211];K52;K56;K74	1.58689e+07	2.07643e+07	1.73978e+07	1.39504e+07	2.19969e+07	1.50337e+07	0.41599	0.354607				645
P53569	CCAAT/enhancer-binding protein zeta OS=Mus musculus GN=Cebpz PE=1 SV=2	Cebpz	4	2	3	1052	120.2	5.74	Dimethyl [K221]	418538	477023	370419	364485	706975		-0.32743	0.354552				36
P48722	Heat shock 70 kDa protein 4L OS=Mus musculus GN=Hspa4l PE=1 SV=2	Hspa4l	21	11	25	838	94.3	5.74	Dimethyl [K606]	3.41961e+06	2.28395e+06	3.72601e+06	3.286e+06	3.9664e+06	6.42026e+06	-0.19649	0.354446				346
Q3THS6	S-adenosylmethionine synthase isoform type-2 OS=Mus musculus GN=Mat2a PE=1 SV=2	Mat2a	20	7	18	395	43.7	6.48	0	7.24473e+06	3.5461e+06	6.05796e+06	4.69177e+06	3.86946e+06	9.40828e+06	0.266772	0.35392				168
Q91YR7	Pre-mRNA-processing factor 6 OS=Mus musculus GN=Prpf6 PE=1 SV=1	Prpf6	6	4	15	941	106.7	8.09	Dimethyl [K727]	918042	1.90823e+06	1.43877e+06	2.73347e+06	1.84591e+06	2.32259e+06	-0.4275	0.353767				221
P10126	Elongation factor 1-alpha 1 OS=Mus musculus GN=Eef1a1 PE=1 SV=3	Eef1a1	64	19	340	462	50.1	9.01	Dimethyl [K20;K100;K146;K154;K165;K172;K179;K180;K219;K244;K255;K273;K290;K30;K408;K41;K439];K44;K51;K55;K62;K64	5.34791e+08	6.00421e+08	5.23023e+08	6.17301e+08	5.19375e+08	3.08608e+08	0.565969	0.352899				3823
Q9CZ42	ATP-dependent (S)-NAD(P)H-hydrate dehydratase OS=Mus musculus GN=Carkd PE=1 SV=1	Carkd	23	4	9	343	36.7	7.77	0	1.198e+06	494428	1.38716e+06	1.34e+06	1.00712e+06	2.6735e+06	-0.40006	0.352442				121
Q8BU14	Translocation protein SEC62 OS=Mus musculus GN=Sec62 PE=1 SV=1	Sec62	10	4	17	398	45.6	7.31	Dimethyl [K19;K22;K51;K60]	6.30515e+06	7.90207e+06	7.1882e+06	5.52905e+06	9.08528e+06	4.74903e+06	0.50691	0.352123				113
P59999	Actin-related protein 2/3 complex subunit 4 OS=Mus musculus GN=Arpc4 PE=1 SV=3	Arpc4	21	4	22	168	19.7	8.43	Dimethyl [K35;K166]	8.09108e+06	9.36924e+06	1.04594e+07	8.81177e+06	9.67882e+06	8.5122e+06	0.353918	0.352116				127
Q8VDL4	ADP-dependent glucokinase OS=Mus musculus GN=Adpgk PE=1 SV=2	Adpgk	28	9	33	496	53.9	5.62	Dimethyl [K450]	7.61493e+06	8.33817e+06	7.36881e+06	6.89204e+06	8.01905e+06	1.28218e+07	0.111822	0.352015				662
Q8BK08	Transmembrane protein 11, mitochondrial OS=Mus musculus GN=Tmem11 PE=1 SV=1	Tmem11	17	3	11	190	21.3	7.36	Dimethyl [K140]	1.99921e+06	2.58817e+06	1.98857e+06	1.62747e+06	2.65596e+06	2.22227e+06	0.344537	0.351664				161
Q91V61	Sideroflexin-3 OS=Mus musculus GN=Sfxn3 PE=1 SV=1	Sfxn3	20	3	9	321	35.4	9.51	Acetyl [N-Term];Dimethyl [K319]	218368	175986	92900.6	174758	229765		-0.44396	0.351472				90
P62751	60S ribosomal protein L23a OS=Mus musculus GN=Rpl23a PE=1 SV=1	Rpl23a	55	14	63	156	17.7	10.45	Dimethyl [K7;K115;K123;K134;K14;K152];K18;K70;K78;K88	6.02017e+07	5.31955e+07	5.9674e+07	6.27582e+07	7.13643e+07	3.88639e+06	1.46375	0.350464				650
Q99LM2	CDK5 regulatory subunit-associated protein 3 OS=Mus musculus GN=Cdk5rap3 PE=1 SV=1	Cdk5rap3	9	4	8	503	57	4.83	Dimethyl [K184;K468]	1.00356e+06	1.43737e+06	1.11129e+06	951933	1.32835e+06	1.26228e+06	0.313549	0.35003				148
Q9CWP6	Motile sperm domain-containing protein 2 OS=Mus musculus GN=Mospd2 PE=1 SV=2	Mospd2	11	4	8	518	59.8	5.67	Dimethyl [K346;K347]	953848	1.40389e+06	620297	872140	1.3077e+06	2.80214e+06	-0.33646	0.350007				65
Q9QY93	dCTP pyrophosphatase 1 OS=Mus musculus GN=Dctpp1 PE=1 SV=1	Dctpp1	30	4	7	170	18.8	5.03	0	1.5562e+06	367046	1.5654e+06	819225	717093	732414	0.66326	0.349529				101
O55234	Proteasome subunit beta type-5 OS=Mus musculus GN=Psmb5 PE=1 SV=3	Psmb5	31	6	16	264	28.5	7.02	Dimethyl [K91;K150]	2.61939e+06	1.44366e+06	2.51095e+06	1.82745e+06	1.12423e+06	4.47886e+06	0.326613	0.349424				276
Q8BH59	Calcium-binding mitochondrial carrier protein Aralar1 OS=Mus musculus GN=Slc25a12 PE=1 SV=1	Slc25a12	42	21	68	677	74.5	8.25	Dimethyl [K55;K250;K351;K370;K403;K506;K543;K566;K652;K659;K661;K671];K68	1.75918e+07	2.1095e+07	1.95112e+07	1.68822e+07	2.39563e+07	8.62863e+06	0.662523	0.349356				1601
Q60598	Src substrate cortactin OS=Mus musculus GN=Cttn PE=1 SV=2	Cttn	39	19	54	546	61.2	5.4	Dimethyl [K35;K144;K161;K181;K218;K290;K295;K304;K319;K336;K346];K57;K70	1.11288e+07	1.13509e+07	1.19873e+07	1.28753e+07	1.06482e+07	7.84532e+06	0.476014	0.349227				612
Q61390	T-complex protein 1 subunit zeta-2 OS=Mus musculus GN=Cct6b PE=1 SV=4	Cct6b	11	1	29	531	58.1	7.36	Dimethyl [K55;K79]	1.5082e+06	1.24966e+06	1.18783e+06	1.38456e+06	698839		0.3581	0.349015				430
Q91V92	ATP-citrate synthase OS=Mus musculus GN=Acly PE=1 SV=1	Acly	45	41	174	1091	119.7	7.44	Dimethyl [K12;K1002;K1067];K148;K159;K166;K17;K220;K230;K259;K369;K528;K544;K552;K620;K625;K716;K82;K826;K908;K934;K952;K97	8.80305e+07	6.91679e+07	7.90795e+07	8.46144e+07	7.00412e+07	8.59623e+07	0.284348	0.348978				3587
Q8K310	Matrin-3 OS=Mus musculus GN=Matr3 PE=1 SV=1	Matr3	32	22	82	846	94.6	6.25	Dimethyl [K146;K287;K433;K478;K479;K483;K487;K515;K616;K624;K629;K797;K803;K816;K828]	2.83216e+07	3.61101e+07	2.94671e+07	4.31483e+07	2.15159e+07	1.9111e+07	0.566276	0.348498				1282
Q9JHS4	ATP-dependent Clp protease ATP-binding subunit clpX-like, mitochondrial OS=Mus musculus GN=Clpx PE=1 SV=2	Clpx	20	9	21	634	69.2	7.71	Dimethyl [K399;K476]	3.82095e+06	3.17143e+06	2.88812e+06	3.31344e+06	3.49122e+06	1.57432e+06	0.625635	0.348268				188
P17427	AP-2 complex subunit alpha-2 OS=Mus musculus GN=Ap2a2 PE=1 SV=2	Ap2a2	37	18	75	938	104	6.93	Dimethyl [K153;K377;K528;K817;K824;K855;K896]	1.42613e+07	1.73508e+07	1.79527e+07	1.52457e+07	1.74292e+07	1.69103e+07	0.306021	0.348172				1270
Q9DCN2	NADH-cytochrome b5 reductase 3 OS=Mus musculus GN=Cyb5r3 PE=1 SV=3	Cyb5r3	70	15	93	301	34.1	8.38	Dimethyl [K42;K103;K111;K115;K120;K135;K154;K196;K214];K50	8.50436e+07	1.03711e+08	9.47222e+07	8.00335e+07	1.09155e+08	8.72529e+07	0.355581	0.348014				1725
Q61553	Fascin OS=Mus musculus GN=Fscn1 PE=1 SV=4	Fscn1	45	16	59	493	54.5	6.89	Dimethyl [K32;K241;K250;K330;K426;K43;K471;K479];K74	2.92291e+07	1.61508e+07	2.95878e+07	1.93362e+07	2.50082e+07	2.88207e+07	0.312601	0.347746				845
Q60900	ELAV-like protein 3 OS=Mus musculus GN=Elavl3 PE=1 SV=1	Elavl3	14	1	13	367	39.5	9.28	Dimethyl [K69;K184]	553299	512183	714067	822525	551423		-0.25122	0.347254				249
P62889	60S ribosomal protein L30 OS=Mus musculus GN=Rpl30 PE=1 SV=2	Rpl30	71	8	53	115	12.8	9.63	Dimethyl [K57;K115];K68;K87	5.22056e+07	4.96091e+07	5.75016e+07	6.18427e+07	4.61683e+07	4.01696e+07	0.437076	0.346859				1246
Q9R1P4	Proteasome subunit alpha type-1 OS=Mus musculus GN=Psma1 PE=1 SV=1	Psma1	40	9	23	263	29.5	6.46	Dimethyl [K39;K115;K208]	1.17162e+07	5.60157e+06	1.12592e+07	1.07676e+07	6.59344e+06	6.93373e+06	0.506803	0.34583				442
Q6TEK5	Vitamin K epoxide reductase complex subunit 1-like protein 1 OS=Mus musculus GN=Vkorc1l1 PE=1 SV=1	Vkorc1l1	12	2	3	176	19.8	8.95	0	734753	408733	260387	957359	735517	664910	-0.54915	0.345078				0
Q9R0M4	Podocalyxin OS=Mus musculus GN=Podxl PE=1 SV=2	Podxl	7	2	5	503	53.4	4.97	Dimethyl [K330]	970588	1.35429e+06	1.01863e+06	818487	1.03924e+06		0.203902	0.344832				29
Q9CXY6	Interleukin enhancer-binding factor 2 OS=Mus musculus GN=Ilf2 PE=1 SV=1	Ilf2	18	5	13	390	43	5.26	Dimethyl [K45;K141];K59;K80	5.21993e+06	5.65855e+06	6.02905e+06	5.87517e+06	5.80796e+06	3.21236e+06	0.544925	0.344616				348
P62334	26S protease regulatory subunit 10B OS=Mus musculus GN=Psmc6 PE=1 SV=1	Psmc6	31	9	21	389	44.1	7.49	Dimethyl [K62;K180;K333]	8.57913e+06	4.90595e+06	7.66418e+06	8.83685e+06	8.44052e+06	1.34397e+07	-0.23376	0.344149				288
Q9QWH1	Polyhomeotic-like protein 2 OS=Mus musculus GN=Phc2 PE=1 SV=1	Phc2	3	2	2	850	89.7	8.75	0	343631	456356	306515	299771	243220	799312	0.218869	0.344011				23
P62814	V-type proton ATPase subunit B, brain isoform OS=Mus musculus GN=Atp6v1b2 PE=1 SV=1	Atp6v1b2	36	14	47	511	56.5	5.81	Dimethyl [K81;K108;K109]	1.4798e+07	1.35811e+07	1.52499e+07	1.53933e+07	1.30405e+07	1.99696e+07	0.182368	0.343951				876
P20152	Vimentin OS=Mus musculus GN=Vim PE=1 SV=3	Vim	87	47	459	466	53.7	5.12	Dimethyl [K97;K104;K120;K129;K139;K143;K168;K188;K223;K235;K236;K282;K292;K334;K373;K390;K402;K439]	9.35914e+08	1.05252e+09	9.6316e+08	8.43609e+08	1.09213e+09	1.25227e+09	0.217491	0.343801				7235
Q9ERN0	Secretory carrier-associated membrane protein 2 OS=Mus musculus GN=Scamp2 PE=1 SV=1	Scamp2	10	2	7	329	36.4	6.32	0	798150	1.886e+06	1.34521e+06	1.33453e+06	2.11892e+06	2.84441e+06	-0.3518	0.34368				275
Q9CQV1	Mitochondrial import inner membrane translocase subunit TIM16 OS=Mus musculus GN=Pam16 PE=1 SV=1	Pam16	43	4	16	125	13.8	9.64	Dimethyl [K97]	2.04419e+06	2.15521e+06	2.11892e+06	2.51286e+06	2.75763e+06	3.68109e+06	-0.17194	0.343562				204
P57776	Elongation factor 1-delta OS=Mus musculus GN=Eef1d PE=1 SV=3	Eef1d	58	13	62	281	31.3	5.02	Acetyl [N-Term];Dimethyl [K10;K107;K17;K232]	7.02162e+07	7.32893e+07	7.92661e+07	8.10945e+07	6.84572e+07	6.85617e+07	0.344803	0.343056				2027
A2AGT5	Cytoskeleton-associated protein 5 OS=Mus musculus GN=Ckap5 PE=1 SV=1	Ckap5	16	27	83	2032	225.5	7.96	Dimethyl [K84;K1121;K1125;K1126;K1403;K1828;K1838;K1839];K322;K438;K446;K468;K484;K486;K595;K642;K906;K954;K96	1.25085e+07	1.48525e+07	1.28842e+07	1.40211e+07	1.96061e+07	2.47479e+07	-0.19081	0.342885				1105
Q6ZWV3	60S ribosomal protein L10 OS=Mus musculus GN=Rpl10 PE=1 SV=3	Rpl10	43	9	48	214	24.6	10.08	Dimethyl [K42;K121;K188;K198]	3.64067e+07	3.16851e+07	3.69277e+07	3.04218e+07	4.24305e+07	2.12373e+07	0.523458	0.342657				822
Q64310	Surfeit locus protein 4 OS=Mus musculus GN=Surf4 PE=1 SV=1	Surf4	24	5	17	269	30.4	7.78	0	5.54594e+06	5.97704e+06	5.59924e+06	5.1749e+06	5.12599e+06	3.50838e+07	-0.46384	0.342652				492
P43274	Histone H1.4 OS=Mus musculus GN=Hist1h1e PE=1 SV=2	Hist1h1e	30	5	114	219	22	11.11	Acetyl [N-Term];Dimethyl [K17;K21;K22;K34;K46;K63;K64;K75;K97]	4.48219e+07	4.65475e+07	4.64766e+07	6.40413e+07	5.03051e+07	1.55157e+06	1.73748	0.342617				1904
Q8BHD7	Polypyrimidine tract-binding protein 3 OS=Mus musculus GN=Ptbp3 PE=1 SV=1	Ptbp3	3	1	6	523	56.7	9.13	Dimethyl [K235;K474]	332340	321621	519873	453581	416080		-0.24025	0.341899				54
Q9QZE5	Coatomer subunit gamma-1 OS=Mus musculus GN=Copg1 PE=1 SV=1	Copg1	27	13	53	874	97.5	5.35	Dimethyl [K151;K168;K300;K350;K538;K572;K577;K600;K806]	6.77834e+06	5.87802e+06	8.63461e+06	5.39503e+06	9.85757e+06	2.12978e+07	-0.26152	0.341699				1165
P26645	Myristoylated alanine-rich C-kinase substrate OS=Mus musculus GN=Marcks PE=1 SV=2	Marcks	42	8	51	309	29.6	4.34	Dimethyl [K11;K145;K146;K165;K169;K186];K30	1.12951e+07	1.51352e+07	1.29289e+07	1.49051e+07	1.38042e+07	2.86599e+06	0.946886	0.341314				1479
Q9CQE8	UPF0568 protein C14orf166 homolog OS=Mus musculus PE=1 SV=1	UPF0568 protein C14orf166 homolog OS=Mus musculus	53	10	38	244	28.1	6.89	Dimethyl [K20;K131;K171;K185];K36;K98	1.40923e+07	1.31586e+07	1.32152e+07	1.43128e+07	1.21867e+07	1.80038e+07	0.19221	0.341134				748
Q61103	Zinc finger protein ubi-d4 OS=Mus musculus GN=Dpf2 PE=1 SV=1	Dpf2	32	7	16	391	44.2	6.47	Dimethyl [K178]	2.01326e+06	3.60658e+06	1.43111e+06	2.71176e+06	1.27645e+06	7.85496e+07	-1.25836	0.340888				280
Q3V3R1	Monofunctional C1-tetrahydrofolate synthase, mitochondrial OS=Mus musculus GN=Mthfd1l PE=1 SV=2	Mthfd1l	48	42	167	977	105.7	7.02	Dimethyl [K91;K145;K167;K173;K176;K188;K204;K220;K221;K392;K406;K412;K428;K444;K463;K515;K762;K763;K782;K817;K867;K879;K890;K908;K919;K920]	6.33043e+07	7.01043e+07	5.90773e+07	5.69463e+07	7.11964e+07	6.58463e+07	0.302766	0.340804				3183
P00375	Dihydrofolate reductase OS=Mus musculus GN=Dhfr PE=1 SV=3	Dhfr	27	4	12	187	21.6	8.53	Dimethyl [K109;K174]	2.78433e+06	891886	2.65614e+06	1.54107e+06	1.93956e+06	1.08796e+06	0.651591	0.340762				275
Q9D898	Actin-related protein 2/3 complex subunit 5-like protein OS=Mus musculus GN=Arpc5l PE=1 SV=1	Arpc5l	16	2	8	153	17	6.8	0	1.76667e+06	1.40594e+06	1.49167e+06	1.95089e+06	1.22657e+06	1.11237e+06	0.470517	0.340758				102
P56959	RNA-binding protein FUS OS=Mus musculus GN=Fus PE=1 SV=1	Fus	17	10	57	518	52.6	9.36	Dimethyl [K325;K327;K341;K350;K358;K444]	2.6779e+07	2.67012e+07	2.21499e+07	3.24159e+07	2.33173e+07	5.79589e+06	0.929535	0.340709				596
Q99PL7	Acyl-CoA desaturase 3 OS=Mus musculus GN=Scd3 PE=1 SV=1	Scd3	6	3	13	359	41.4	8.94	Dimethyl [K206;K209]	890465	1.38063e+06	924812	1.06794e+06	1.60562e+06	2.11028e+06	-0.24524	0.340696				134
P28738	Kinesin heavy chain isoform 5C OS=Mus musculus GN=Kif5c PE=1 SV=3	Kif5c	18	9	31	956	109.2	6.19	Dimethyl [K68;K253;K274;K315;K430;K443;K521]	1.73019e+06	1.57738e+06	1.48981e+06	1.29211e+06	1.14404e+06	3.73713e+06	0.164077	0.340483				581
P99027	60S acidic ribosomal protein P2 OS=Mus musculus GN=Rplp2 PE=1 SV=3	Rplp2	81	10	86	115	11.6	4.54	Dimethyl [K21;K25;K41;K49;K61;K94;K95;K98]	1.17054e+08	1.10617e+08	1.21788e+08	1.51233e+08	1.23986e+08	1.01586e+07	1.32796	0.339057				2502
Q91YX5	Acyl-CoA:lysophosphatidylglycerol acyltransferase 1 OS=Mus musculus GN=Lpgat1 PE=1 SV=1	Lpgat1	9	3	3	370	43.1	8.79	0	362796	750608	459562	150855	565983	921931	0.534505	0.339055				23
P61514	60S ribosomal protein L37a OS=Mus musculus GN=Rpl37a PE=1 SV=2	Rpl37a	51	4	22	92	10.3	10.43	Dimethyl [K44;K62;K80]	2.22299e+07	1.95654e+07	1.81743e+07	2.42974e+07	2.33254e+07	1.39284e+06	1.41947	0.338582				418
Q8C0L0	Thioredoxin-related transmembrane protein 4 OS=Mus musculus GN=Tmx4 PE=1 SV=2	Tmx4	23	6	22	335	37.1	4.37	Dimethyl [K86;K111;K134;K306]	6.31696e+06	8.79895e+06	6.37238e+06	5.88373e+06	9.36599e+06	2.80312e+06	0.71055	0.337812				482
Q9D0E1	Heterogeneous nuclear ribonucleoprotein M OS=Mus musculus GN=Hnrnpm PE=1 SV=3	Hnrnpm	56	35	141	729	77.6	8.63	Acetyl [N-Term];Dimethyl [K17;K109;K119;K126;K133;K144;K213;K238;K241;K321;K344;K37;K380;K666];K68;K82	6.68165e+07	7.45239e+07	6.77727e+07	7.32944e+07	6.63871e+07	7.22303e+07	0.291994	0.336847				2720
Q8BT07	Centrosomal protein of 55 kDa OS=Mus musculus GN=Cep55 PE=1 SV=2	Cep55	8	3	3	462	53.9	7.94	Dimethyl [K221]	732363	653895	614137	2.07057e+06	500115		-0.6669	0.336723				0
Q8BTY8	Sec1 family domain-containing protein 2 OS=Mus musculus GN=Scfd2 PE=1 SV=1	Scfd2	4	2	2	684	74.7	6.81	0	228463	324352		284368	360790		-0.27627	0.336704				0
Q64735	Complement component receptor 1-like protein OS=Mus musculus GN=Cr1l PE=1 SV=1	Cr1l	8	3	8	483	53.7	6.65	0	853245	976459	910059	810190	1.07895e+06	2.04533e+06	-0.10104	0.336237				332
Q3UGS4	Protein FAM195B OS=Mus musculus GN=Fam195b PE=1 SV=1	Fam195b	58	4	12	97	11.1	9.14	Dimethyl [K79;K87]	2.69639e+06	2.6409e+06	2.0367e+06	2.49516e+06	2.5575e+06	1.46381e+06	0.523075	0.335822				245
Q62084	Protein phosphatase 1 regulatory subunit 14B OS=Mus musculus GN=Ppp1r14b PE=1 SV=2	Ppp1r14b	35	2	5	147	15.9	4.86	Acetyl [N-Term]	713177	291069	757560	325455	426386		0.481822	0.335628				66
Q9WV03	Protein FAM50A OS=Mus musculus GN=Fam50a PE=1 SV=1	Fam50a	15	4	16	339	40.2	6.83	Dimethyl [K42;K61]	4.00564e+06	4.71786e+06	5.12315e+06	5.01772e+06	3.92647e+06	5.87925e+06	0.225277	0.335314				235
Q3TWL2	Type 1 phosphatidylinositol 4,5-bisphosphate 4-phosphatase OS=Mus musculus GN=Tmem55b PE=1 SV=1	Tmem55b	15	3	6	284	30	8.82	Dimethyl [K103]	1.13645e+06	1.26018e+06	780208	708005	967767		0.272909	0.335264				56
P70280	Vesicle-associated membrane protein 7 OS=Mus musculus GN=Vamp7 PE=1 SV=1	Vamp7	8	2	5	220	25	8.6	Dimethyl [K83]	495526	1.89255e+06	1.27839e+06	1.11406e+06	1.83049e+06	3.1528e+06	-0.49616	0.335136				25
Q9CRD2	ER membrane protein complex subunit 2 OS=Mus musculus GN=Emc2 PE=1 SV=1	Emc2	28	6	17	297	34.9	6.81	0	6.29773e+06	6.77129e+06	5.70106e+06	6.99989e+06	5.56211e+06	5.97663e+06	0.332584	0.334445				273
P56371	Ras-related protein Rab-4A OS=Mus musculus GN=Rab4a PE=1 SV=2	Rab4a	13	2	4	218	24.4	6.07	0	768721	909932	815090	588181	658215	1.97552e+06	0.170241	0.333716				176
Q9DD18	D-tyrosyl-tRNA(Tyr) deacylase 1 OS=Mus musculus GN=Dtd1 PE=1 SV=2	Dtd1	15	2	4	209	23.4	7.87	0	364991	282404	512787	298485	971463		-0.5741	0.333548				47
Q8CAQ8	MICOS complex subunit Mic60 OS=Mus musculus GN=Immt PE=1 SV=1	Immt	72	46	193	757	83.8	6.61	Dimethyl [K45;K102;K110;K122;K130;K132;K169;K179;K210;K221;K249;K268;K269;K285;K296;K312;K384;K450;K498;K515;K639;K674;K688;K707;K713]	9.25481e+07	1.28047e+08	9.33599e+07	9.59514e+07	1.12973e+08	8.48141e+07	0.400552	0.333317				3692
P70288	Histone deacetylase 2 OS=Mus musculus GN=Hdac2 PE=1 SV=1	Hdac2	23	5	18	488	55.3	5.91	Dimethyl [K75;K280;K362]	1.54653e+06	2.20753e+06	2.17367e+06	2.13307e+06	1.27768e+06	3.20902e+06	0.232501	0.331937				153
Q9DC29	ATP-binding cassette sub-family B member 6, mitochondrial OS=Mus musculus GN=Abcb6 PE=1 SV=1	Abcb6	15	7	26	842	93.7	8.05	Dimethyl [K464]	3.60233e+06	4.53635e+06	3.2282e+06	3.25765e+06	3.87859e+06	5.35888e+06	0.191484	0.331501				655
Q9CRC8	Leucine-rich repeat-containing protein 40 OS=Mus musculus GN=Lrrc40 PE=1 SV=2	Lrrc40	16	6	17	602	68	6.89	Dimethyl [K508]	1.86753e+06	1.81722e+06	1.23939e+06	2.00838e+06	1.98196e+06	3.0937e+06	-0.20509	0.331451				328
P35278	Ras-related protein Rab-5C OS=Mus musculus GN=Rab5c PE=1 SV=2	Rab5c	52	5	31	216	23.4	8.41	Dimethyl [K34;K135;K166]	9.28905e+06	1.07356e+07	1.01988e+07	7.55971e+06	1.3463e+07	7.48152e+06	0.450711	0.331317				882
O35218	Cleavage and polyadenylation specificity factor subunit 2 OS=Mus musculus GN=Cpsf2 PE=1 SV=1	Cpsf2	8	4	14	782	88.3	5.11	Dimethyl [K375]	1.34149e+06	1.49613e+06	2.01577e+06	1.29966e+06	1.89596e+06	1.47614e+06	0.362682	0.331131				144
Q8CFE3	REST corepressor 1 OS=Mus musculus GN=Rcor1 PE=1 SV=2	Rcor1	3	1	2	477	52.5	7.03	Dimethyl [K148]	365573	484790	438616	440292	356144	1.97196e+06	-0.35251	0.330775				19
P60824	Cold-inducible RNA-binding protein OS=Mus musculus GN=Cirbp PE=1 SV=1	Cirbp	13	2	5	172	18.6	9.61	Dimethyl [K39]	1.63391e+06	1.70224e+06	1.48899e+06	1.80667e+06	1.39303e+06	1.78823e+06	0.271497	0.330278				29
P61979	Heterogeneous nuclear ribonucleoprotein K OS=Mus musculus GN=Hnrnpk PE=1 SV=1	Hnrnpk	61	26	172	463	50.9	5.54	Acetyl [N-Term];Dimethyl [K21;K102;K103;K139;K163;K198;K207;K219;K34;K396;K405;K422;K456]	1.64795e+08	1.77618e+08	1.63782e+08	2.08808e+08	1.35733e+08	1.45405e+08	0.384252	0.329999				3411
Q9QZB7	Actin-related protein 10 OS=Mus musculus GN=Actr10 PE=1 SV=2	Actr10	16	4	12	417	46.2	7.61	Dimethyl [K191;K254]	811651	1.03975e+06	880644	795168	1.09987e+06	582460	0.493126	0.329825				136
Q9JM76	Actin-related protein 2/3 complex subunit 3 OS=Mus musculus GN=Arpc3 PE=1 SV=3	Arpc3	31	6	17	178	20.5	8.59	Dimethyl [K37;K155;K158];K50;K61	5.56018e+06	6.78821e+06	4.90357e+06	6.23561e+06	5.1196e+06	5.576e+06	0.330237	0.329769				129
Q9R1T2	SUMO-activating enzyme subunit 1 OS=Mus musculus GN=Sae1 PE=1 SV=1	Sae1	13	2	10	350	38.6	5.36	Dimethyl [K4]	1.26079e+06	274624	804705	380701	687643	592929	0.592832	0.328635				339
P18608	Non-histone chromosomal protein HMG-14 OS=Mus musculus GN=Hmgn1 PE=1 SV=2	Hmgn1	48	5	16	96	10.1	9.76	Dimethyl [K26;K31;K91;K94]	2.00935e+06	1.82226e+06	2.11306e+06	2.71666e+06	1.78044e+06	485698	0.88474	0.328323				396
Q9CWU9	Nucleoporin Nup37 OS=Mus musculus GN=Nup37 PE=1 SV=2	Nup37	15	3	15	326	36.7	6.09	Dimethyl [K135;K275]	1.28185e+06	1.91246e+06	1.0925e+06	1.62072e+06	1.31826e+06	582016	0.680516	0.328313				147
Q8QZY1	Eukaryotic translation initiation factor 3 subunit L OS=Mus musculus GN=Eif3l PE=1 SV=1	Eif3l	44	19	60	564	66.6	6.44	Acetyl [N-Term];Dimethyl [K53;K101;K292;K419;K437;K445;K494;K549];K70	2.75395e+07	2.19224e+07	2.80792e+07	1.7724e+07	3.48076e+07	2.35872e+07	0.384901	0.32826				1037
P10852	4F2 cell-surface antigen heavy chain OS=Mus musculus GN=Slc3a2 PE=1 SV=1	Slc3a2	43	19	114	526	58.3	5.91	Acetyl [N-Term];Dimethyl [K10;K138;K148;K159;K162;K171;K184;K191;K192;K21;K35;K42;K487];K53;K59;K64	1.45314e+08	1.70642e+08	1.48707e+08	1.2556e+08	1.88933e+08	1.4591e+08	0.341958	0.327956				1970
Q8VE88	Protein FAM114A2 OS=Mus musculus GN=Fam114a2 PE=1 SV=2	Fam114a2	6	2	2	497	54	4.93	Dimethyl [K391]	308540	272746		268768	492307		-0.36797	0.327264				0
O70166	Stathmin-3 OS=Mus musculus GN=Stmn3 PE=1 SV=1	Stmn3	15	2	6	180	20.9	7.49	Dimethyl [K76]	631446	855614	567083	678082	843308		-0.21888	0.326249				114
Q61316	Heat shock 70 kDa protein 4 OS=Mus musculus GN=Hspa4 PE=1 SV=1	Hspa4	43	27	89	841	94.1	5.24	Dimethyl [K44;K102;K126;K134;K135;K331;K332;K422;K430;K652;K669;K712;K720;K734;K765;K833]	2.83157e+07	1.41638e+07	2.81904e+07	1.75589e+07	1.96265e+07	3.68791e+07	0.255227	0.325557				1417
Q9CPR5	39S ribosomal protein L15, mitochondrial OS=Mus musculus GN=Mrpl15 PE=1 SV=1	Mrpl15	24	5	11	295	33.5	10.07	Dimethyl [K227]	2.28126e+06	2.41887e+06	1.34065e+06	1.85514e+06	2.15148e+06	1.08978e+06	0.566924	0.32522				59
Q9D0M3	Cytochrome c1, heme protein, mitochondrial OS=Mus musculus GN=Cyc1 PE=1 SV=1	Cyc1	38	8	42	325	35.3	9.16	Dimethyl [K146;K170;K177]	1.9115e+07	3.30192e+07	2.36642e+07	1.49558e+07	2.59602e+07	4.33341e+07	0.254241	0.32412				567
Q9CZD3	Glycine--tRNA ligase OS=Mus musculus GN=Gars PE=1 SV=1	Gars	30	21	50	729	81.8	6.65	Dimethyl [K105;K194;K491;K496]	2.78331e+07	1.55208e+07	3.0661e+07	1.31158e+07	2.26248e+07	4.59672e+07	0.297388	0.323841				898
P57787	Monocarboxylate transporter 4 OS=Mus musculus GN=Slc16a3 PE=1 SV=1	Slc16a3	19	8	43	470	50.3	7.96	Dimethyl [K14;K418;K433;K436;K453;K458]	1.5214e+07	2.06394e+07	1.59262e+07	1.57473e+07	2.09653e+07	8.26109e+06	0.603075	0.323306				426
Q78PY7	Staphylococcal nuclease domain-containing protein 1 OS=Mus musculus GN=Snd1 PE=1 SV=1	Snd1	61	46	225	910	102	7.43	Acetyl [N-Term];Dimethyl [K71;K102;K116;K157;K193;K249;K339;K359;K386;K414;K457;K513;K586;K603;K641;K651;K676;K739;K857;K886]	1.20478e+08	1.39791e+08	1.26162e+08	1.2503e+08	1.29233e+08	1.7196e+08	0.182484	0.323066				3894
P61924	Coatomer subunit zeta-1 OS=Mus musculus GN=Copz1 PE=1 SV=1	Copz1	35	5	16	177	20.2	4.81	Acetyl [N-Term];Dimethyl [K29;K168];K39	5.86541e+06	4.04582e+06	5.48401e+06	4.03853e+06	6.92796e+06	2.58602e+06	0.593804	0.322899				314
Q8BM55	Transmembrane protein 214 OS=Mus musculus GN=Tmem214 PE=1 SV=1	Tmem214	23	12	28	687	76.4	9.29	Dimethyl [K94;K104;K125;K129;K143;K230;K232;K240;K357;K423;K444]	3.95515e+06	5.41526e+06	3.60833e+06	6.27899e+06	7.80247e+06	6.37591e+06	-0.36022	0.322446				266
P62821	Ras-related protein Rab-1A OS=Mus musculus GN=Rab1A PE=1 SV=3	Rab1A	66	10	52	205	22.7	6.21	Dimethyl [K49;K103;K125;K131;K132;K140;K156;K173;K187;K198];K58	1.83109e+07	2.1652e+07	1.96211e+07	1.83617e+07	2.32754e+07	1.33793e+07	0.459514	0.321945				844
P97742	Carnitine O-palmitoyltransferase 1, liver isoform OS=Mus musculus GN=Cpt1a PE=1 SV=4	Cpt1a	16	8	20	773	88.2	8.62	Dimethyl [K216;K379;K463]	2.01647e+06	2.23803e+06	1.43807e+06	1.86766e+06	2.43704e+06	357777	0.976374	0.321929				246
P24369	Peptidyl-prolyl cis-trans isomerase B OS=Mus musculus GN=Ppib PE=1 SV=2	Ppib	56	10	36	216	23.7	9.55	Dimethyl [K67;K129;K145;K158;K209;K215];K84;K98	2.076e+07	2.40594e+07	2.72849e+07	3.27071e+07	2.08205e+07	7.86601e+06	0.760566	0.321916				496
Q9D1P4	Cysteine and histidine-rich domain-containing protein 1 OS=Mus musculus GN=Chordc1 PE=1 SV=1	Chordc1	9	2	7	331	37.3	7.9	0	928280	650369	852831	752692	615927		0.182072	0.32161				201
Q9CW03	Structural maintenance of chromosomes protein 3 OS=Mus musculus GN=Smc3 PE=1 SV=2	Smc3	20	20	53	1217	141.5	7.18	Dimethyl [K409;K1059];K436;K445;K486;K684;K695;K740;K956;K963;K997	9.1377e+06	1.08088e+07	8.09669e+06	8.72062e+06	9.57738e+06	1.12717e+07	0.233046	0.3213				546
Q8VEK3	Heterogeneous nuclear ribonucleoprotein U OS=Mus musculus GN=Hnrnpu PE=1 SV=1	Hnrnpu	47	37	185	800	87.9	6.24	Acetyl [N-Term];Dimethyl [K9;K10;K17;K21;K22;K241;K246;K276;K319;K375;K409;K438;K440;K500;K512;K527;K568;K578;K585;K590;K596;K602;K611;K635;K640;K646;K650;K651;K657;K658]	1.67386e+08	1.96493e+08	1.68889e+08	1.87134e+08	1.79698e+08	1.36157e+08	0.404469	0.321189				2708
Q7TMM9	Tubulin beta-2A chain OS=Mus musculus GN=Tubb2a PE=1 SV=1	Tubb2a	75	2	293	445	49.9	4.89	Dimethyl [K19;K103;K122;K154;K174;K252;K297;K324;K336;K350;K379];K58	1.81571e+06	1.63868e+06	2.10911e+06	2.11042e+06	1.79158e+06		-0.12931	0.32089				6134
Q9CPR4	60S ribosomal protein L17 OS=Mus musculus GN=Rpl17 PE=1 SV=3	Rpl17	53	13	47	184	21.4	10.18	Dimethyl [K13;K105;K121;K124;K153;K159;K167];K96	3.37176e+07	2.99676e+07	3.04555e+07	3.407e+07	3.63084e+07	9.12694e+06	0.793694	0.320709				501
Q8C167	Prolyl endopeptidase-like OS=Mus musculus GN=Prepl PE=1 SV=1	Prepl	5	2	7	725	83.1	6.65	Dimethyl [K114;K186]	393663	312891	249365	298651	212205		0.261812	0.319477				59
P62862	40S ribosomal protein S30 OS=Mus musculus GN=Fau PE=1 SV=1	Fau	19	2	10	59	6.6	12.15	Dimethyl [K51;K52]	1.25798e+07	1.03355e+07	1.17162e+07	1.16191e+07	1.82919e+07	707956	1.42473	0.319178				136
Q8BJZ4	28S ribosomal protein S35, mitochondrial OS=Mus musculus GN=Mrps35 PE=1 SV=2	Mrps35	16	5	10	320	36	8.59	Dimethyl [K104;K117]	1.43926e+06	1.8468e+06	1.74609e+06	1.70969e+06	1.65202e+06	1.71182e+06	0.291829	0.318852				56
P19096	Fatty acid synthase OS=Mus musculus GN=Fasn PE=1 SV=2	Fasn	24	40	111	2504	272.3	6.58	Dimethyl [K70;K1020;K1220;K1234;K1491;K1516;K1518;K1732;K1871;K1954;K1986;K1988;K235;K2384;K2419;K2464]	2.74347e+07	1.56526e+07	2.8017e+07	1.9602e+07	2.27758e+07	3.03417e+07	0.254477	0.318717				2185
P63158	High mobility group protein B1 OS=Mus musculus GN=Hmgb1 PE=1 SV=2	Hmgb1	69	13	103	215	24.9	5.74	Dimethyl [K28;K112;K114;K127;K128;K141;K146;K157];K29;K30;K43;K44;K59;K65;K82;K86	4.86353e+07	5.73544e+07	4.90687e+07	7.4876e+07	4.66315e+07	1.04536e+07	0.947143	0.318045				896
P08113	Endoplasmin OS=Mus musculus GN=Hsp90b1 PE=1 SV=2	Hsp90b1	55	48	305	802	92.4	4.82	Dimethyl [K95;K114;K135;K161;K177;K252;K265;K285;K300;K303;K319;K320;K322;K356;K360;K404;K405;K428;K537;K547;K561;K586;K597;K603;K605;K613;K623;K628;K630;K633;K671;K682;K683;K733];K97	2.90185e+08	2.97848e+08	2.91173e+08	2.96879e+08	2.91233e+08	3.60319e+08	0.208861	0.317816				5037
P84089	Enhancer of rudimentary homolog OS=Mus musculus GN=Erh PE=1 SV=1	Erh	46	5	22	104	12.3	5.92	Acetyl [N-Term];Dimethyl [K12;K34;K84;K88]	1.3904e+07	1.44684e+07	1.33312e+07	2.54242e+07	1.28272e+07	597260	1.57261	0.317709				471
Q9WUD1	STIP1 homology and U box-containing protein 1 OS=Mus musculus GN=Stub1 PE=1 SV=1	Stub1	12	3	5	304	34.9	6.01	0	1.49727e+06	1.87012e+06	1.64653e+06	1.85142e+06	1.54674e+06	1.52164e+06	0.338642	0.316648				44
P84091	AP-2 complex subunit mu OS=Mus musculus GN=Ap2m1 PE=1 SV=1	Ap2m1	33	13	35	435	49.6	9.54	Dimethyl [K70;K102;K139;K312;K319;K339]	1.13548e+07	1.54886e+07	1.17895e+07	1.24332e+07	1.50985e+07	2.77157e+07	-0.1309	0.316143				313
P18872	Guanine nucleotide-binding protein G(o) subunit alpha OS=Mus musculus GN=Gnao1 PE=1 SV=3	Gnao1	31	8	31	354	40.1	5.53	Dimethyl [K67;K154;K193];K70	6.51846e+06	8.10118e+06	4.03518e+06	6.41981e+06	7.47478e+06	1.40815e+07	-0.2435	0.315834				323
Q9D0R8	Protein LSM12 homolog OS=Mus musculus GN=Lsm12 PE=1 SV=1	Lsm12	37	5	13	195	21.7	7.74	Acetyl [N-Term];Dimethyl [K37;K86]	3.07297e+06	3.52624e+06	2.96151e+06	3.64377e+06	3.12365e+06	1.88862e+06	0.504184	0.314872				189
Q99JX3	Golgi reassembly-stacking protein 2 OS=Mus musculus GN=Gorasp2 PE=1 SV=3	Gorasp2	16	4	10	451	47	4.79	Dimethyl [K440]	2.34995e+06	2.3075e+06	2.31872e+06	2.96849e+06	2.12702e+06	1.095e+06	0.599104	0.314198				348
P25444	40S ribosomal protein S2 OS=Mus musculus GN=Rps2 PE=1 SV=3	Rps2	43	12	76	293	31.2	10.24	Dimethyl [K58;K142;K176;K183;K211;K212;K238;K246;K257;K275];K65;K89	6.26799e+07	6.00433e+07	8.09541e+07	6.3278e+07	8.15002e+07	3.65787e+07	0.542037	0.314053				1300
Q63829	COMM domain-containing protein 3 OS=Mus musculus GN=Commd3 PE=1 SV=1	Commd3	17	2	3	195	22	5.59	Dimethyl [K52]	352753	254323	473498	434381	374680		-0.26258	0.314049				54
O54908	Dickkopf-related protein 1 OS=Mus musculus GN=Dkk1 PE=1 SV=2	Dkk1	13	2	2	272	29.3	8.34	0	341044	392328	297597	548564	249953	1.03113e+06	-0.29785	0.313979				34
Q91WT4	DnaJ homolog subfamily C member 17 OS=Mus musculus GN=Dnajc17 PE=1 SV=2	Dnajc17	16	3	5	303	34.4	8.57	0	370676	417901	174734	628041	259361	777779	-0.43076	0.313978				86
Q9JIM1	Equilibrative nucleoside transporter 1 OS=Mus musculus GN=Slc29a1 PE=1 SV=3	Slc29a1	6	2	2	460	50.2	8.31	0	179497	337540	128339	219111	312046		-0.45352	0.313101				30
Q99LC8	Translation initiation factor eIF-2B subunit alpha OS=Mus musculus GN=Eif2b1 PE=1 SV=1	Eif2b1	8	2	5	305	33.8	8.32	Dimethyl [K88;K120]	227957	276745	530760	292971	648839		-0.48907	0.312942				144
P62960	Nuclease-sensitive element-binding protein 1 OS=Mus musculus GN=Ybx1 PE=1 SV=3	Ybx1	72	13	118	322	35.7	9.88	Acetyl [N-Term];Dimethyl [K24;K116;K135;K168;K262;K294;K299;K302];K50;K51;K79;K90;K91	2.9742e+07	2.99967e+07	2.52311e+07	3.13096e+07	2.86077e+07	1.7772e+07	0.478135	0.312765				2550
Q91X20	Set1/Ash2 histone methyltransferase complex subunit ASH2 OS=Mus musculus GN=Ash2l PE=1 SV=1	Ash2l	5	2	5	623	68.2	5.69	Dimethyl [K565]	285158	127886	186563	338736	180308		-0.4364	0.311975				166
Q6IRU5	Clathrin light chain B OS=Mus musculus GN=Cltb PE=1 SV=1	Cltb	15	4	14	229	25.2	4.63	Dimethyl [K122;K204]	5.84268e+06	5.33812e+06	5.02329e+06	5.59187e+06	6.03574e+06	2.96253e+06	0.527505	0.311155				97
Q9D172	ES1 protein homolog, mitochondrial OS=Mus musculus GN=D10Jhu81e PE=1 SV=1	D10Jhu81e	24	4	8	266	28.1	8.78	Dimethyl [K139;K266]	1.98926e+06	1.95292e+06	1.17734e+06	3.22977e+06	3.26964e+06	2.18591e+06	-0.46697	0.310964				156
Q8CJG0	Protein argonaute-2 OS=Mus musculus GN=Ago2 PE=1 SV=3	Ago2	7	4	6	860	97.2	9.19	0	605346	708398	617295	405067	682325	1.27671e+06	0.173267	0.310811				134
Q9Z0W3	Nuclear pore complex protein Nup160 OS=Mus musculus GN=Nup160 PE=1 SV=2	Nup160	11	12	24	1402	158.1	5.52	Dimethyl [K224;K574]	3.25223e+06	4.15063e+06	3.07936e+06	2.7191e+06	5.07543e+06	9.16625e+06	-0.22364	0.310793				222
Q9R0P5	Destrin OS=Mus musculus GN=Dstn PE=1 SV=3	Dstn	25	3	17	165	18.5	7.97	Dimethyl [K44;K121];K45;K92	5.16845e+06	2.11408e+06	4.96823e+06	4.00231e+06	3.3887e+06	2.67387e+06	0.505485	0.310226				201
Q9ESZ8	General transcription factor II-I OS=Mus musculus GN=Gtf2i PE=1 SV=3	Gtf2i	13	9	14	998	112.2	6.55	Dimethyl [K488;K582;K594]	4.32899e+06	5.51221e+06	4.11483e+06	5.87558e+06	5.62219e+06	484924	1.18343	0.309336				137
P14873	Microtubule-associated protein 1B OS=Mus musculus GN=Map1b PE=1 SV=2	Map1b	53	87	427	2464	270.1	4.83	Acetyl [N-Term];Dimethyl [K80;K1035;K1048;K1067;K1161;K1173;K1187;K1194;K1213;K1216;K1228;K1231;K1239;K1282;K1311;K1339;K1350;K1364;K1388;K1427;K1491;K1510;K1514;K1525;K1765;K1804;K1854;K1859;K1870;K1890;K1904;K1910;K1924;K1941;K1958;K197;K1972;K2009;K2026;K2043;K2087;K213;K2262;K2269;K2274;K2305;K2366;K2374;K2405;K2435];K259;K327;K347;K366;K373;K390;K394;K414;K419;K429;K446;K504;K512;K519;K531;K…	1.40803e+08	1.9108e+08	1.4425e+08	1.89891e+08	1.30475e+08	1.41458e+08	0.360543	0.309166				9649
P62196	26S protease regulatory subunit 8 OS=Mus musculus GN=Psmc5 PE=1 SV=1	Psmc5	39	11	44	406	45.6	7.55	Acetyl [N-Term];Dimethyl [K15;K101;K287;K360];K38	9.06264e+06	5.88577e+06	8.44461e+06	8.69527e+06	6.48511e+06	8.21483e+06	0.298016	0.308944				565
Q8VI75	Importin-4 OS=Mus musculus GN=Ipo4 PE=1 SV=1	Ipo4	4	3	11	1082	119.2	5.03	0	1.03486e+06	325862	834180	705507	844595	2.02165e+06	-0.38799	0.30859				219
P39054	Dynamin-2 OS=Mus musculus GN=Dnm2 PE=1 SV=2	Dnm2	20	9	26	870	98.1	7.43	Dimethyl [K15;K188;K393;K617;K629;K669];K87	2.1226e+06	2.58011e+06	1.31524e+06	2.053e+06	1.85232e+06	1.37729e+06	0.464747	0.308342				258
Q91WK2	Eukaryotic translation initiation factor 3 subunit H OS=Mus musculus GN=Eif3h PE=1 SV=1	Eif3h	46	13	43	352	39.8	6.67	Dimethyl [K5;K165;K206;K220;K227;K24;K241;K303;K306;K340];K48	1.20673e+07	9.52442e+06	1.14187e+07	1.0981e+07	1.39629e+07	3.50942e+06	0.740282	0.308333				925
Q61937	Nucleophosmin OS=Mus musculus GN=Npm1 PE=1 SV=1	Npm1	78	20	126	292	32.5	4.77	Acetyl [N-Term];Dimethyl [K27;K150;K154;K155;K157;K188;K192;K193;K246;K248;K255;K271];K32;K54;K73;K80	1.9823e+08	1.69182e+08	2.00566e+08	2.3039e+08	1.91983e+08	7.24308e+07	0.668178	0.308029				3033
O55131	Septin-7 OS=Mus musculus GN=Sept7 PE=1 SV=1	39326	46	17	65	436	50.5	8.57	Dimethyl [K172;K180;K207;K208;K220;K234;K237;K238;K372;K394;K399;K407]	3.28958e+07	4.10392e+07	3.07269e+07	3.7293e+07	3.04914e+07	4.41283e+07	0.219962	0.30782				837
Q8R366	Immunoglobulin superfamily member 8 OS=Mus musculus GN=Igsf8 PE=1 SV=2	Igsf8	16	7	14	611	65	7.99	0	2.23431e+06	2.25251e+06	2.23524e+06	1.97278e+06	3.0091e+06	1.06557e+06	0.588358	0.307754				342
Q9D1H8	39S ribosomal protein L53, mitochondrial OS=Mus musculus GN=Mrpl53 PE=1 SV=1	Mrpl53	56	5	11	118	12.7	9.52	Dimethyl [K25]	2.68986e+06	4.30446e+06	2.49897e+06	3.12625e+06	2.98355e+06	2.73954e+06	0.371259	0.307273				99
Q9CR67	Transmembrane protein 33 OS=Mus musculus GN=Tmem33 PE=1 SV=1	Tmem33	29	8	29	247	28	9.66	Dimethyl [K148;K158;K221]	7.82359e+06	1.07714e+07	8.62444e+06	8.03463e+06	1.04276e+07	8.08211e+06	0.345532	0.306601				262
Q921S7	39S ribosomal protein L37, mitochondrial OS=Mus musculus GN=Mrpl37 PE=1 SV=1	Mrpl37	19	5	11	423	48.3	8.84	0	1.72194e+06	2.14196e+06	1.62713e+06	1.89412e+06	2.00379e+06	1.05083e+06	0.507983	0.306495				234
P47915	60S ribosomal protein L29 OS=Mus musculus GN=Rpl29 PE=2 SV=2	Rpl29	29	5	22	160	17.6	11.84	Dimethyl [K77;K120;K122;K145];K82;K84	2.30714e+07	2.26342e+07	2.39845e+07	2.38337e+07	3.5507e+07	2.49205e+06	1.16823	0.306314				179
P09103	Protein disulfide-isomerase OS=Mus musculus GN=P4hb PE=1 SV=2	P4hb	71	33	178	509	57	4.88	Dimethyl [K33;K132;K133;K202;K209;K210;K224;K226;K249;K256;K265;K310;K328;K330;K340;K387;K388;K411;K438;K44;K446]	1.5828e+08	1.43582e+08	1.62797e+08	1.77433e+08	1.57754e+08	8.71562e+07	0.51179	0.305366				3122
Q8VDN2	Sodium/potassium-transporting ATPase subunit alpha-1 OS=Mus musculus GN=Atp1a1 PE=1 SV=1	Atp1a1	41	19	111	1023	112.9	5.45	Dimethyl [K91;K377;K444;K458;K487;K494;K502;K526;K625;K726;K727;K743;K950]	2.69335e+07	3.56327e+07	2.79627e+07	2.44987e+07	3.64446e+07	3.00133e+07	0.312198	0.305227				2649
Q9D1R9	60S ribosomal protein L34 OS=Mus musculus GN=Rpl34 PE=1 SV=2	Rpl34	30	6	21	117	13.3	11.47	Dimethyl [K19;K101];K36;K85	3.56698e+07	3.35521e+07	3.83733e+07	4.31274e+07	4.47846e+07	5.18388e+06	1.04402	0.305129				196
P80317	T-complex protein 1 subunit zeta OS=Mus musculus GN=Cct6a PE=1 SV=3	Cct6a	54	22	140	531	58	7.08	Dimethyl [K55;K104;K127;K129;K159;K199;K241;K251;K287;K295;K307;K365;K377;K381;K388;K424;K449;K465]	9.42638e+07	9.6378e+07	9.86147e+07	1.06879e+08	1.03769e+08	5.00963e+07	0.541228	0.304881				3061
Q6Y685	Transforming acidic coiled-coil-containing protein 1 OS=Mus musculus GN=Tacc1 PE=1 SV=1	Tacc1	2	2	4	774	83.9	5.03	0	216244	348379	203730	219369	427214	561723	-0.28122	0.30464				0
Q62419	Endophilin-A2 OS=Mus musculus GN=Sh3gl1 PE=1 SV=1	Sh3gl1	12	3	5	368	41.5	5.72	0	540000	514781	299750	655665	432698		-0.33942	0.304582				60
P15864	Histone H1.2 OS=Mus musculus GN=Hist1h1c PE=1 SV=2	Hist1h1c	37	7	130	212	21.3	11	Acetyl [N-Term];Dimethyl [K17;K159;K160;K168;K169];K21;K22;K34;K46;K63;K64;K75;K97	2.78447e+07	2.88326e+07	3.02137e+07	4.14681e+07	3.94685e+07	1.03436e+06	1.59176	0.304421				2269
Q99MR6	Serrate RNA effector molecule homolog OS=Mus musculus GN=Srrt PE=1 SV=1	Srrt	14	11	25	875	100.4	5.97	Dimethyl [K153;K170;K256;K279;K285;K686;K757]	5.00799e+06	6.60213e+06	6.60854e+06	7.24925e+06	5.9729e+06	2.85488e+06	0.585427	0.303863				321
P21956	Lactadherin OS=Mus musculus GN=Mfge8 PE=1 SV=3	Mfge8	7	3	6	463	51.2	6.52	Dimethyl [K398]	649333	346645	350730	469056	528777	972676	-0.22566	0.3035				31
Q9ERS2	NADH dehydrogenase [ubiquinone] 1 alpha subcomplex subunit 13 OS=Mus musculus GN=Ndufa13 PE=1 SV=3	Ndufa13	23	3	5	144	16.8	9.48	Dimethyl [K99]	1.56031e+06	2.28316e+06	945554	1.61041e+06	1.20667e+06	1.44928e+06	0.397623	0.303372				74
P11103	Poly [ADP-ribose] polymerase 1 OS=Mus musculus GN=Parp1 PE=1 SV=3	Parp1	9	7	15	1013	113	8.95	Dimethyl [K320;K547;K786;K795]	3.7809e+06	3.5099e+06	2.2688e+06	2.96582e+06	3.57646e+06	1.96011e+06	0.489562	0.302797				223
P62627	Dynein light chain roadblock-type 1 OS=Mus musculus GN=Dynlrb1 PE=1 SV=3	Dynlrb1	39	3	18	96	11	7.25	Acetyl [N-Term];Dimethyl [K9;K31]	5.70779e+06	5.47072e+06	5.36334e+06	5.47528e+06	5.77464e+06	6.1111e+06	0.242725	0.302438				358
Q9JLV6	Bifunctional polynucleotide phosphatase/kinase OS=Mus musculus GN=Pnkp PE=1 SV=2	Pnkp	10	4	7	522	57.2	7.9	0	1.18331e+06	1.1177e+06	1.28657e+06	1.04242e+06	862999	1.99627e+07	-0.82176	0.302308				122
Q6PGB8	Probable global transcription activator SNF2L1 OS=Mus musculus GN=Smarca1 PE=1 SV=1	Smarca1	2	1	5	1046	121.6	8.27	Dimethyl [K906;K997]	201623	193289	100916	319687	141388		-0.48276	0.301909				37
P33174	Chromosome-associated kinesin KIF4 OS=Mus musculus GN=Kif4 PE=1 SV=3	Kif4	8	6	12	1231	139.4	6.68	Dimethyl [K94;K124;K430]	779398	1.39332e+06	825896	953518	541349		0.371502	0.301686				313
P14869	60S acidic ribosomal protein P0 OS=Mus musculus GN=Rplp0 PE=1 SV=3	Rplp0	47	14	83	317	34.2	6.25	Dimethyl [K26;K106;K134;K146;K162;K297;K301];K38;K77;K92	7.9398e+07	6.66222e+07	7.75756e+07	9.83485e+07	8.74648e+07	1.01424e+07	1.05608	0.299515				2219
Q9ERR1	Nuclear distribution protein nudE-like 1 OS=Mus musculus GN=Ndel1 PE=1 SV=2	Ndel1	7	2	5	345	38.3	5.24	0	359666	253372	227783	333656	282894		-0.21398	0.299159				23
Q9ESV0	ATP-dependent RNA helicase DDX24 OS=Mus musculus GN=Ddx24 PE=1 SV=2	Ddx24	13	7	16	857	96.4	9.36	Dimethyl [K138;K231;K244]	1.81269e+06	2.1693e+06	787653	993527	1.83214e+06	1.13574e+06	0.505932	0.298858				355
P32037	Solute carrier family 2, facilitated glucose transporter member 3 OS=Mus musculus GN=Slc2a3 PE=1 SV=1	Slc2a3	17	10	35	493	53.4	4.98	Dimethyl [K217;K243;K487]	1.00375e+07	1.43108e+07	8.93911e+06	8.09332e+06	1.23525e+07	1.50912e+07	0.233937	0.297985				399
P53986	Monocarboxylate transporter 1 OS=Mus musculus GN=Slc16a1 PE=1 SV=1	Slc16a1	17	9	46	493	53.2	7.47	Dimethyl [K211;K219;K232;K244;K456;K467;K469;K473]	8.12987e+06	1.15918e+07	7.99186e+06	7.99352e+06	1.1805e+07	5.17203e+06	0.520115	0.297493				777
Q8BMS4	Ubiquinone biosynthesis O-methyltransferase, mitochondrial OS=Mus musculus GN=Coq3 PE=1 SV=1	Coq3	9	2	4	370	40.9	7.96	0	762406	829108	666433	840973	737048		-0.12394	0.297048				34
Q8BQ47	Protein canopy homolog 4 OS=Mus musculus GN=Cnpy4 PE=1 SV=1	Cnpy4	20	3	9	245	28.1	4.77	Dimethyl [K78;K233]	969647	983046	971261	827099	832275	7.02565e+06	-0.48356	0.295635				232
P43276	Histone H1.5 OS=Mus musculus GN=Hist1h1b PE=1 SV=2	Hist1h1b	34	12	93	223	22.6	10.92	Acetyl [N-Term];Dimethyl [K17;K157;K158;K165];K21;K34;K46;K63;K64;K75;K97	6.79561e+07	7.39732e+07	7.17562e+07	1.0244e+08	7.43794e+07	1.23971e+07	0.955868	0.295185				1854
P07356	Annexin A2 OS=Mus musculus GN=Anxa2 PE=1 SV=2	Anxa2	66	22	76	339	38.7	7.69	Acetyl [N-Term];Dimethyl [K10;K104;K115;K157;K169;K245;K246;K302;K324;K329];K47;K88	4.52213e+07	3.88901e+07	4.52151e+07	3.79001e+07	1.65933e+07	1.11967e+08	0.369923	0.294929				1317
P51410	60S ribosomal protein L9 OS=Mus musculus GN=Rpl9 PE=1 SV=2	Rpl9	49	7	44	192	21.9	9.95	Dimethyl [K21;K174;K184];K50;K51;K82	3.07035e+07	2.70946e+07	2.92514e+07	3.87019e+07	3.50546e+07	3.71569e+06	1.06856	0.294644				851
Q08943	FACT complex subunit SSRP1 OS=Mus musculus GN=Ssrp1 PE=1 SV=2	Ssrp1	4	2	5	708	80.8	6.76	Acetyl [N-Term];Dimethyl [K15;K413]	741455	203843	640660	764046	568145		-0.57404	0.294471				156
Q62188	Dihydropyrimidinase-related protein 3 OS=Mus musculus GN=Dpysl3 PE=1 SV=1	Dpysl3	63	23	143	570	61.9	6.49	Dimethyl [K56;K122;K254;K269;K270;K293;K345;K368;K390;K418;K480;K511];K81;K94	7.60055e+07	6.9823e+07	7.48034e+07	8.81343e+07	5.49075e+07	1.0351e+08	0.19969	0.293692				3668
O70251	Elongation factor 1-beta OS=Mus musculus GN=Eef1b PE=1 SV=5	Eef1b	75	14	39	225	24.7	4.69	Dimethyl [K22;K116;K117;K129;K132;K133;K139;K147;K157;K176];K74;K96	5.44225e+07	6.33175e+07	5.04902e+07	6.90769e+07	3.84879e+07	7.55328e+07	0.242552	0.29365				747
Q6PIP5	NudC domain-containing protein 1 OS=Mus musculus GN=Nudcd1 PE=1 SV=2	Nudcd1	9	4	11	582	66.7	5.3	Dimethyl [K315;K323;K571]	1.29678e+06	950153	1.29355e+06	1.36901e+06	1.27097e+06	470130	0.632296	0.293418				97
Q9JIF0	Protein arginine N-methyltransferase 1 OS=Mus musculus GN=Prmt1 PE=1 SV=1	Prmt1	40	12	47	371	42.4	5.43	Dimethyl [K108;K113;K128;K183;K233;K243;K261;K342]	1.52859e+07	9.93095e+06	1.49185e+07	1.6674e+07	1.2285e+07	6.56972e+06	0.561788	0.293114				565
Q9CQU3	Protein RER1 OS=Mus musculus GN=Rer1 PE=1 SV=1	Rer1	24	3	12	196	23	9.51	Acetyl [N-Term];Dimethyl [K14;K104]	3.12538e+06	3.77567e+06	3.14843e+06	3.05216e+06	4.15754e+06		-0.1475	0.292787				272
O88952	Protein lin-7 homolog C OS=Mus musculus GN=Lin7c PE=1 SV=2	Lin7c	32	5	17	197	21.8	8.43	Dimethyl [K23]	4.98306e+06	6.83732e+06	5.09694e+06	6.14465e+06	5.59226e+06	4.24579e+06	0.395271	0.29274				230
P23116	Eukaryotic translation initiation factor 3 subunit A OS=Mus musculus GN=Eif3a PE=1 SV=5	Eif3a	25	30	83	1344	161.8	6.77	Dimethyl [K23;K151;K24;K264;K285;K351;K36;K388;K420;K632;K633;K654;K672;K711];K75;K84	3.87019e+07	2.91683e+07	3.79685e+07	2.98681e+07	5.19925e+07	7.67945e+07	-0.18063	0.292195				1100
P70677	Caspase-3 OS=Mus musculus GN=Casp3 PE=1 SV=1	Casp3	23	4	7	277	31.5	6.92	0	2.10458e+06	881622	534859	1.1415e+06	1.08985e+06	3.9232e+06	-0.45454	0.292102				139
Q99JB2	Stomatin-like protein 2, mitochondrial OS=Mus musculus GN=Stoml2 PE=1 SV=1	Stoml2	45	12	40	353	38.4	8.87	Dimethyl [K221;K222;K233;K250;K288]	1.30767e+07	1.58041e+07	1.31841e+07	1.63354e+07	1.34192e+07	1.0289e+07	0.402403	0.291905				1078
Q3UEB3	Poly(U)-binding-splicing factor PUF60 OS=Mus musculus GN=Puf60 PE=1 SV=2	Puf60	38	16	47	564	60.2	5.29	Dimethyl [K74;K161;K248;K422;K424;K463;K478;K494;K507;K519;K546];K85	1.11073e+07	1.415e+07	1.04045e+07	1.5658e+07	1.10696e+07	4.9531e+06	0.621378	0.291322				632
Q9EPE9	Manganese-transporting ATPase 13A1 OS=Mus musculus GN=Atp13a1 PE=1 SV=2	Atp13a1	12	9	21	1200	132.3	8.03	Acetyl [N-Term];Dimethyl [K959]	5.05893e+06	8.10118e+06	5.60429e+06	4.66906e+06	6.81981e+06	2.89488e+07	-0.35679	0.291092				187
Q9QXA5	U6 snRNA-associated Sm-like protein LSm4 OS=Mus musculus GN=Lsm4 PE=1 SV=1	Lsm4	15	2	6	137	15.1	10.05	Dimethyl [K8;K20]	697145	728869	879790	1.23939e+06	651272		-0.28578	0.291068				68
P42125	Enoyl-CoA delta isomerase 1, mitochondrial OS=Mus musculus GN=Eci1 PE=1 SV=2	Eci1	16	3	12	289	32.2	8.98	Dimethyl [K206;K222]	4.01648e+06	2.012e+06	3.73739e+06	3.82042e+06	3.31827e+06	973013	0.742103	0.289293				235
Q9D823	60S ribosomal protein L37 OS=Mus musculus GN=Rpl37 PE=3 SV=3	Rpl37	13	3	8	97	11.1	11.74	Dimethyl [K46;K52]	5.98616e+06	5.29537e+06	4.57709e+06	5.97787e+06	8.40724e+06	8.79773e+06	-0.22439	0.289217				0
Q9Z2N8	Actin-like protein 6A OS=Mus musculus GN=Actl6a PE=1 SV=2	Actl6a	13	4	20	429	47.4	5.6	Dimethyl [K303;K315;K421]	2.59338e+06	2.84599e+06	2.53403e+06	3.32633e+06	1.65397e+06	3.96888e+06	0.237025	0.288082				91
O35129	Prohibitin-2 OS=Mus musculus GN=Phb2 PE=1 SV=1	Phb2	58	16	88	299	33.3	9.83	Dimethyl [K142;K200;K216;K224;K236;K244]	6.93071e+07	6.88761e+07	6.81873e+07	6.51111e+07	7.96074e+07	6.29586e+07	0.310247	0.288058				1446
Q9CQ80	Vacuolar protein-sorting-associated protein 25 OS=Mus musculus GN=Vps25 PE=1 SV=1	Vps25	16	2	3	176	20.7	6.34	0	549515	663115	652085	951669	788090	986186	-0.23454	0.287828				26
Q8BGH2	Sorting and assembly machinery component 50 homolog OS=Mus musculus GN=Samm50 PE=1 SV=1	Samm50	32	11	31	469	51.8	6.8	Dimethyl [K59;K168;K178;K194;K221;K412];K72	1.29451e+07	1.47683e+07	1.06526e+07	1.15557e+07	1.51888e+07	1.02812e+07	0.369674	0.28763				543
Q9ERU9	E3 SUMO-protein ligase RanBP2 OS=Mus musculus GN=Ranbp2 PE=1 SV=2	Ranbp2	20	39	96	3053	340.9	6.18	Dimethyl [K225;K1280;K1289;K1291;K1300;K1326;K1330;K1448;K1537;K1677;K1718;K1993;K2027;K2049;K2109;K2344;K2459;K2482];K287;K396;K631;K734;K743;K982	1.18764e+07	1.61463e+07	1.15573e+07	8.86384e+06	1.833e+07	1.23209e+07	0.36047	0.287561				1869
Q99LI2	Chloride channel CLIC-like protein 1 OS=Mus musculus GN=Clcc1 PE=1 SV=1	Clcc1	6	2	4	539	60.6	5.68	Dimethyl [K414]	309268	320264	150083	181965	190245		0.349027	0.287099				32
Q8R332	Nucleoporin p58/p45 OS=Mus musculus GN=Nup58 PE=1 SV=1	Nup58	8	3	8	587	59.4	9.29	0	1.61108e+06	1.82075e+06	1.56616e+06	1.70283e+06	1.67648e+06	3.4888e+06	-0.06062	0.286971				41
Q6ZWV7	60S ribosomal protein L35 OS=Mus musculus GN=Rpl35 PE=1 SV=1	Rpl35	29	4	25	123	14.5	11.05	Dimethyl [K25;K66;K79;K86]	2.4397e+07	2.19573e+07	2.68441e+07	2.08523e+07	3.49043e+07	1.16014e+07	0.567499	0.286743				333
Q9Z1M8	Protein Red OS=Mus musculus GN=Ik PE=1 SV=2	Ik	16	6	9	557	65.6	6.64	Dimethyl [K137;K142;K260;K281]	1.2791e+06	1.46503e+06	1.54417e+06	1.6716e+06	1.51019e+06	727153	0.530365	0.28655				117
P0C0A3	Charged multivesicular body protein 6 OS=Mus musculus GN=Chmp6 PE=1 SV=2	Chmp6	14	2	9	200	23.4	5.44	Dimethyl [K113]	1.26939e+06	2.08758e+06	1.35946e+06	957890	1.53979e+06		0.282818	0.286256				167
Q9CQ65	S-methyl-5'-thioadenosine phosphorylase OS=Mus musculus GN=Mtap PE=1 SV=1	Mtap	22	4	7	283	31	7.14	0	3.90394e+06	1.59023e+06	3.96695e+06	3.11608e+06	2.412e+06	2.66555e+06	0.410743	0.285817				101
Q8BLN5	Lanosterol synthase OS=Mus musculus GN=Lss PE=1 SV=2	Lss	38	20	60	733	83.1	6.4	Dimethyl [K433;K506]	1.50588e+07	2.05794e+07	1.37345e+07	1.32473e+07	2.00723e+07	1.55305e+07	0.326025	0.285664				835
G5E829	Plasma membrane calcium-transporting ATPase 1 OS=Mus musculus GN=Atp2b1 PE=1 SV=1	Atp2b1	26	17	70	1220	134.7	5.91	Dimethyl [K62;K1078;K1134;K1174];K219;K256;K495;K64;K773;K778;K806;K807;K840	1.07706e+07	1.48042e+07	1.10803e+07	1.04066e+07	1.54757e+07	9.04507e+06	0.404351	0.285557				1062
Q9WV80	Sorting nexin-1 OS=Mus musculus GN=Snx1 PE=1 SV=1	Snx1	12	3	12	522	58.9	5.22	Dimethyl [K509]	1.39168e+06	811820	738685	775840	728515		0.271377	0.28514				89
P62317	Small nuclear ribonucleoprotein Sm D2 OS=Mus musculus GN=Snrpd2 PE=1 SV=1	Snrpd2	55	6	28	118	13.5	9.91	Acetyl [N-Term];Dimethyl [K6;K18;K37;K71];K8	1.76614e+07	1.77806e+07	1.748e+07	2.61571e+07	1.60548e+07	5.72999e+06	0.708123	0.285097				417
Q3TKT4	Transcription activator BRG1 OS=Mus musculus GN=Smarca4 PE=1 SV=1	Smarca4	14	15	33	1613	181.3	8	Dimethyl [K1237;K1353]	4.59521e+06	7.0755e+06	4.57709e+06	5.24823e+06	4.46739e+06	8.28345e+06	0.183476	0.28507				387
O88291	DBIRD complex subunit ZNF326 OS=Mus musculus GN=Znf326 PE=1 SV=1	Znf326	7	3	9	580	65.2	5.19	Acetyl [N-Term]	577435	724537	313520	973148	468179		-0.46292	0.284669				175
Q4VAA2	Protein CDV3 OS=Mus musculus GN=Cdv3 PE=1 SV=2	Cdv3	41	6	34	281	29.7	6.1	Dimethyl [K204;K226;K274]	1.1603e+07	1.00028e+07	1.17121e+07	1.19078e+07	1.15581e+07	9.37768e+06	0.336456	0.284424				485
P21995	Embigin OS=Mus musculus GN=Emb PE=1 SV=2	Emb	33	13	57	330	37	6.02	Dimethyl [K59;K150;K181;K228;K299;K308];K95	2.54277e+07	3.17752e+07	2.57024e+07	2.32013e+07	3.4231e+07	2.60883e+07	0.312638	0.283996				853
Q9DCL9	Multifunctional protein ADE2 OS=Mus musculus GN=Paics PE=1 SV=4	Paics	36	11	26	425	47	7.23	Dimethyl [K19;K131;K149;K304;K313];K74	6.96649e+06	6.71474e+06	6.26334e+06	6.66281e+06	6.78257e+06	8.53287e+06	0.179371	0.282282				546
P48678	Prelamin-A/C OS=Mus musculus GN=Lmna PE=1 SV=2	Lmna	61	40	210	665	74.2	6.98	Dimethyl [K32;K108;K135;K144;K155;K171;K180;K181;K201;K208;K219;K233;K260;K261;K311;K366;K450;K457;K599];K90;K97	8.19647e+07	1.17176e+08	8.34321e+07	1.42107e+08	3.45002e+07	1.23386e+08	0.446715	0.282072				3531
O08529	Calpain-2 catalytic subunit OS=Mus musculus GN=Capn2 PE=1 SV=4	Capn2	7	3	8	700	79.8	4.96	Dimethyl [K280]	709233	365548	923338	617338	549858	3.23739e+06	-0.42133	0.281829				38
Q6ZQH8	Nucleoporin NUP188 homolog OS=Mus musculus GN=Nup188 PE=1 SV=2	Nup188	4	4	11	1759	196.6	7.01	Dimethyl [K1543]	780317	974093	763305	442587	1.40088e+06	710266	0.444111	0.28148				261
P22437	Prostaglandin G/H synthase 1 OS=Mus musculus GN=Ptgs1 PE=1 SV=1	Ptgs1	18	8	24	602	69	6.83	Dimethyl [K575]	4.62942e+06	7.66206e+06	5.32888e+06	3.07403e+06	5.52637e+06	1.25137e+07	0.255008	0.281273				378
Q8R570	Synaptosomal-associated protein 47 OS=Mus musculus GN=Snap47 PE=1 SV=1	Snap47	8	2	2	413	46.5	5.76	Dimethyl [K369]	131865	176670		160298	175061		-0.17569	0.281104				78
Q9D0M0	Exosome complex exonuclease RRP42 OS=Mus musculus GN=Exosc7 PE=1 SV=2	Exosc7	23	4	16	291	31.8	5.19	Dimethyl [K178;K205]	2.21688e+06	2.02909e+06	2.35664e+06	2.21596e+06	2.42038e+06	2.00254e+06	0.305196	0.280549				334
Q60668	Heterogeneous nuclear ribonucleoprotein D0 OS=Mus musculus GN=Hnrnpd PE=1 SV=2	Hnrnpd	39	11	54	355	38.3	7.81	Dimethyl [K72;K110;K111;K129;K146;K153;K158;K197;K218;K231;K237;K238;K243;K251];K98	2.01881e+07	2.05296e+07	2.05523e+07	2.49701e+07	2.00639e+07	1.28459e+07	0.446333	0.280284				815
Q8BZ98	Dynamin-3 OS=Mus musculus GN=Dnm3 PE=1 SV=1	Dnm3	8	3	9	863	97.1	8.35	Dimethyl [K361;K393]	2.52596e+06	2.22458e+06	2.48222e+06	2.43941e+06	1.84796e+06		0.127917	0.279234				106
P15331	Peripherin OS=Mus musculus GN=Prph PE=1 SV=2	Prph	77	48	339	475	54.2	5.52	Dimethyl [K102;K118;K184;K193;K206;K221;K233;K234;K282;K292;K294;K373;K390;K402;K424;K439;K440;K461;K469]	3.49157e+08	3.68069e+08	3.55359e+08	3.19336e+08	4.0166e+08	4.83084e+08	0.164752	0.278943				6023
P68372	Tubulin beta-4B chain OS=Mus musculus GN=Tubb4b PE=1 SV=1	Tubb4b	70	3	276	445	49.8	4.89	Dimethyl [K58;K103;K122;K154;K174;K252;K324;K336;K350;K379]	2.06066e+07	1.50744e+07	1.9033e+07	2.26483e+07	1.44443e+07	5.12163e+07	-0.1894	0.278403				5832
Q05D44	Eukaryotic translation initiation factor 5B OS=Mus musculus GN=Eif5b PE=1 SV=2	Eif5b	24	20	65	1216	137.5	5.59	Dimethyl [K8;K1011;K1012;K1166;K1181];K120;K123;K14;K225;K227;K297;K312;K313;K33;K435;K440;K640;K679;K82;K879;K919;K928;K94;K97	1.19053e+07	1.27227e+07	1.27139e+07	9.71916e+06	1.99281e+07	5.53365e+06	0.593316	0.278172				858
Q9CQE1	Protein NipSnap homolog 3B OS=Mus musculus GN=Nipsnap3b PE=1 SV=1	Nipsnap3b	13	2	5	247	28.3	9.48	Dimethyl [K247]	510128	1.05785e+06	745578	690604	461765		0.333399	0.278136				188
Q8R127	Saccharopine dehydrogenase-like oxidoreductase OS=Mus musculus GN=Sccpdh PE=1 SV=1	Sccpdh	24	7	17	429	47.1	8.6	Dimethyl [K58;K207]	8.85156e+06	1.04936e+07	9.03379e+06	7.79112e+06	1.36377e+07	5.39129e+06	0.495041	0.277734				186
P18572	Basigin OS=Mus musculus GN=Bsg PE=1 SV=2	Bsg	26	10	45	389	42.4	5.85	Dimethyl [K189;K228;K239;K258;K286;K354;K370]	4.01306e+07	5.31291e+07	4.02114e+07	4.22603e+07	5.20538e+07	3.42452e+07	0.373666	0.277284				666
Q61879	Myosin-10 OS=Mus musculus GN=Myh10 PE=1 SV=2	Myh10	17	18	69	1976	228.9	5.54	Dimethyl [K426;K1021;K1023;K1562];K583;K689;K857;K863	6.48781e+06	7.89988e+06	6.52615e+06	2.6761e+06	5.35517e+06	2.06523e+07	0.370354	0.276204				1169
P47802	Metaxin-1 OS=Mus musculus GN=Mtx1 PE=1 SV=1	Mtx1	24	5	19	317	35.6	6.18	Dimethyl [K78;K117]	3.23717e+06	3.14603e+06	2.52946e+06	2.32291e+06	3.36692e+06	4.54516e+06	0.156655	0.276104				334
Q8R081	Heterogeneous nuclear ribonucleoprotein L OS=Mus musculus GN=Hnrnpl PE=1 SV=2	Hnrnpl	49	18	79	586	63.9	8.1	Dimethyl [K62;K261;K266;K274;K299;K390;K415;K445;K472;K490;K565;K576];K94	1.95478e+07	2.34812e+07	2.18495e+07	3.22277e+07	1.4705e+07	1.74412e+07	0.404511	0.276068				1505
Q6PGH1	Protein BUD31 homolog OS=Mus musculus GN=Bud31 PE=1 SV=1	Bud31	30	3	6	103	11.9	8.18	0	1.2e+06	1.61276e+06	1.36616e+06	1.44076e+06	1.3147e+06	1.7963e+06	0.190231	0.275987				60
P02340	Cellular tumor antigen p53 OS=Mus musculus GN=Tp53 PE=1 SV=3	Tp53	13	3	4	387	43.1	7.23	Dimethyl [K229]	647446	1.00377e+06	1.55923e+06	739402	802532		0.329664	0.275419				76
Q9JIK9	28S ribosomal protein S34, mitochondrial OS=Mus musculus GN=Mrps34 PE=1 SV=1	Mrps34	26	5	9	218	25.8	10.43	0	2.1282e+06	2.65669e+06	1.79382e+06	1.31734e+06	2.48687e+06	3.8191e+06	0.210528	0.275353				32
Q8VDJ3	Vigilin OS=Mus musculus GN=Hdlbp PE=1 SV=1	Hdlbp	28	25	67	1268	141.7	6.87	Acetyl [N-Term];Dimethyl [K41;K102;K1039;K1240;K1260];K159;K360;K494;K50;K614;K632;K663;K67;K769;K779	1.35586e+07	1.38003e+07	1.18132e+07	1.22723e+07	1.50119e+07	1.28842e+07	0.277263	0.275119				951
Q8VBT0	Thioredoxin-related transmembrane protein 1 OS=Mus musculus GN=Tmx1 PE=1 SV=1	Tmx1	17	4	22	278	31.4	5.29	Dimethyl [K107;K130;K133;K231]	1.35416e+07	1.49994e+07	1.28699e+07	1.13257e+07	1.54307e+07	3.79448e+07	-0.13615	0.274833				392
Q99N96	39S ribosomal protein L1, mitochondrial OS=Mus musculus GN=Mrpl1 PE=1 SV=2	Mrpl1	30	6	10	336	37.6	8.72	Dimethyl [K69;K76]	2.76127e+06	2.93759e+06	2.96911e+06	3.06913e+06	1.93647e+06		0.191158	0.274599				63
Q9ERK4	Exportin-2 OS=Mus musculus GN=Cse1l PE=1 SV=1	Cse1l	14	11	29	971	110.4	5.77	Acetyl [N-Term];Dimethyl [K16;K17;K268;K281;K346]	5.05227e+06	2.64732e+06	4.39551e+06	3.06446e+06	4.87409e+06	3.65237e+06	0.34748	0.273862				705
P63073	Eukaryotic translation initiation factor 4E OS=Mus musculus GN=Eif4e PE=1 SV=1	Eif4e	33	5	23	217	25	6.15	Acetyl [N-Term];Dimethyl [K21;K119;K206];K36;K49	7.56758e+06	7.80572e+06	7.28047e+06	9.1866e+06	7.99075e+06	3.82625e+06	0.51639	0.27354				303
P60122	RuvB-like 1 OS=Mus musculus GN=Ruvbl1 PE=1 SV=1	Ruvbl1	45	15	54	456	50.2	6.42	Dimethyl [K33;K152;K171;K182;K201;K400;K418];K57;K90	2.0114e+07	2.00014e+07	2.14415e+07	2.52206e+07	2.07571e+07	1.1921e+07	0.467202	0.273395				1417
P09405	Nucleolin OS=Mus musculus GN=Ncl PE=1 SV=2	Ncl	50	45	241	707	76.7	4.75	Dimethyl [K71;K124;K125;K142;K175;K297;K299;K320;K335;K350;K364;K372;K379;K439;K446;K451;K469;K487;K500;K509;K514;K522;K524;K538;K546;K586;K607;K621;K624;K636;K643;K645;K698;K702];K79;K80	4.15249e+08	3.45426e+08	4.19821e+08	4.60492e+08	4.4459e+08	1.73192e+08	0.566178	0.27333				4357
Q60716	Prolyl 4-hydroxylase subunit alpha-2 OS=Mus musculus GN=P4ha2 PE=1 SV=1	P4ha2	27	11	40	537	61	5.8	Dimethyl [K56;K208;K482;K513];K90	9.94059e+06	1.01537e+07	8.83623e+06	1.14457e+07	1.14958e+07	1.69961e+07	-0.13054	0.273233				754
P57784	U2 small nuclear ribonucleoprotein A' OS=Mus musculus GN=Snrpa1 PE=1 SV=2	Snrpa1	25	5	19	255	28.3	8.62	Dimethyl [K138;K191;K192]	3.85286e+06	3.64478e+06	4.2691e+06	5.98824e+06	3.13102e+06	9.21466e+06	-0.19747	0.27303				279
Q8BVI4	Dihydropteridine reductase OS=Mus musculus GN=Qdpr PE=1 SV=2	Qdpr	34	5	9	241	25.6	7.81	Dimethyl [K70;K135;K151;K164]	1.97607e+06	1.40438e+06	1.55039e+06	3.88558e+06	571819	846764	0.70932	0.272844				186
P97371	Proteasome activator complex subunit 1 OS=Mus musculus GN=Psme1 PE=1 SV=2	Psme1	37	7	19	249	28.7	5.97	Dimethyl [K35;K155;K232]	3.4422e+06	1.52302e+06	3.91098e+06	3.75271e+06	2.68409e+06	7.26635e+06	-0.30042	0.272808				462
P45952	Medium-chain specific acyl-CoA dehydrogenase, mitochondrial OS=Mus musculus GN=Acadm PE=1 SV=1	Acadm	18	5	15	421	46.5	8.37	0	2.92317e+06	3.34761e+06	2.88972e+06	3.5194e+06	4.00369e+06	5.25333e+06	-0.15128	0.272706				161
P68510	14-3-3 protein eta OS=Mus musculus GN=Ywhah PE=1 SV=2	Ywhah	48	10	52	246	28.2	4.89	Acetyl [N-Term];Dimethyl [K50;K106;K120;K142;K143;K155;K162];K69	7.77494e+06	4.34975e+06	8.7412e+06	5.01459e+06	6.41892e+06	1.12983e+07	0.211913	0.272556				699
Q9WTX5	S-phase kinase-associated protein 1 OS=Mus musculus GN=Skp1 PE=1 SV=3	Skp1	34	7	20	163	18.7	4.54	Dimethyl [K94;K142]	8.95337e+06	8.1434e+06	7.80788e+06	9.12062e+06	7.62655e+06	1.07282e+07	0.181318	0.272119				477
Q6NZL0	Protein SOGA3 OS=Mus musculus GN=Soga3 PE=1 SV=2	Soga3	5	4	10	945	103.4	6.14	0	1.21069e+06	1.33823e+06	1.19568e+06	837947	1.35025e+06		0.175776	0.271474				137
Q91YQ5	Dolichyl-diphosphooligosaccharide--protein glycosyltransferase subunit 1 OS=Mus musculus GN=Rpn1 PE=1 SV=1	Rpn1	63	35	157	608	68.5	6.46	Dimethyl [K90;K152;K170;K188;K205;K216;K328;K353;K372;K380;K414;K415;K433;K489;K517;K518;K539;K600]	1.21409e+08	1.62696e+08	1.28038e+08	1.16439e+08	1.63748e+08	1.47905e+08	0.259169	0.271442				2455
Q9JMD0	BUB3-interacting and GLEBS motif-containing protein ZNF207 OS=Mus musculus GN=Znf207 PE=1 SV=1	Znf207	5	2	7	495	52.8	9.1	0	2.01228e+06	2.87993e+06	2.731e+06	2.93433e+06	1.71301e+06	3.90746e+06	0.207656	0.271127				97
Q8C7V3	U3 small nucleolar RNA-associated protein 15 homolog OS=Mus musculus GN=Utp15 PE=1 SV=1	Utp15	9	3	6	528	59.3	8.79	Acetyl [N-Term]	666110	636941	465558	760295	1.0144e+06	879607	-0.28187	0.271053				42
P17426	AP-2 complex subunit alpha-1 OS=Mus musculus GN=Ap2a1 PE=1 SV=1	Ap2a1	25	12	47	977	107.6	7.03	Dimethyl [K277;K498;K891]	8.30645e+06	1.02748e+07	9.00004e+06	8.94655e+06	1.00236e+07	9.85347e+06	0.244123	0.270624				729
Q9DBG5	Perilipin-3 OS=Mus musculus GN=Plin3 PE=1 SV=1	Plin3	25	7	24	437	47.2	5.62	Dimethyl [K84;K116;K144]	2.35207e+06	1.87909e+06	2.55094e+06	2.34166e+06	2.71458e+06	1.23562e+06	0.485346	0.270356				350
P43275	Histone H1.1 OS=Mus musculus GN=Hist1h1a PE=1 SV=2	Hist1h1a	41	8	79	213	21.8	10.93	Acetyl [N-Term];Dimethyl [K17;K22;K23;K35;K36;K54;K65;K66;K77;K92;K99]	3.53082e+07	3.29757e+07	3.34105e+07	4.81556e+07	4.50024e+07	3.78484e+06	1.06009	0.269907				1459
P61222	ATP-binding cassette sub-family E member 1 OS=Mus musculus GN=Abce1 PE=1 SV=1	Abce1	36	18	68	599	67.3	8.34	Dimethyl [K64;K158;K165;K169;K178;K191;K195;K210;K234;K332;K343;K344;K397;K412;K415;K541;K557];K81	2.58507e+07	2.56775e+07	2.52696e+07	2.26672e+07	3.383e+07	1.86633e+07	0.3878	0.269895				732
Q6PGC1	ATP-dependent RNA helicase Dhx29 OS=Mus musculus GN=Dhx29 PE=1 SV=1	Dhx29	11	10	24	1365	153.9	7.94	Dimethyl [K39;K1226;K1249];K81;K827	2.48119e+06	2.91952e+06	1.74549e+06	2.44161e+06	2.76836e+06		-0.21148	0.269876				315
Q99LC2	Cleavage stimulation factor subunit 1 OS=Mus musculus GN=Cstf1 PE=1 SV=1	Cstf1	26	6	14	431	48.4	6.58	0	3.07318e+06	3.48493e+06	3.64756e+06	3.58142e+06	2.15462e+06	6.83543e+06	0.16708	0.269832				169
P68373	Tubulin alpha-1C chain OS=Mus musculus GN=Tuba1c PE=1 SV=1	Tuba1c	62	1	216	449	49.9	5.1	Dimethyl [K60;K112;K163;K164;K280;K304;K336;K352;K370;K394;K401;K430];K96	573010	451073	766486	722080	221692		0.489837	0.26915				4280
P97370	Sodium/potassium-transporting ATPase subunit beta-3 OS=Mus musculus GN=Atp1b3 PE=1 SV=1	Atp1b3	33	7	31	278	31.8	8.51	Dimethyl [K166;K174;K219;K235]	1.02619e+07	1.48556e+07	1.05424e+07	1.07744e+07	1.44153e+07	9.00441e+06	0.378335	0.268941				385
Q9D0B0	Serine/arginine-rich splicing factor 9 OS=Mus musculus GN=Srsf9 PE=1 SV=1	Srsf9	14	3	8	222	25.6	8.65	Dimethyl [K29;K145];K37	1.09584e+06	1.37538e+06	1.00816e+06	1.79059e+06	1.42014e+06	1.85309e+06	-0.23279	0.2689				195
P60229	Eukaryotic translation initiation factor 3 subunit E OS=Mus musculus GN=Eif3e PE=1 SV=1	Eif3e	35	12	42	445	52.2	6.04	Dimethyl [K29;K172;K193;K265;K35;K407];K41;K93	1.3478e+07	1.14029e+07	1.40075e+07	1.13116e+07	1.85974e+07	6.7821e+06	0.509311	0.26846				568
P28740	Kinesin-like protein KIF2A OS=Mus musculus GN=Kif2a PE=1 SV=2	Kif2a	26	15	41	705	79.7	6.73	Dimethyl [K318;K390;K679;K695]	5.68292e+06	5.46314e+06	6.95298e+06	5.97994e+06	6.85536e+06	5.15414e+06	0.321805	0.267937				445
P47911	60S ribosomal protein L6 OS=Mus musculus GN=Rpl6 PE=1 SV=3	Rpl6	48	19	97	296	33.5	10.7	Dimethyl [K95;K102;K132;K138;K208;K215;K226;K227;K245;K247;K268]	1.55614e+08	1.38345e+08	1.54572e+08	1.50595e+08	1.72797e+08	1.20512e+08	0.340058	0.267427				1814
Q9D6U8	Protein FAM162A OS=Mus musculus GN=Fam162a PE=1 SV=1	Fam162a	35	6	18	155	17.7	9.88	Dimethyl [K63;K69;K70;K79;K80;K97]	4.08244e+06	5.63623e+06	4.58217e+06	4.17834e+06	4.80632e+06	7.79166e+06	0.121651	0.266854				78
Q8K1S3	Netrin receptor UNC5B OS=Mus musculus GN=Unc5b PE=1 SV=1	Unc5b	12	6	16	945	103.7	6.16	Dimethyl [K743;K748;K899]	1.90413e+06	3.17627e+06	1.41483e+06	1.82037e+06	2.66943e+06	1.13637e+06	0.522113	0.266259				57
Q8K363	ATP-dependent RNA helicase DDX18 OS=Mus musculus GN=Ddx18 PE=1 SV=1	Ddx18	26	12	27	660	74.1	9.52	Dimethyl [K45;K146;K315;K49;K547;K557;K621;K635];K82	5.52982e+06	6.21662e+06	4.45811e+06	5.38121e+06	5.17993e+06	7.32958e+06	0.173278	0.266218				165
Q9Z1Q5	Chloride intracellular channel protein 1 OS=Mus musculus GN=Clic1 PE=1 SV=3	Clic1	49	8	22	241	27	5.17	Dimethyl [K49;K113;K183]	9.36664e+06	2.31969e+06	7.63396e+06	3.18884e+06	4.83908e+06	8.52223e+06	0.423095	0.265986				540
Q99P72	Reticulon-4 OS=Mus musculus GN=Rtn4 PE=1 SV=2	Rtn4	17	11	51	1162	126.5	4.54	Dimethyl [K59;K1060;K1074;K1141];K701	3.45193e+07	4.31692e+07	3.60676e+07	3.2192e+07	5.40503e+07	2.22284e+07	0.469773	0.265959				889
Q9D8X2	Coiled-coil domain-containing protein 124 OS=Mus musculus GN=Ccdc124 PE=1 SV=1	Ccdc124	13	3	10	217	25.3	9.64	Dimethyl [K217]	1.84207e+06	2.28538e+06	2.05855e+06	2.39567e+06	2.12495e+06	1.42645e+06	0.396544	0.265269				96
P47740	Fatty aldehyde dehydrogenase OS=Mus musculus GN=Aldh3a2 PE=1 SV=2	Aldh3a2	16	6	18	484	53.9	8.35	Dimethyl [K326;K357;K428]	2.56033e+06	3.06382e+06	2.51774e+06	2.4955e+06	3.29626e+06	2.36531e+06	0.318669	0.26522				133
Q9CQW1	Synaptobrevin homolog YKT6 OS=Mus musculus GN=Ykt6 PE=1 SV=1	Ykt6	19	3	8	198	22.3	6.35	0	1.16137e+06	869363	1.116e+06	505097	1.15215e+06	2.19776e+06	0.250585	0.264971				129
P12382	ATP-dependent 6-phosphofructokinase, liver type OS=Mus musculus GN=Pfkl PE=1 SV=4	Pfkl	24	9	38	780	85.3	7.17	Dimethyl [K141;K444;K726;K727]	4.8866e+06	5.42315e+06	4.16735e+06	6.26985e+06	5.45369e+06	8.51928e+06	-0.15491	0.264562				814
Q61334	B-cell receptor-associated protein 29 OS=Mus musculus GN=Bcap29 PE=1 SV=1	Bcap29	16	3	8	240	27.9	9.72	Dimethyl [K81;K177;K178]	1.05917e+06	2.08584e+06	805877	1.37357e+06	1.09918e+06	4.54989e+06	-0.33785	0.264464				53
Q99KN9	Clathrin interactor 1 OS=Mus musculus GN=Clint1 PE=1 SV=2	Clint1	6	3	14	631	68.5	6.25	0	1.61455e+06	1.80192e+06	1.80943e+06	1.49002e+06	1.57552e+06	7.40978e+06	-0.26327	0.264463				116
Q9D0T1	NHP2-like protein 1 OS=Mus musculus GN=Snu13 PE=1 SV=4	Snu13	41	5	14	128	14.2	8.46	Dimethyl [K20;K107];K21;K33	7.58018e+06	7.22166e+06	8.17734e+06	9.12378e+06	7.54715e+06	5.95719e+06	0.353466	0.264338				281
Q9CWK8	Sorting nexin-2 OS=Mus musculus GN=Snx2 PE=1 SV=2	Snx2	16	5	11	519	58.4	5.12	Dimethyl [K506]	3.03045e+06	2.46901e+06	2.94942e+06	2.84008e+06	2.98231e+06	3.10637e+06	0.226924	0.264141				133
P97315	Cysteine and glycine-rich protein 1 OS=Mus musculus GN=Csrp1 PE=1 SV=3	Csrp1	64	8	49	193	20.6	8.57	Dimethyl [K32;K108;K131;K161;K168];K41;K59;K84;K91	1.75443e+07	2.58722e+07	1.61351e+07	2.99448e+07	1.31595e+07	1.38925e+07	0.451479	0.264095				1145
Q9Z2U0	Proteasome subunit alpha type-7 OS=Mus musculus GN=Psma7 PE=1 SV=1	Psma7	56	11	42	248	27.8	8.46	Dimethyl [K27;K189;K204;K227;K234;K236;K241];K28;K38;K47	2.06767e+07	1.11026e+07	1.95193e+07	1.78572e+07	1.11304e+07	2.66014e+07	0.231929	0.263706				773
Q03173	Protein enabled homolog OS=Mus musculus GN=Enah PE=1 SV=2	Enah	14	8	22	802	85.8	7.72	Dimethyl [K21;K22;K659;K702;K715;K785;K798]	2.42979e+06	2.6314e+06	2.42861e+06	1.93835e+06	3.04456e+06	3.52136e+06	0.171364	0.263599				372
P80318	T-complex protein 1 subunit gamma OS=Mus musculus GN=Cct3 PE=1 SV=1	Cct3	70	38	191	545	60.6	6.7	Acetyl [N-Term];Dimethyl [K15;K138;K139;K163;K181;K203;K21;K222;K248;K249;K31;K353;K354;K381;K425;K491;K502;K527;K528];K78	1.50189e+08	1.51664e+08	1.46884e+08	1.61314e+08	1.5219e+08	1.58126e+08	0.240002	0.263468				2749
Q99K48	Non-POU domain-containing octamer-binding protein OS=Mus musculus GN=Nono PE=1 SV=3	Nono	44	17	87	473	54.5	8.95	Dimethyl [K109;K111;K128;K200;K281;K297;K338;K469]	2.13037e+07	2.72245e+07	2.25778e+07	2.98225e+07	2.64892e+07	4.24924e+07	-0.14122	0.263327				1088
Q9CQ62	2,4-dienoyl-CoA reductase, mitochondrial OS=Mus musculus GN=Decr1 PE=1 SV=1	Decr1	19	4	16	335	36.2	8.95	Dimethyl [K73;K244]	3.44125e+06	3.89313e+06	3.58266e+06	3.35225e+06	3.99621e+06	4.96031e+06	0.155088	0.263326				203
Q9CZB0	Succinate dehydrogenase cytochrome b560 subunit, mitochondrial OS=Mus musculus GN=Sdhc PE=1 SV=1	Sdhc	29	4	10	169	18.4	9.94	Dimethyl [K60;K117;K141]	2.90801e+06	4.25905e+06	2.61015e+06	3.20968e+06	3.55225e+06	2.54635e+06	0.363166	0.263025				88
Q9ERG2	Striatin-3 OS=Mus musculus GN=Strn3 PE=1 SV=1	Strn3	11	5	12	796	87.1	5.29	Dimethyl [K793]	2.87733e+06	3.39269e+06	3.4671e+06	3.56952e+06	4.43622e+06	966359	0.693224	0.262987				108
P16332	Methylmalonyl-CoA mutase, mitochondrial OS=Mus musculus GN=Mut PE=1 SV=2	Mut	6	3	4	748	82.8	6.89	Dimethyl [K87;K418]	999883	409896	1.03514e+06	830776	1.06713e+06		-0.37868	0.262161				32
P41105	60S ribosomal protein L28 OS=Mus musculus GN=Rpl28 PE=1 SV=2	Rpl28	53	12	40	137	15.7	12.02	Acetyl [N-Term];Dimethyl [K19;K122;K127];K22;K33;K47;K58;K65	4.04854e+07	4.29067e+07	4.12588e+07	3.94275e+07	5.08661e+07	3.4493e+07	0.328539	0.262004				509
Q9ER00	Syntaxin-12 OS=Mus musculus GN=Stx12 PE=1 SV=1	Stx12	31	8	34	274	31.2	5.44	Dimethyl [K44;K203];K53;K75;K82	1.09703e+07	1.32125e+07	1.12304e+07	9.81733e+06	1.39388e+07	1.54714e+07	0.185107	0.261527				695
O54774	AP-3 complex subunit delta-1 OS=Mus musculus GN=Ap3d1 PE=1 SV=1	Ap3d1	11	8	18	1199	135	7.37	Dimethyl [K528;K1193];K610	2.06613e+06	2.37715e+06	2.28474e+06	1.35541e+06	2.41971e+06	2.02806e+07	-0.5443	0.26094				327
P49718	DNA replication licensing factor MCM5 OS=Mus musculus GN=Mcm5 PE=1 SV=1	Mcm5	23	12	27	733	82.3	8.43	Acetyl [N-Term];Dimethyl [K336;K386;K699]	5.92507e+06	5.39279e+06	8.4335e+06	7.75825e+06	9.06515e+06	1.10237e+07	-0.19668	0.260574				422
O35658	Complement component 1 Q subcomponent-binding protein, mitochondrial OS=Mus musculus GN=C1qbp PE=1 SV=1	C1qbp	35	7	36	278	31	4.92	Dimethyl [K88;K116;K151;K176;K203];K91	1.74207e+07	1.80526e+07	1.21824e+07	1.49672e+07	2.40095e+07	4.91514e+06	0.683836	0.259888				771
O55142	60S ribosomal protein L35a OS=Mus musculus GN=Rpl35a PE=1 SV=2	Rpl35a	48	12	41	110	12.5	10.89	Dimethyl [K15;K45;K54;K63;K66]	2.99718e+07	2.96535e+07	3.10804e+07	4.01946e+07	2.74728e+07	2.07025e+07	0.402504	0.259724				384
Q9D7P6	Iron-sulfur cluster assembly enzyme ISCU, mitochondrial OS=Mus musculus GN=Iscu PE=1 SV=1	Iscu	15	2	5	168	18.1	9.29	0	417004	565395	587407	707269	594699	908609	-0.17664	0.259694				72
Q922K7	Probable 28S rRNA (cytosine-C(5))-methyltransferase OS=Mus musculus GN=Nop2 PE=1 SV=1	Nop2	24	12	37	793	86.7	9.22	Dimethyl [K80;K456;K461;K671]	6.38608e+06	6.61862e+06	7.17924e+06	7.26484e+06	7.44221e+06	5.24641e+06	0.34393	0.258915				628
Q9Z127	Large neutral amino acids transporter small subunit 1 OS=Mus musculus GN=Slc7a5 PE=1 SV=2	Slc7a5	9	4	28	512	55.8	7.9	Dimethyl [K205;K235]	1.09574e+07	1.79117e+07	1.16199e+07	9.3595e+06	1.52478e+07	1.96156e+07	0.212946	0.258912				720
P35283	Ras-related protein Rab-12 OS=Mus musculus GN=Rab12 PE=1 SV=3	Rab12	13	2	3	243	27.3	8.41	Dimethyl [K71]	272576	757297	538990	110417	688692		0.749371	0.258712				31
Q9JHI5	Isovaleryl-CoA dehydrogenase, mitochondrial OS=Mus musculus GN=Ivd PE=1 SV=1	Ivd	18	5	14	424	46.3	8.29	Dimethyl [K65;K260;K272]	1.37805e+06	1.64095e+06	2.0723e+06	1.37758e+06	1.78464e+06	2.73745e+06	0.137437	0.258075				61
Q9EPC1	Alpha-parvin OS=Mus musculus GN=Parva PE=1 SV=1	Parva	14	4	10	372	42.3	5.95	Dimethyl [K131;K135;K140;K154]	1.35993e+06	1.80004e+06	1.34605e+06	1.40701e+06	1.48014e+06	2.28094e+06	0.135581	0.257974				203
Q920A7	AFG3-like protein 1 OS=Mus musculus GN=Afg3l1 PE=1 SV=2	Afg3l1	13	6	20	789	87	8.85	Dimethyl [K289;K331;K661;K679]	1.3255e+06	2.33761e+06	1.49779e+06	1.54653e+06	2.66481e+06	3.46206e+06	-0.22858	0.257828				160
Q80X71	Transmembrane protein 106B OS=Mus musculus GN=Tmem106b PE=1 SV=1	Tmem106b	16	3	10	275	31.2	6.68	0	813002	800310	637250	486203	805654		0.199519	0.257463				241
Q62448	Eukaryotic translation initiation factor 4 gamma 2 OS=Mus musculus GN=Eif4g2 PE=1 SV=2	Eif4g2	25	17	44	906	102	7.14	Dimethyl [K121;K158;K454;K519;K528;K531;K535;K540;K545;K731;K751]	8.71277e+06	9.8187e+06	9.27233e+06	8.07819e+06	1.05147e+07	1.33081e+07	0.141179	0.256621				1017
Q9QXK7	Cleavage and polyadenylation specificity factor subunit 3 OS=Mus musculus GN=Cpsf3 PE=1 SV=2	Cpsf3	9	4	8	684	77.5	5.6	Acetyl [N-Term]	1.47676e+06	1.73163e+06	1.96092e+06	1.58012e+06	2.05399e+06		-0.12706	0.256397				56
Q9CXW4	60S ribosomal protein L11 OS=Mus musculus GN=Rpl11 PE=1 SV=4	Rpl11	42	8	38	178	20.2	9.6	Acetyl [N-Term];Dimethyl [K8;K178];K19;K52;K78;K85	4.25838e+07	3.55636e+07	4.46421e+07	5.47365e+07	4.52621e+07	1.38992e+07	0.635956	0.256315				320
Q91WN1	DnaJ homolog subfamily C member 9 OS=Mus musculus GN=Dnajc9 PE=1 SV=2	Dnajc9	8	3	6	259	30	5.94	Dimethyl [K118]	427392	476561	946866	550545	979781	1.21954e+06	-0.27856	0.256089				47
P53994	Ras-related protein Rab-2A OS=Mus musculus GN=Rab2a PE=1 SV=1	Rab2a	65	7	44	212	23.5	6.54	Dimethyl [K19;K120;K151;K165;K170;K186];K29	6.72266e+06	9.19616e+06	7.14647e+06	6.17582e+06	1.01762e+07	6.9294e+06	0.318433	0.256084				744
P13595	Neural cell adhesion molecule 1 OS=Mus musculus GN=Ncam1 PE=1 SV=3	Ncam1	37	28	129	1115	119.4	4.83	Dimethyl [K48;K1022;K1029;K1092;K1099;K1109;K1114];K113;K130;K152;K263;K280;K293;K304;K533;K549;K619;K647;K662;K775;K893;K974;K981;K994	3.78765e+07	5.12199e+07	3.55144e+07	4.23894e+07	5.06936e+07	2.3561e+07	0.459682	0.2555				2167
P58252	Elongation factor 2 OS=Mus musculus GN=Eef2 PE=1 SV=2	Eef2	63	49	294	858	95.3	6.83	Dimethyl [K32;K235;K239;K299;K328;K330;K333;K337;K366;K386;K400;K42;K438;K439;K445;K481;K519;K571;K572;K594;K619;K638;K648;K667;K676;K688;K785;K845;K857]	2.89683e+08	3.32021e+08	3.05077e+08	3.81339e+08	2.73886e+08	3.0339e+08	0.27457	0.254085				5602
D3YXK2	Scaffold attachment factor B1 OS=Mus musculus GN=Safb PE=1 SV=2	Safb	20	6	26	937	105	5.35	Acetyl [N-Term];Dimethyl [K83;K226;K231;K253;K392;K403;K484;K559;K565];K84	443170	956231	533194	885725	357256	3.72523e+06	-0.48289	0.253744				532
Q8C7K6	Prenylcysteine oxidase-like OS=Mus musculus GN=Pcyox1l PE=1 SV=1	Pcyox1l	11	4	13	495	54.8	7.65	Dimethyl [K277]	4.10884e+06	3.63973e+06	3.52185e+06	2.67499e+06	4.72735e+06	5.48553e+06	0.179057	0.253392				210
Q3UVK0	Endoplasmic reticulum metallopeptidase 1 OS=Mus musculus GN=Ermp1 PE=1 SV=2	Ermp1	6	4	10	898	100.1	7.49	Dimethyl [K139;K279]	2.02123e+06	1.42863e+06	2.02081e+06	1.46869e+06	1.50935e+06	3.93709e+06	0.117946	0.253204				178
Q99LT0	Protein dpy-30 homolog OS=Mus musculus GN=Dpy30 PE=1 SV=1	Dpy30	88	5	21	99	11.2	4.88	Acetyl [N-Term];Dimethyl [K35;K40;K45;K74;K90]	3.11327e+06	2.95249e+06	3.86678e+06	3.98045e+06	3.38166e+06	2.20477e+06	0.398248	0.253194				396
Q9JJA4	Ribosome biogenesis protein WDR12 OS=Mus musculus GN=Wdr12 PE=1 SV=1	Wdr12	13	4	6	423	47.3	5.6	Dimethyl [K310]	1.81445e+06	561918	822525	763781	426593	2.16195e+06	0.395355	0.253073				39
P35922	Fragile X mental retardation protein 1 homolog OS=Mus musculus GN=Fmr1 PE=1 SV=1	Fmr1	15	6	14	614	68.9	7.62	Dimethyl [K119;K123;K130;K324;K388;K392]	1.68183e+06	2.23323e+06	1.90875e+06	1.8527e+06	2.34296e+06	1.58758e+06	0.330514	0.253047				159
Q9CQB5	CDGSH iron-sulfur domain-containing protein 2 OS=Mus musculus GN=Cisd2 PE=1 SV=1	Cisd2	31	4	16	135	15.2	9.51	Dimethyl [K19;K74;K95]	3.32011e+06	4.55178e+06	3.66403e+06	3.25021e+06	4.97822e+06	3.37651e+06	0.318001	0.252828				266
Q9CU62	Structural maintenance of chromosomes protein 1A OS=Mus musculus GN=Smc1a PE=1 SV=4	Smc1a	27	25	81	1233	143.1	7.64	Dimethyl [K52;K1037;K1120;K1214;K1222];K528;K734;K736;K934	1.27615e+07	1.47816e+07	1.34211e+07	1.48093e+07	1.37994e+07	1.4648e+07	0.230947	0.252188				1358
P58021	Transmembrane 9 superfamily member 2 OS=Mus musculus GN=Tm9sf2 PE=1 SV=1	Tm9sf2	13	7	13	662	75.3	7.43	0	2.34816e+06	2.9258e+06	2.25892e+06	2.00379e+06	2.33065e+06	1.19483e+07	-0.30391	0.252084				76
Q8BG81	Polymerase delta-interacting protein 3 OS=Mus musculus GN=Poldip3 PE=1 SV=1	Poldip3	41	12	51	420	46.1	10.05	Acetyl [N-Term];Dimethyl [K102;K110;K144;K178;K197;K260;K265;K281;K323;K417]	8.43701e+06	1.16345e+07	8.0085e+06	9.14214e+06	1.02919e+07	8.78432e+06	0.287385	0.252062				743
P62331	ADP-ribosylation factor 6 OS=Mus musculus GN=Arf6 PE=1 SV=2	Arf6	29	3	6	175	20.1	8.95	Dimethyl [K69]	897094	870509	920527	648704	374758	2.80642e+06	0.336644	0.251459				58
Q91WK0	Leucine-rich repeat flightless-interacting protein 2 OS=Mus musculus GN=Lrrfip2 PE=1 SV=1	Lrrfip2	7	2	5	415	47.1	5.68	0	1.12189e+06	1.29005e+06	1.10698e+06	1.13456e+06	1.05785e+06	3.26081e+06	-0.11801	0.251373				39
Q9WV70	Nucleolar complex protein 2 homolog OS=Mus musculus GN=Noc2l PE=1 SV=2	Noc2l	7	5	15	747	85.4	5.97	0	2.29506e+06	2.70932e+06	2.43215e+06	2.6839e+06	3.64705e+06	4.18414e+06	-0.16757	0.251361				378
P45376	Aldose reductase OS=Mus musculus GN=Akr1b1 PE=1 SV=3	Akr1b1	30	9	16	316	35.7	7.18	Dimethyl [K53;K263];K62	1.58645e+07	6.25163e+06	1.66902e+07	1.39388e+07	1.68764e+07	2.49822e+07	-0.29781	0.251292				100
Q9CYN2	Signal peptidase complex subunit 2 OS=Mus musculus GN=Spcs2 PE=1 SV=1	Spcs2	16	3	11	226	25	8.57	0	3.92347e+06	5.28693e+06	4.17371e+06	3.359e+06	4.26732e+06	9.14594e+06	0.111967	0.2511				75
P50518	V-type proton ATPase subunit E 1 OS=Mus musculus GN=Atp6v1e1 PE=1 SV=2	Atp6v1e1	16	3	5	226	26.1	8.43	Dimethyl [K99;K223]	1.98954e+06	1.74961e+06	2.41535e+06	2.21442e+06	2.02305e+06		-0.11104	0.250777				38
P53996	Cellular nucleic acid-binding protein OS=Mus musculus GN=Cnbp PE=1 SV=2	Cnbp	55	9	60	178	19.6	7.58	Dimethyl [K65;K104;K119;K131;K153]	3.91633e+07	4.15142e+07	4.40733e+07	4.23776e+07	4.77964e+07	3.65331e+07	0.296069	0.250469				1538
Q8K2Q9	Shootin-1 OS=Mus musculus GN=Shtn1 PE=1 SV=1	Shtn1	8	3	4	631	71.3	5.44	Dimethyl [K406]	354346	147924	431679	255772	161402		0.423993	0.250469				60
P67984	60S ribosomal protein L22 OS=Mus musculus GN=Rpl22 PE=1 SV=2	Rpl22	42	7	34	128	14.8	9.19	Dimethyl [K69;K107];K80	6.37579e+07	6.48993e+07	6.3011e+07	7.67998e+07	7.47515e+07	2.97317e+07	0.515285	0.250452				331
Q8BMF4	Dihydrolipoyllysine-residue acetyltransferase component of pyruvate dehydrogenase complex, mitochondrial OS=Mus musculus GN=Dlat PE=1 SV=2	Dlat	36	18	63	642	67.9	8.57	Dimethyl [K295;K357;K391;K468;K477;K542;K591;K599;K631;K632;K636]	4.30258e+07	5.92167e+07	4.15516e+07	5.90937e+07	4.20091e+07	4.19859e+07	0.318998	0.249961				1258
P97855	Ras GTPase-activating protein-binding protein 1 OS=Mus musculus GN=G3bp1 PE=1 SV=1	G3bp1	41	13	84	465	51.8	5.59	Dimethyl [K5;K123;K255;K274;K374;K391];K50;K59;K76	3.54455e+07	4.47443e+07	3.78424e+07	4.30258e+07	3.57912e+07	5.24413e+07	0.168766	0.249788				1506
Q09143	High affinity cationic amino acid transporter 1 OS=Mus musculus GN=Slc7a1 PE=1 SV=1	Slc7a1	14	5	15	622	67	7.06	Dimethyl [K142;K366;K467]	8.90757e+06	5.45558e+06	3.97466e+06	8.24393e+06	5.60157e+06	1.32869e+07	-0.24429	0.249545				265
Q922R8	Protein disulfide-isomerase A6 OS=Mus musculus GN=Pdia6 PE=1 SV=3	Pdia6	50	18	103	440	48.1	5.14	Dimethyl [K73;K102;K208;K212;K216;K245;K288;K289;K322;K415;K437];K77;K85	7.74735e+07	8.21752e+07	7.45446e+07	8.20045e+07	8.22208e+07	8.44972e+07	0.223618	0.249094				2454
P62702	40S ribosomal protein S4, X isoform OS=Mus musculus GN=Rps4x PE=1 SV=2	Rps4x	67	24	114	263	29.6	10.15	Dimethyl [K22;K120;K168;K211;K230];K37;K53;K62;K63;K94	6.89143e+07	6.50164e+07	7.29346e+07	6.586e+07	8.44094e+07	6.02559e+07	0.299625	0.248994				2003
Q91YP0	L-2-hydroxyglutarate dehydrogenase, mitochondrial OS=Mus musculus GN=L2hgdh PE=1 SV=1	L2hgdh	6	2	2	464	50.9	8.29	0	392382	416888	266264	296156	167395	921165	0.288745	0.248606				29
Q99LC3	NADH dehydrogenase [ubiquinone] 1 alpha subcomplex subunit 10, mitochondrial OS=Mus musculus GN=Ndufa10 PE=1 SV=1	Ndufa10	29	6	17	355	40.6	7.78	Dimethyl [K48;K350]	5.63116e+06	5.94193e+06	5.55594e+06	7.66631e+06	7.43139e+06	9.02878e+06	-0.17789	0.248545				452
Q9JII5	DAZ-associated protein 1 OS=Mus musculus GN=Dazap1 PE=1 SV=2	Dazap1	24	8	26	406	43.2	8.56	Dimethyl [K43;K194];K59	1.41647e+07	1.49351e+07	1.04609e+07	1.71036e+07	9.36404e+06	1.5287e+07	0.262891	0.248347				382
Q9CPW4	Actin-related protein 2/3 complex subunit 5 OS=Mus musculus GN=Arpc5 PE=1 SV=3	Arpc5	52	5	22	151	16.3	5.67	Dimethyl [K13;K131];K23;K60	6.92412e+06	7.43087e+06	6.21921e+06	1.02222e+07	6.29162e+06	3.14777e+06	0.531649	0.248329				436
Q99JX7	Nuclear RNA export factor 1 OS=Mus musculus GN=Nxf1 PE=1 SV=3	Nxf1	15	7	12	618	70.3	8.73	Dimethyl [K383;K470]	2.62103e+06	2.14285e+06	1.70625e+06	2.7259e+06	2.1642e+06	1.17416e+06	0.467602	0.248012				37
Q3TAS6	ER membrane protein complex subunit 10 OS=Mus musculus GN=Emc10 PE=2 SV=2	Emc10	10	2	4	258	27	5.91	0	1.21506e+06	1.48219e+06	1.00092e+06	1.38255e+06	1.3751e+06	740736	0.430232	0.247799				69
P35951	Low-density lipoprotein receptor OS=Mus musculus GN=Ldlr PE=1 SV=2	Ldlr	13	8	14	862	94.9	5.02	Dimethyl [K617;K657;K707;K832]	2.6685e+06	2.3681e+06	1.60896e+06	2.41635e+06	2.40799e+06	1.40633e+06	0.415904	0.247334				208
Q9Z0H3	SWI/SNF-related matrix-associated actin-dependent regulator of chromatin subfamily B member 1 OS=Mus musculus GN=Smarcb1 PE=1 SV=1	Smarcb1	21	5	14	385	44.1	6.23	Dimethyl [K92;K106;K108]	2.01451e+06	2.52351e+06	2.60346e+06	2.61758e+06	1.87207e+06	3.90529e+06	0.134159	0.247058				249
P21278	Guanine nucleotide-binding protein subunit alpha-11 OS=Mus musculus GN=Gna11 PE=1 SV=1	Gna11	23	5	17	359	42	5.97	Dimethyl [K52;K133];K72	2.60527e+06	3.09648e+06	1.87896e+06	2.58422e+06	3.43886e+06	965355	0.585244	0.24612				272
Q7TMK9	Heterogeneous nuclear ribonucleoprotein Q OS=Mus musculus GN=Syncrip PE=1 SV=2	Syncrip	42	23	88	623	69.6	8.59	Dimethyl [K42;K100;K143;K168;K184;K213;K252;K256;K265;K282;K297;K336;K356;K363;K371;K386];K66;K81;K91	3.58433e+07	3.61176e+07	3.20362e+07	4.33702e+07	3.83786e+07	1.72692e+07	0.487804	0.246042				1425
Q8BMS1	Trifunctional enzyme subunit alpha, mitochondrial OS=Mus musculus GN=Hadha PE=1 SV=1	Hadha	51	28	98	763	82.6	9.14	Dimethyl [K94;K166;K303;K326;K383;K390;K436;K460;K489;K519;K644;K664;K728;K735;K759]	3.8568e+07	4.16756e+07	3.79212e+07	4.28057e+07	3.9283e+07	4.58526e+07	0.198469	0.245024				2804
Q05186	Reticulocalbin-1 OS=Mus musculus GN=Rcn1 PE=1 SV=1	Rcn1	18	4	12	325	38.1	4.84	Dimethyl [K99]	3.29992e+06	3.41914e+06	2.4848e+06	3.4599e+06	3.4189e+06	5.82086e+06	-0.12059	0.2446				136
Q9WUQ2	Prolactin regulatory element-binding protein OS=Mus musculus GN=Preb PE=1 SV=1	Preb	11	3	8	417	45.4	8.76	Dimethyl [K158]	1.46473e+06	1.30843e+06	950482	1.57203e+06	2.00713e+06	1.85707e+06	-0.25035	0.244291				100
Q8BGA9	Mitochondrial inner membrane protein OXA1L OS=Mus musculus GN=Oxa1l PE=1 SV=1	Oxa1l	8	4	12	433	48.2	9.61	Dimethyl [K156;K192]	4.80299e+06	4.50439e+06	5.29464e+06	2.74125e+06	4.24049e+06	1.25562e+07	0.194981	0.244271				110
Q9EQI8	39S ribosomal protein L46, mitochondrial OS=Mus musculus GN=Mrpl46 PE=1 SV=1	Mrpl46	28	7	19	283	32.1	7.4	Dimethyl [K59;K212;K228;K246;K247]	3.92755e+06	4.02177e+06	3.51209e+06	4.16447e+06	3.77253e+06	7.70039e+06	-0.06346	0.243085				95
Q9JIH2	Nuclear pore complex protein Nup50 OS=Mus musculus GN=Nup50 PE=1 SV=3	Nup50	18	7	18	466	49.5	6.24	Dimethyl [K59;K229;K257;K273;K318]	3.14211e+06	3.8382e+06	3.43029e+06	3.6867e+06	4.06381e+06	6.43362e+06	-0.09522	0.243045				406
O35972	39S ribosomal protein L23, mitochondrial OS=Mus musculus GN=Mrpl23 PE=1 SV=1	Mrpl23	29	3	12	146	17.1	9.76	0	2.76644e+06	2.86698e+06	2.93169e+06	2.92256e+06	2.88232e+06	4.04329e+06	0.127942	0.243038				185
P07742	Ribonucleoside-diphosphate reductase large subunit OS=Mus musculus GN=Rrm1 PE=1 SV=2	Rrm1	11	6	17	792	90.2	6.7	Dimethyl [K563;K719;K765;K770]	2.39783e+06	2.68037e+06	1.67415e+06	3.89232e+06	2.62958e+06	261038	0.981428	0.242897				313
O55022	Membrane-associated progesterone receptor component 1 OS=Mus musculus GN=Pgrmc1 PE=1 SV=4	Pgrmc1	24	5	32	195	21.7	4.7	Dimethyl [K105]	7.38671e+06	1.01298e+07	8.57437e+06	7.48671e+06	9.16815e+06	1.39359e+07	0.119435	0.242245				717
Q99LI7	Cleavage stimulation factor subunit 3 OS=Mus musculus GN=Cstf3 PE=1 SV=1	Cstf3	10	4	12	717	82.8	8.12	Acetyl [N-Term];Dimethyl [K17;K19;K682]	540899	612139	182078	544699	277687	2.04419e+06	-0.47468	0.242209				274
Q921L3	Transmembrane and coiled-coil domain-containing protein 1 OS=Mus musculus GN=Tmco1 PE=1 SV=1	Tmco1	26	4	9	188	21.2	9.74	Dimethyl [K186]	2.50157e+06	3.3432e+06	3.32887e+06	2.67054e+06	4.01843e+06	2.49827e+06	0.329654	0.241921				190
P12970	60S ribosomal protein L7a OS=Mus musculus GN=Rpl7a PE=1 SV=2	Rpl7a	48	19	109	266	30	10.56	Dimethyl [K11;K150;K151;K176;K185;K197;K20;K212;K217;K245];K26;K34;K48;K75;K97	9.40028e+07	9.09393e+07	9.28887e+07	1.09125e+08	1.19092e+08	3.67897e+07	0.555482	0.240998				1854
Q8BGD9	Eukaryotic translation initiation factor 4B OS=Mus musculus GN=Eif4b PE=1 SV=1	Eif4b	20	10	60	611	68.8	5.67	Dimethyl [K223;K343;K365;K511;K525]	2.19589e+07	1.94451e+07	2.28359e+07	2.16986e+07	2.93346e+07	1.0984e+07	0.471469	0.23989				1000
P50516	V-type proton ATPase catalytic subunit A OS=Mus musculus GN=Atp6v1a PE=1 SV=2	Atp6v1a	33	15	55	617	68.3	5.58	Dimethyl [K163;K256;K265;K467;K480;K498]	1.52965e+07	1.10973e+07	1.56635e+07	1.85562e+07	1.18288e+07	1.1687e+07	0.328713	0.239812				1152
O08810	116 kDa U5 small nuclear ribonucleoprotein component OS=Mus musculus GN=Eftud2 PE=1 SV=1	Eftud2	24	15	55	971	109.3	5	Dimethyl [K340;K378;K404;K408;K680;K681]	7.06521e+06	7.77171e+06	7.30575e+06	1.04979e+07	9.56411e+06	1.13548e+07	-0.19078	0.23974				1064
Q9CR57	60S ribosomal protein L14 OS=Mus musculus GN=Rpl14 PE=1 SV=3	Rpl14	29	6	29	217	23.5	11.02	Dimethyl [K23;K160];K63	5.36919e+07	5.22092e+07	5.63183e+07	6.9514e+07	6.59743e+07	1.93858e+07	0.587623	0.239393				642
P62830	60S ribosomal protein L23 OS=Mus musculus GN=Rpl23 PE=1 SV=1	Rpl23	53	8	35	140	14.9	10.51	Dimethyl [K35;K123];K43;K66;K74;K75	3.77559e+07	4.02644e+07	3.89495e+07	4.63158e+07	5.45471e+07	1.15789e+07	0.650545	0.238873				591
Q8CCB4	Vacuolar protein sorting-associated protein 53 homolog OS=Mus musculus GN=Vps53 PE=1 SV=1	Vps53	6	3	4	832	94.4	6.61	0	418190	841965	369163	187769	633111		0.501802	0.238638				28
Q9D8P4	39S ribosomal protein L17, mitochondrial OS=Mus musculus GN=Mrpl17 PE=1 SV=1	Mrpl17	11	2	9	176	20.2	9.82	0	893867	792582	729678	911447	625738	2.47363e+06	-0.17133	0.238471				68
O70310	Glycylpeptide N-tetradecanoyltransferase 1 OS=Mus musculus GN=Nmt1 PE=1 SV=1	Nmt1	15	4	19	496	56.9	8	Dimethyl [K107;K127;K459]	4.29969e+06	3.30381e+06	2.94942e+06	4.08584e+06	4.7804e+06	5.87232e+06	-0.17279	0.238304				510
Q99LJ0	CTTNBP2 N-terminal-like protein OS=Mus musculus GN=Cttnbp2nl PE=1 SV=1	Cttnbp2nl	7	3	10	638	69.8	7.71	Dimethyl [K33]	428995	602332	433208	436887	633287		-0.17939	0.23824				77
Q99JI4	26S proteasome non-ATPase regulatory subunit 6 OS=Mus musculus GN=Psmd6 PE=1 SV=1	Psmd6	24	7	19	389	45.5	5.52	Dimethyl [K117;K371]	3.98874e+06	3.11781e+06	3.10551e+06	3.69489e+06	4.25226e+06	1.84962e+06	0.448244	0.237765				133
Q9JLI8	Squamous cell carcinoma antigen recognized by T-cells 3 OS=Mus musculus GN=Sart3 PE=1 SV=1	Sart3	3	2	3	962	109.6	5.24	0	430872	129599	506850	274586	414238	1.08495e+06	-0.3966	0.237737				47
Q9DCS9	NADH dehydrogenase [ubiquinone] 1 beta subcomplex subunit 10 OS=Mus musculus GN=Ndufb10 PE=1 SV=3	Ndufb10	39	6	17	176	21	8.03	Dimethyl [K111;K134]	9.0595e+06	1.17202e+07	8.79956e+06	1.18987e+07	1.07818e+07	5.67937e+06	0.431095	0.237704				194
P21107	Tropomyosin alpha-3 chain OS=Mus musculus GN=Tpm3 PE=1 SV=3	Tpm3	36	6	38	285	33	4.72	Dimethyl [K113;K119;K162;K169;K218;K221;K227;K265]	5.91727e+06	3.67344e+06	4.52536e+06	4.46522e+06	5.94523e+06	3.20857e+06	0.380738	0.237344				196
Q60649	Caseinolytic peptidase B protein homolog OS=Mus musculus GN=Clpb PE=1 SV=1	Clpb	12	6	7	677	76	8.51	Dimethyl [K503]	1.06824e+06	1.99119e+06	903710	1.31269e+06	980393	1.67775e+06	0.255646	0.23698				41
F6ZDS4	Nucleoprotein TPR OS=Mus musculus GN=Tpr PE=1 SV=1	Tpr	32	61	198	2431	273.8	5.03	Dimethyl [K121;K1026;K1052;K1054;K1265;K133;K1370;K1373;K1391;K1421;K1430;K1501;K1576;K171;K1740;K1750;K191;K1927];K198;K220;K251;K334;K438;K487;K502;K507;K743;K757;K758;K797;K951;K965	4.24335e+07	5.77573e+07	4.11874e+07	4.67447e+07	4.78893e+07	5.82195e+07	0.188667	0.235707				2620
Q99020	Heterogeneous nuclear ribonucleoprotein A/B OS=Mus musculus GN=Hnrnpab PE=1 SV=1	Hnrnpab	36	12	82	285	30.8	7.91	Dimethyl [K88;K107;K124;K174;K195;K208;K214;K215;K220;K228];K89	5.82801e+07	6.31553e+07	6.03019e+07	8.18569e+07	6.71042e+07	2.61354e+07	0.521061	0.234652				1274
Q8BH97	Reticulocalbin-3 OS=Mus musculus GN=Rcn3 PE=1 SV=1	Rcn3	20	4	11	328	38	4.88	Dimethyl [K214;K216]	1.51344e+06	1.67195e+06	1.4626e+06	1.95576e+06	1.36541e+06	1.5602e+06	0.254522	0.234321				84
Q9D7G0	Ribose-phosphate pyrophosphokinase 1 OS=Mus musculus GN=Prps1 PE=1 SV=4	Prps1	41	10	32	318	34.8	6.98	Dimethyl [K18;K176;K235;K280]	9.79219e+06	7.50645e+06	1.02534e+07	1.04826e+07	9.84937e+06	6.92748e+06	0.33667	0.234209				524
Q9CQE3	28S ribosomal protein S17, mitochondrial OS=Mus musculus GN=Mrps17 PE=1 SV=1	Mrps17	28	2	3	120	13.4	9.89	0	554528	617380	462310	386926	566180		0.155579	0.232787				0
Q922V4	Pleiotropic regulator 1 OS=Mus musculus GN=Plrg1 PE=1 SV=1	Plrg1	25	7	25	513	56.9	9.17	Dimethyl [K395]	2.34117e+06	2.73859e+06	2.40382e+06	3.22373e+06	2.03402e+06	5.93822e+06	-0.13415	0.23269				266
O35295	Transcriptional activator protein Pur-beta OS=Mus musculus GN=Purb PE=1 SV=3	Purb	24	4	11	324	33.9	5.43	Dimethyl [K49;K275]	1.33823e+06	1.12962e+06	1.22972e+06	1.48445e+06	1.38735e+06	741969	0.405773	0.232048				563
Q9Z1D1	Eukaryotic translation initiation factor 3 subunit G OS=Mus musculus GN=Eif3g PE=1 SV=2	Eif3g	29	6	27	320	35.6	5.9	Acetyl [N-Term];Dimethyl [K24;K193;K195;K209];K32;K71;K77;K78	8.71519e+06	8.28058e+06	9.87261e+06	8.52046e+06	1.15998e+07	7.0476e+06	0.322378	0.231795				296
O08579	Emerin OS=Mus musculus GN=Emd PE=1 SV=1	Emd	38	7	26	259	29.4	5.01	Acetyl [N-Term];Dimethyl [K80;K104;K116];K89	9.93577e+06	1.19053e+07	9.85757e+06	1.06415e+07	1.36019e+07	1.94329e+07	-0.11194	0.231016				449
Q8K2F8	Protein LSM14 homolog A OS=Mus musculus GN=Lsm14a PE=1 SV=1	Lsm14a	11	4	5	462	50.5	9.52	Dimethyl [K40;K174]	1.42843e+06	1.38399e+06	1.48486e+06	1.35288e+06	1.82492e+06	1.25339e+06	0.286186	0.230836				55
P01900	H-2 class I histocompatibility antigen, D-D alpha chain OS=Mus musculus GN=H2-D1 PE=1 SV=1	H2-D1	41	5	53	365	41.1	6.65	Dimethyl [K210;K277;K364]	9.0941e+06	1.06209e+07	9.33229e+06	6.71567e+06	1.07639e+07	1.86775e+07	0.117206	0.230237				477
Q99LF4	tRNA-splicing ligase RtcB homolog OS=Mus musculus GN=Rtcb PE=1 SV=1	Rtcb	53	20	58	505	55.2	7.23	Dimethyl [K14;K17;K206;K279;K308;K366];K67	2.61517e+07	2.38221e+07	2.11859e+07	2.8703e+07	2.22901e+07	2.3219e+07	0.25465	0.230016				694
[truncated: 683 more rows]

## Sheet: Peptide list
Annotated Sequence	Modifications	Qvality PEP	Qvality q-value	# Protein Groups	# Proteins	# PSMs	Master Protein Accessions	Positions in Proteins	Modifications in Proteins	# Missed Cleavages	Theo. MH+ [Da]	Abundance 101GAi, Replicate I	Abundance 101GAi, Replicate II	Abundance 101GAi, Replicate III	Abundance 101xGAni, Replicate I	Abundance 101xGAni, Replicate II	Abundance 101xGAni, Replicate III	Precursor Quan Result ID	Quan Info	Quan Channel	Confidence (by Search Engine): Mascot	m/z [Da] (by Search Engine): Mascot	RT [min] (by Search Engine): Mascot	Percolator q-Value (by Search Engine): Mascot	Percolator PEP (by Search Engine): Mascot	Ions Score (by Search Engine): Mascot	Top Apex RT [min]
[truncated: 37,522 more rows]
