# Supplementary material for: Immiscible inclusion bodies formed by polyglutamine and poly(glycine-alanine) are enriched with distinct proteomes but converge in proteins that are risk factors for disease and involved in protein degradation
Source: PLoS One. 2020 Aug 28;15(8):e0233247. doi: 10.1371/journal.pone.0233247 (PMC7455042; doi:10.1371/journal.pone.0233247)
Supplement: S5 Table — Relates to Fig 3. (XLSX) [file pone.0233247.s005.xlsx]

## Sheet: Table S5
	Table S5. Gene Ontology terms enriched among proteins that changed abundance upon polyGA101 aggregation. Relates to Fig 3.
	GO-complete; Hypergeometric test, p-value corrected by Benjamini & Hochberg FDR.
	Data filtered to include at least 4 enriched proteins and FDR < 0.05.
	Parent terms that are redundant with child terms (i.e. covering the exact same set of proteins) or poorly-defined lower level categories (GO Slim) were excluded.
	Terms selected for annotating the STRING interaction map in Fig 3 are highlighted in blue.
	Category	Term name	Description	# enriched genes	FDR value	enriched genes
	GO Component	GO.0005634	nucleus	31	0.00013	Polr2e|Ndufs3|Chmp2a|Ctr9|Ankrd17|Exosc10|Usp15|Nampt|Brix1|Rfc4|Pfdn6|Tap2|Gldc|Slc25a10|Sephs1|Nat10|Dnajc2|Frg1|Tsr1|Supt16|Yars2|Nup107|Hist1h3g|Adnp|Csnk2a1|Snrnp40|Ncaph|Ccnt1|Snrpe|Pacsin2|Tcof1
	GO Component	GO.0031981	nuclear lumen	22	0.00014	Polr2e|Ndufs3|Ctr9|Exosc10|Nampt|Brix1|Rfc4|Tap2|Slc25a10|Nat10|Frg1|Tsr1|Supt16|Yars2|Nup107|Hist1h3g|Csnk2a1|Snrnp40|Ncaph|Ccnt1|Pacsin2|Tcof1
	UniProt Keywords	KW-0832	Ubl conjugation	13	0.0256	Polr2e|Chmp2a|Ankrd17|Exosc10|Usp15|Brix1|Pfdn6|Supt16|Adnp|Snrnp40|Ncaph|Ccnt1|Tcof1
	UniProt Keywords	KW-0496	Mitochondrion	12	0.00071	Ndufs3|Usp15|Fech|Gldc|Slc25a10|Ccdc90b|Yars2|Trnt1|Mrpl18|Mrpl55|Pgam5|Spg7
	GO Component	GO.0044451	nucleoplasm part	11	0.0005	Polr2e|Ndufs3|Ctr9|Nampt|Tap2|Frg1|Supt16|Yars2|Snrnp40|Ccnt1|Pacsin2
	GO Component	GO.0005694	chromosome	10	0.0011	Chmp2a|Ctr9|Ankrd17|Exosc10|Rfc4|Supt16|Nup107|Hist1h3g|Csnk2a1|Ncaph
	GO Component	GO.0005739	mitochondrion	10	0.0107	Ndufs3|Usp15|Fech|Slc25a10|Ccdc90b|Yars2|Mrpl18|Mrpl55|Pgam5|Spg7
	GO Component	GO.0016604	nuclear body	8	0.0036	Ndufs3|Ctr9|Nampt|Tap2|Frg1|Yars2|Snrnp40|Pacsin2
	UniProt Keywords	KW-0488	Methylation	8	0.0285	Rala|Ankrd17|Cnn3|Nup107|Adnp|Gng5|Snrnp40|Golga5
	GO Process	GO.0034660	ncRNA metabolic process	7	0.0202	Exosc10|Nat10|Frg1|Tsr1|Yars2|Trnt1|Tcof1
	UniProt Keywords	KW-0653	Protein transport	7	0.0228	Chmp2a|Vps45|Tap2|Napb|Ccdc22|Nup107|Tmed9
	GO Component	GO.0005730	nucleolus	7	0.0354	Polr2e|Exosc10|Brix1|Nat10|Frg1|Tsr1|Tcof1
	Reactome Pathways	MMU-199991	Membrane Trafficking	7	0.0446	Chmp2a|Rala|Vps45|Napb|Tmed9|Pacsin2|Golga5
	GO Component	GO.0000785	chromatin	6	0.0102	Chmp2a|Ctr9|Ankrd17|Exosc10|Hist1h3g|Csnk2a1
	GO Component	GO.0031966	mitochondrial membrane	6	0.0162	Ndufs3|Fech|Slc25a10|Ccdc90b|Pgam5|Spg7
	GO Process	GO.0022613	ribonucleoprotein complex biogenesis	6	0.0297	Exosc10|Brix1|Nat10|Frg1|Tsr1|Snrpe
	Reactome Pathways	MMU-8953854	Metabolism of RNA	6	0.0446	Polr2e|Exosc10|Hbs1l|Tsr1|Nup107|Snrnp40
	GO Function	GO.0003682	chromatin binding	6	0.0485	Ankrd17|Dnajc2|Supt16|Hist1h3g|Adnp|Ccnt1
	GO Component	GO.0019898	extrinsic component of membrane	5	0.0057	Vac14|Fkbp1a|Gng5|Hid1|Pacsin2
	GO Component	GO.0016607	nuclear speck	5	0.0158	Ctr9|Nampt|Tap2|Snrnp40|Pacsin2
	GO Process	GO.0016072	rRNA metabolic process	5	0.0297	Exosc10|Nat10|Frg1|Tsr1|Tcof1
	GO Process	GO.0042254	ribosome biogenesis	5	0.0297	Exosc10|Brix1|Nat10|Frg1|Tsr1
	GO Component	GO.0005635	nuclear envelope	5	0.0298	Chmp2a|Ankrd17|Sephs1|Dnajc2|Nup107
	GO Process	GO.0006412	translation	5	0.0488	Hbs1l|Yars2|Mrpl18|Mrpl55|Rpl27a
	GO Process	GO.0034470	ncRNA processing	5	0.0488	Exosc10|Nat10|Frg1|Tsr1|Trnt1
	GO Component	GO.0061695	transferase complex, transferring phosphorus-containing groups	4	0.0221	Polr2e|Ctr9|Vac14|Ccnt1
	GO Component	GO.0098798	mitochondrial protein complex	4	0.0246	Ndufs3|Mrpl18|Mrpl55|Spg7
	GO Process	GO.2000278	regulation of DNA biosynthetic process	4	0.0297	Exosc10|Rfc4|Nat10|Dnajc2
	GO Component	GO.0031965	nuclear membrane	4	0.0356	Ankrd17|Sephs1|Dnajc2|Nup107
	Reactome Pathways	MMU-6811442	Intra-Golgi and retrograde Golgi-to-ER traffic	4	0.0446	Vps45|Napb|Tmed9|Golga5
	GO Component	GO.0005743	mitochondrial inner membrane	4	0.0466	Ndufs3|Fech|Slc25a10|Spg7
	GO Process	GO.0006364	rRNA processing	4	0.0478	Exosc10|Nat10|Frg1|Tsr1
	GO Component	GO.0008023	transcription elongation factor complex	3	0.0025	Ctr9|Supt16|Ccnt1
	GO Function	GO.0070063	RNA polymerase binding	3	0.0102	Ctr9|Ccnt1|Tcof1
	GO Function	GO.0000049	tRNA binding	3	0.0103	Nat10|Yars2|Trnt1
	GO Component	GO.0015934	large ribosomal subunit	3	0.0206	Mrpl18|Mrpl55|Rpl27a
	UniProt Keywords	KW-0690	Ribosome biogenesis	3	0.0228	Brix1|Frg1|Tsr1
	UniProt Keywords	KW-0698	rRNA processing	3	0.0237	Exosc10|Nat10|Frg1
	GO Process	GO.2000279	negative regulation of DNA biosynthetic process	3	0.0297	Exosc10|Nat10|Dnajc2
	GO Process	GO.0043462	regulation of ATPase activity	3	0.0444	Napb|Cnn3|Ncaph
	Reactome Pathways	MMU-112382	Formation of RNA Pol II elongation complex	3	0.0446	Polr2e|Ctr9|Ccnt1
	Reactome Pathways	MMU-674695	RNA Polymerase II Pre-transcription Events	3	0.0446	Polr2e|Ctr9|Ccnt1
	Reactome Pathways	MMU-6811438	Intra-Golgi traffic	3	0.0446	Vps45|Napb|Golga5
	GO Function	GO.0061649	ubiquitin modification-dependent histone binding	2	0.003	Usp15|Dnajc2
	GO Component	GO.0000138	Golgi trans cisterna	2	0.0033	Hid1|Golga5
	GO Component	GO.0005797	Golgi medial cisterna	2	0.0098	Hid1|Golga5
	GO Component	GO.0005682	U5 snRNP	2	0.0102	Snrnp40|Snrpe
	GO Component	GO.0035327	transcriptionally active chromatin	2	0.0102	Ctr9|Exosc10
	GO Component	GO.0031312	extrinsic component of organelle membrane	2	0.026	Fkbp1a|Hid1
	GO Process	GO.1900364	negative regulation of mRNA polyadenylation	2	0.0297	Ctr9|Ccnt1
	GO Component	GO.0071011	precatalytic spliceosome	2	0.0303	Snrnp40|Snrpe
	GO Component	GO.0005762	mitochondrial large ribosomal subunit	2	0.0462	Mrpl18|Mrpl55
	GO Process	GO.0032211	negative regulation of telomere maintenance via telomerase	2	0.0495	Exosc10|Nat10
	GO Process	GO.0032968	positive regulation of transcription elongation from RNA polymerase II promoter	2	0.0495	Ctr9|Supt16
