# Supplementary material for: Immiscible inclusion bodies formed by polyglutamine and poly(glycine-alanine) are enriched with distinct proteomes but converge in proteins that are risk factors for disease and involved in protein degradation
Source: PLoS One. 2020 Aug 28;15(8):e0233247. doi: 10.1371/journal.pone.0233247 (PMC7455042; doi:10.1371/journal.pone.0233247)
Supplement: S6 Table — Relates to Fig 4. (XLSX) [file pone.0233247.s006.xlsx]

## Sheet: GO terms for enrichment
Gene Ontology terms of enrichment for assessing data in columns C and D combined. Relates to Fig 4
Biological Process GO
#term ID	term description	observed gene count	background gene count	false discovery rate	matching proteins in the dataset
GO:1904294	positive regulation of ERAD pathway	3	12	8.76e-05	Bag6,Sgta,Ubqln2
GO:0051085	chaperone cofactor-dependent protein refolding	3	17	0.00011	Dnajb1,Dnajc7,St13
GO:0006457	protein folding	4	153	0.00034	Dnaja2,Dnajb1,Dnajc7,St13
GO:1903071	positive regulation of ER-associated ubiquitin-dependent protein catabolic process	2	5	0.00086	Sgta,Ubqln2
GO:0030433	ubiquitin-dependent ERAD pathway	3	64	0.0009	Bag6,Sgta,Ubqln2
GO:0071816	tail-anchored membrane protein insertion into ER membrane	2	6	0.0009	Bag6,Sgta
GO:0045862	positive regulation of proteolysis	4	334	0.0029	Bag6,Picalm,Sgta,Ubqln2
GO:0032434	regulation of proteasomal ubiquitin-dependent protein catabolic process	3	125	0.0033	Bag6,Sgta,Ubqln2
GO:0048261	negative regulation of receptor-mediated endocytosis	2	18	0.0033	Picalm,Ubqln2
GO:0009987	cellular process	15	12459	0.0064	Bag6,Dbnl,Dnaja2,Dnajb1,Dnajc7,Flnb,Gatad2a,Hgs,Mthfd1l,Nup88,Pcbp1,Picalm,Sgta,St13,Ubqln2
GO:0032435	negative regulation of proteasomal ubiquitin-dependent protein catabolic process	2	31	0.0071	Bag6,Sgta
GO:0033365	protein localization to organelle	4	515	0.0091	Bag6,Hgs,Nup88,Sgta
GO:0061024	membrane organization	4	548	0.0104	Bag6,Hgs,Picalm,Sgta
GO:0032781	positive regulation of ATPase activity	2	49	0.0117	Dnaja2,Dnajb1
GO:0072657	protein localization to membrane	3	336	0.0241	Bag6,Hgs,Sgta
GO:0045861	negative regulation of proteolysis	3	350	0.0265	Bag6,Picalm,Sgta
GO:0032270	positive regulation of cellular protein metabolic process	5	1462	0.0323	Bag6,Pcbp1,Picalm,Sgta,Ubqln2
GO:0001843	neural tube closure	2	106	0.0336	Gatad2a,Mthfd1l
GO:0031324	negative regulation of cellular metabolic process	6	2357	0.0398	Bag6,Dnajb1,Gatad2a,Picalm,Sgta,Ubqln2
GO:0010605	negative regulation of macromolecule metabolic process	6	2373	0.0405	Bag6,Dnajb1,Gatad2a,Picalm,Sgta,Ubqln2
GO:0034250	positive regulation of cellular amide metabolic process	2	127	0.0409	Pcbp1,Picalm
GO:0032268	regulation of cellular protein metabolic process	6	2443	0.044	Bag6,Hgs,Pcbp1,Picalm,Sgta,Ubqln2
GO:0048523	negative regulation of cellular process	8	4336	0.044	Bag6,Dnajb1,Gatad2a,Hgs,Picalm,Sgta,St13,Ubqln2
GO:0060627	regulation of vesicle-mediated transport	3	492	0.0461	Hgs,Picalm,Ubqln2
Molecular Function GO
#term ID	term description	observed gene count	background gene count	false discovery rate	matching proteins in the dataset
GO:0031072	heat shock protein binding	5	128	2.43e-06	Bag6,Dnaja2,Dnajb1,Dnajc7,St13
GO:0030544	Hsp70 protein binding	3	45	0.00025	Bag6,Dnajb1,St13
GO:0051082	unfolded protein binding	3	77	0.00078	Dnaja2,Dnajb1,St13
GO:0051087	chaperone binding	3	94	0.001	Dnaja2,Dnajb1,St13
GO:0005515	protein binding	12	6454	0.0016	Bag6,Dbnl,Dnaja2,Dnajb1,Dnajc7,Flnb,Gatad2a,Hgs,Mthfd1l,Picalm,Sgta,St13
GO:0042802	identical protein binding	7	1798	0.0017	Bag6,Flnb,Hgs,Mthfd1l,Picalm,Sgta,St13
GO:0001671	ATPase activator activity	2	21	0.0018	Dnaja2,Dnajb1
GO:0019904	protein domain specific binding	4	775	0.0197	Dbnl,Hgs,Picalm,St13
GO:0005488	binding	13	10884	0.0366	Bag6,Dbnl,Dnaja2,Dnajb1,Dnajc7,Flnb,Gatad2a,Hgs,Mthfd1l,Pcbp1,Picalm,Sgta,St13
GO:0030674	protein binding, bridging	2	130	0.0366	Gatad2a,Picalm
GO:0140030	modification-dependent protein binding	2	123	0.0366	Bag6,Hgs
GO:0044877	protein-containing complex binding	4	1094	0.044	Bag6,Dbnl,Sgta,St13

## Sheet: proteins
Table S6. Comparison of dataset with Sui et al PNAS 2020
Column A: Proteins observed that decreased solubility when Httex1 forms inclusions (from Fig 2C in Sui et al (2020) Proc. Natl. Acad. Sci. U. S. A. 117, 2422-2431.).
Column B: Proteins enriched in Httex1 inclusions
Column C: Proteins seen in common in columns A and B
Column D: Additional proteins (to column C) that are seen in common between column A and all proteins detected in polyGA and Httex1 aggregates (Table S2)
A	B	C	D
Nup88	Pcnt	Pcbp1	Nup88
Pcbp1	Lsm12	Hgs	Dbnl
Maff	Specc1l	Picalm	Mthfd1l
Lrrc40	Arfgap2	Dnajb1	Bag6
Rsu1	Kpna2	Dnaja2	Gatad2a
Eif5a	Nup98	Ubqln2	Dnajc7
Hgs	Vim	St13	Flnb
Dbnl	Upf1	Sgta
Rab3a	Sumo1	Ubqln1
Picalm	Plec
Dnajb1	Ywhab
Dnaja2	Tmod3
Csnk1d	Tmpo
Mthfd1l	Pum1
Bag6	Hnrnpf
Ubqln2	Xrn2
Gatad2a	Pcbp3
Dync1li1	Hk1
Arhgdia	Tardbp
St13	Pcbp1
Dnajc7	Ppp1r12a
Pds5b	Mbnl2
Sgta	Srrm2
Ubqln1	Dnaja2
Flnb	Cnn3
	Parp1
	Nup214
	Ubap2l
	Hgs
	Dek
	Dnajc9
	Prpf40a
	Ankrd17
	Prrc2c
	Ddx17
	Caprin1
	Tial1
	Rbm25
	Tagln2
	Celf1
	Picalm
	Ubqln2
	Cbx1
	Dnajb1
	Sgta
	Ubap2
	Tjp1
	Fus
	Chchd2
	Clint1
	Hist1h3a
	St13
	Sarnp
	Mprip
	Ubqln1
