# Supplementary material for: Immiscible inclusion bodies formed by polyglutamine and poly(glycine-alanine) are enriched with distinct proteomes but converge in proteins that are risk factors for disease and involved in protein degradation
Source: PLoS One. 2020 Aug 28;15(8):e0233247. doi: 10.1371/journal.pone.0233247 (PMC7455042; doi:10.1371/journal.pone.0233247)
Supplement: S7 Table — 34(6) (2018) 404–423. (XLSX) [file pone.0233247.s007.xlsx]

## Sheet: Sheet1
Table S7. List of ALS genes.
The human genes are derived from Table 1 in Nguyen et al Trends Genet. 34(6) (2018) 404-423.
Human genes and proteins associated with ALS and FTD.		Mouse counterpart proteins	Uniprot Entry
ANXA1	Annexin A11	Anxa1 Anx1, Lpc-1, Lpc1	P10107
ATXN2	Ataxin-2	Atxn2, Atx2, Sca2	O70305
C9orf72	Chromosome 9 open reading frame 72		Q6DFW0
C21orf2	Chromosome 21 open reading frame 2 protein	Cfap410	Q8C6G1
CCNF	Cyclin F	Ccnf	P51944
CHCHD10	Coiled-coil-helix-coiled-coil-helix domain-containing protein 10	Chchd10, Ndg2	Q7TNL9
FUS	FUS RNA-binding protein	Fus	P56959
GRN	granulin precursor	Grn	P28798
hnRNPA1	Heterogeneous nuclear ribonucleoprotein A1	Hnrnpa1, Fli-2, Hnrpa1,Tis	P49312
hnRNPA2B1	Heterogeneous nuclear ribonucleoprotein A2/B1	Hnrnpa2b1, Hnrpa2b1	O88569
MAPT	Microtubule-associated protein tau	Mapt, Mtapt, Tau	P10637
MATR3	Matrin 3	Matr3	Q8K310
NEK1	NIMA-related kinase 1	Nek1	P51954
PFN1	Profilin 1	Pfn1	P62962
SOD1	Superoxide dismutase 1	Sod1	P08228
TARDBP	TAR DNA-binding protein	Tardbp, Tdp43	Q921F2
TBK1	TANK-binding kinase 1	Tbk1	Q9WUN2
TIA1	T cell-restricted intracellular antigen-1	Tia1, Tia	P52912
TUBA4A	Tubulin alpha 4A protein	Tuba4a, Tuba4	P68368
VCP	Valosin containing protein	Vcp	Q01853
Proteins
ALS2	Alsin	Als2	Q920R0
CCS	Copper chaperone for superoxide dismutase	Multiple proteins
CHCHD3	Coiled-coil-helix-coiled-coil-helix domain-containing protein 3	Chchd3, Mic19	Q9CRB9
CHCHD6	Coiled-coil-helix-coiled-coil-helix domain-containing protein 6	Chchd6, Mic25	Q91VN4
CHCHD10	Coiled-coil-helix-coiled-coil-helix domain-containing protein 10	Chchd10, Ndg2	Q7TNL9
GLE1	Nucleoporin GLE1	Gle1, Gle1l	Q8R322
IKK	Inhibitor of kappa B kinase	Ikbkb, Ikkb	O88351
MICOS	Mitochondrial contact site and cristae organizing system	Multiple proteins
NFκB	Nuclear factor kappa-light-chain-enhancer of activated B cells	Nfkb2	Q9WTK5
		Nfkb1	P25799
NIMA	Never-in-mitosis A	Multiple proteins - Nek proteins.
OPTN	Optineurin	Optn	Q8K3K8
RAB8	Ras-related protein Rab-8	Multiple proteins
RAB39	Ras-related protein Rab-39	Multiple proteins
RRM2	Ribonucleoside-diphosphate reductase subunit M2	Rrm2	P11157
SCF	Skp1-Cul1-F-box	Kitlg, Kitl, Mgf, Sl, Slf	P20826
SMCR8	Smith-Magenis syndrome chromosome region, candidate 8 homolog	Smcr8	Q3UMB5
SQSTM1/p62	Sequestosome 1	Sqstm1 A170, STAP	Q64337
TARDBP/TDP-43	TAR DNA-binding protein	Tardbp, Tdp43	Q921F2
VAPB	Vesicle-associated membrane protein-associated protein B/C	Vapb	Q9QY76
WDR41	WD repeat domain 41	Wdr41	Q3UDP0
